# Supplementary material for: Iron promoted end-on dinitrogen-bridging in heterobimetallic complexes of uranium and lanthanides
Source: Chem Sci. 2024 Apr 2;15(18):6842–52. doi: 10.1039/d4sc01050g (PMC11077558; doi:10.1039/d4sc01050g)
Supplement: SC-015-D4SC01050G-s002 [file SC-015-D4SC01050G-s002.cif]

# Electronic Supplementary Material (ESI) for Chemical Science.
# This journal is © The Royal Society of Chemistry 2024

####################################################################### 
# 
# This file contains crystal structure data downloaded from the 
# Cambridge Structural Database (CSD) hosted by the Cambridge 
# Crystallographic Data Centre (CCDC).
# 
# Full information about CCDC data access policies and citation 
# guidelines are available at http://www.ccdc.cam.ac.uk/access/V1 
# 
# Audit and citation data items may have been added by the CCDC. 
# Please retain this information to preserve the provenance of 
# this file and to allow appropriate attribution of the data. 
# 
#######################################################################

data_nj1144
_database_code_depnum_ccdc_archive 'CCDC 2330339'
loop_
_audit_author_name
_audit_author_address
'rosario scopelliti'
;epfl
Switzerland
;
_audit_update_record             
;
2024-02-01 deposited with the CCDC.	2024-04-02 downloaded from the CCDC.
;
_audit_creation_date             2023-11-03
_audit_creation_method           
;
Olex2 1.5
(compiled 2023.08.24 svn.re1ec1418 for OlexSys, GUI svn.r6817)
;
_shelx_SHELXL_version_number     2019/3
_chemical_name_common            ?
_chemical_name_systematic        ?
_chemical_formula_moiety         'C52 H132 Fe2 N6 P8 Si4 Sm, 0.5(C6 H14)'
_chemical_formula_sum            'C55 H139 Fe2 N6 P8 Si4 Sm'
_chemical_formula_weight         1506.88
_chemical_melting_point          ?
_chemical_oxdiff_formula         'C55 H139 N6 P8 Si4 Fe2 Sm1'
loop_
_atom_type_symbol
_atom_type_description
_atom_type_scat_dispersion_real
_atom_type_scat_dispersion_imag
_atom_type_scat_source
C C 0.0181 0.0091 'International Tables Vol C Tables 4.2.6.8 and 6.1.1.4'
H H 0.0000 0.0000 'International Tables Vol C Tables 4.2.6.8 and 6.1.1.4'
Fe Fe -1.1336 3.1974 'International Tables Vol C Tables 4.2.6.8 and 6.1.1.4'
N N 0.0311 0.0180 'International Tables Vol C Tables 4.2.6.8 and 6.1.1.4'
P P 0.2955 0.4335 'International Tables Vol C Tables 4.2.6.8 and 6.1.1.4'
Si Si 0.2541 0.3302 'International Tables Vol C Tables 4.2.6.8 and 6.1.1.4'
Sm Sm -5.3236 12.2178 'International Tables Vol C Tables 4.2.6.8 and 6.1.1.4'

_shelx_space_group_comment       
;
The symmetry employed for this shelxl refinement is uniquely defined
by the following loop, which should always be used as a source of
symmetry information in preference to the above space-group names.
They are only intended as comments.
;
_space_group_crystal_system      monoclinic
_space_group_IT_number           14
_space_group_name_H-M_alt        'P 1 21/c 1'
_space_group_name_Hall           '-P 2ybc'
loop_
_space_group_symop_operation_xyz
'x, y, z'
'-x, y+1/2, -z+1/2'
'-x, -y, -z'
'x, -y-1/2, z-1/2'

_cell_length_a                   11.4532(5)
_cell_length_b                   29.5233(9)
_cell_length_c                   23.5755(8)
_cell_angle_alpha                90
_cell_angle_beta                 97.369(4)
_cell_angle_gamma                90
_cell_volume                     7905.9(5)
_cell_formula_units_Z            4
_cell_measurement_reflns_used    3549
_cell_measurement_temperature    140.00(10)
_cell_measurement_theta_max      72.4330
_cell_measurement_theta_min      3.5030
_shelx_estimated_absorpt_T_max   0.589
_shelx_estimated_absorpt_T_min   0.205
_exptl_absorpt_coefficient_mu    10.776
_exptl_absorpt_correction_T_max  0.638
_exptl_absorpt_correction_T_min  0.295
_exptl_absorpt_correction_type   analytical
_exptl_absorpt_process_details   
;
CrysAlisPro 1.171.43.94a (Rigaku Oxford Diffraction, 2023)
Analytical numeric absorption correction using a multifaceted crystal
model based on expressions derived by R.C. Clark & J.S. Reid.
(Clark, R. C. & Reid, J. S. (1995). Acta Cryst. A51, 887-897)
Empirical absorption correction using spherical harmonics,
implemented in SCALE3 ABSPACK scaling algorithm.
;
_exptl_absorpt_special_details   ?
_exptl_crystal_colour            'clear dark green'
_exptl_crystal_density_diffrn    1.266
_exptl_crystal_density_meas      ?
_exptl_crystal_density_method    ?
_exptl_crystal_description       irregular
_exptl_crystal_F_000             3204
loop_
_exptl_crystal_face_index_h
_exptl_crystal_face_index_k
_exptl_crystal_face_index_l
_exptl_crystal_face_perp_dist
0 -2 1 0.0228
0 2 -1 0.0437
-2 -2 1 0.0973
2 2 -1 0.0837
0 0 -1 0.0248
0 0 1 0.0300
0 -2 -1 0.0232
0 2 1 0.0327
1 -2 1 0.0730
1 -2 -1 0.0567
3 -17 3 0.0365

_exptl_crystal_size_max          0.215
_exptl_crystal_size_mid          0.072
_exptl_crystal_size_min          0.055
loop_
_exptl_oxdiff_crystal_face_indexfrac_h
_exptl_oxdiff_crystal_face_indexfrac_k
_exptl_oxdiff_crystal_face_indexfrac_l
_exptl_oxdiff_crystal_face_x
_exptl_oxdiff_crystal_face_y
_exptl_oxdiff_crystal_face_z
-0.0000 -2.0000 1.0000 0.1233 0.0038 -0.0039
0.0000 2.0000 -1.0000 -0.1233 -0.0038 0.0039
-2.0000 -1.9999 1.0000 0.1074 0.1522 0.2227
2.0000 1.9999 -1.0000 -0.1074 -0.1522 -0.2227
-0.0000 -0.0000 -1.0000 -0.0327 -0.0440 0.0366
0.0000 0.0000 1.0000 0.0327 0.0440 -0.0366
-0.0000 -2.0000 -1.0000 0.0579 -0.0841 0.0693
0.0000 2.0000 1.0000 -0.0579 0.0841 -0.0693
1.0000 -2.0000 1.0000 0.1313 -0.0704 -0.1171
1.0000 -2.0001 -1.0000 0.0659 -0.1583 -0.0440
2.9245 -16.9532 3.0290 0.8904 -0.4243 -0.1648

_exptl_transmission_factor_max   ?
_exptl_transmission_factor_min   ?
_diffrn_reflns_av_R_equivalents  0.1009
_diffrn_reflns_av_unetI/netI     0.1287
_diffrn_reflns_Laue_measured_fraction_full 0.999
_diffrn_reflns_Laue_measured_fraction_max 0.972
_diffrn_reflns_limit_h_max       6
_diffrn_reflns_limit_h_min       -14
_diffrn_reflns_limit_k_max       36
_diffrn_reflns_limit_k_min       -35
_diffrn_reflns_limit_l_max       29
_diffrn_reflns_limit_l_min       -28
_diffrn_reflns_number            37561
_diffrn_reflns_point_group_measured_fraction_full 0.999
_diffrn_reflns_point_group_measured_fraction_max 0.972
_diffrn_reflns_theta_full        67.684
_diffrn_reflns_theta_max         72.923
_diffrn_reflns_theta_min         2.994
_diffrn_ambient_environment      N~2~
_diffrn_ambient_temperature      140.00(10)
_diffrn_detector                 'CCD plate'
_diffrn_detector_area_resol_mean 5.2817
_diffrn_detector_type            AtlasS2
_diffrn_measured_fraction_theta_full 0.999
_diffrn_measured_fraction_theta_max 0.972
_diffrn_measurement_details      
;
List of Runs (angles in degrees, time in seconds):

  # Type    Start    End  Width  t~exp~   \w     \q     \k     \f   Frames
#--------------------------------------------------------------------------
  1  \w    -71.00  -4.00   1.00   10.00    --  -41.04 100.00-151.00   67
  2  \w     38.00  81.00   1.00   10.00    --   41.04-100.00 103.00   43
  3  \w    105.00 148.00   1.00   40.00    --  105.15 100.00-151.00   43
  4  \w     41.00  67.00   1.00   40.00    --  105.15-100.00 103.00   26
  5  \w   -113.00 -17.00   1.00   10.00    --  -41.04 -38.00 -90.00   96
  6  \w    -66.00  33.00   1.00   10.00    --  -41.04  38.00  90.00   99
  7  \w      9.00  35.00   1.00   10.00    --   41.04 -99.00-120.00   26
  8  \w     34.00 123.00   1.00   40.00    --  105.15 -61.00 120.00   89
  9  \w     33.00  88.00   1.00   40.00    --  105.15-111.00 150.00   55
 10  \w     91.00 163.00   1.00   40.00    --  105.15  45.00   0.00   72
 11  \w     78.00 103.00   1.00   40.00    --  105.15-111.00-180.00   25
 12  \w     79.00 172.00   1.00   40.00    --  105.15  45.00 -90.00   93
 13  \w     49.00 128.00   1.00   40.00    --  105.15 -61.00-120.00   79
;
_diffrn_measurement_device       'four-circle diffractometer'
_diffrn_measurement_device_type  'SuperNova, Dual, Cu at home/near, AtlasS2'
_diffrn_measurement_method       '\w scans'
_diffrn_orient_matrix_type       
'CrysAlisPro convention (1999,Acta A55,543-557)'
_diffrn_orient_matrix_UB_11      0.0079433000
_diffrn_orient_matrix_UB_12      -0.0453103000
_diffrn_orient_matrix_UB_13      0.0326885000
_diffrn_orient_matrix_UB_21      -0.0742114000
_diffrn_orient_matrix_UB_22      0.0200802000
_diffrn_orient_matrix_UB_23      0.0439671000
_diffrn_orient_matrix_UB_31      -0.1132724000
_diffrn_orient_matrix_UB_32      -0.0163485000
_diffrn_orient_matrix_UB_33      -0.0365576000
_diffrn_radiation_monochromator  mirror
_diffrn_radiation_probe          x-ray
_diffrn_radiation_type           'Cu K\a'
_diffrn_radiation_wavelength     1.54184
_diffrn_source                   'micro-focus sealed X-ray tube'
_diffrn_source_type              'SuperNova (Cu) X-ray Source'
_reflns_Friedel_coverage         0.000
_reflns_Friedel_fraction_full    .
_reflns_Friedel_fraction_max     .
_reflns_number_gt                9347
_reflns_number_total             15331
_reflns_special_details          
;
 Reflections were merged by SHELXL according to the crystal
 class for the calculation of statistics and refinement.
 
 _reflns_Friedel_fraction is defined as the number of unique
 Friedel pairs measured divided by the number that would be
 possible theoretically, ignoring centric projections and
 systematic absences.
;
_reflns_threshold_expression     'I > 2\s(I)'
_computing_cell_refinement       'CrysAlisPro 1.171.43.94a (Rigaku OD, 2023)'
_computing_data_collection       
'CrysAlisPro system (CCD 43.94a 64-bit (release 20-10-2023))'
_computing_data_reduction        'CrysAlisPro 1.171.43.94a (Rigaku OD, 2023)'
_computing_molecular_graphics    'Olex2 1.5 (Dolomanov et al., 2009)'
_computing_publication_material  'Olex2 1.5 (Dolomanov et al., 2009)'
_computing_structure_refinement  'SHELXL 2019/3 (Sheldrick, 2015)'
_computing_structure_solution    'olex2.solve 1.5 (Bourhis et al., 2015)'
_refine_diff_density_max         0.992
_refine_diff_density_min         -0.594
_refine_diff_density_rms         0.098
_refine_ls_extinction_coef       .
_refine_ls_extinction_method     none
_refine_ls_goodness_of_fit_ref   0.976
_refine_ls_hydrogen_treatment    constr
_refine_ls_matrix_type           full
_refine_ls_number_parameters     714
_refine_ls_number_reflns         15331
_refine_ls_number_restraints     0
_refine_ls_R_factor_all          0.1143
_refine_ls_R_factor_gt           0.0585
_refine_ls_restrained_S_all      0.976
_refine_ls_shift/su_max          0.001
_refine_ls_shift/su_mean         0.000
_refine_ls_structure_factor_coef Fsqd
_refine_ls_weighting_details     
'w=1/[\s^2^(Fo^2^)+(0.0252P)^2^] where P=(Fo^2^+2Fc^2^)/3'
_refine_ls_weighting_scheme      calc
_refine_ls_wR_factor_gt          0.1030
_refine_ls_wR_factor_ref         0.1237
_refine_special_details          ?
_olex2_refinement_description    
;
1. Fixed Uiso
 At 1.2 times of:
  All C(H,H) groups
 At 1.5 times of:
  All C(H,H,H) groups
2.a Secondary CH2 refined with riding coordinates:
 C2(H2A,H2B), C4(H4A,H4B), C5(H5A,H5B), C6(H6A,H6B), C7(H7A,H7B), C9(H9A,H9B),
 C12(H12A,H12B), C13(H13A,H13B), C15(H15A,H15B), C16(H16A,H16B), C17(H17A,H17B),
  C19(H19A,H19B), C34(H34A,H34B), C35(H35A,H35B), C37(H37A,H37B), C38(H38A,
 H38B), C40(H40A,H40B), C41(H41A,H41B), C43(H43A,H43B), C45(H45A,H45B),
 C47(H47A,H47B), C48(H48A,H48B), C49(H49A,H49B), C51(H51A,H51B), C54(H54A,H54B),
  C55(H55A,H55B)
2.b Idealised Me refined as rotating group:
 C1(H1A,H1B,H1C), C3(H3A,H3B,H3C), C8(H8A,H8B,H8C), C10(H10A,H10B,H10C),
 C11(H11A,H11B,H11C), C14(H14A,H14B,H14C), C18(H18A,H18B,H18C), C20(H20A,H20B,
 H20C), C21(H21A,H21B,H21C), C22(H22A,H22B,H22C), C23(H23A,H23B,H23C), C24(H24A,
 H24B,H24C), C25(H25A,H25B,H25C), C26(H26A,H26B,H26C), C27(H27A,H27B,H27C),
 C28(H28A,H28B,H28C), C29(H29A,H29B,H29C), C30(H30A,H30B,H30C), C31(H31A,H31B,
 H31C), C32(H32A,H32B,H32C), C33(H33A,H33B,H33C), C36(H36A,H36B,H36C), C39(H39A,
 H39B,H39C), C42(H42A,H42B,H42C), C44(H44A,H44B,H44C), C46(H46A,H46B,H46C),
 C50(H50A,H50B,H50C), C52(H52A,H52B,H52C), C53(H53A,H53B,H53C)
;
_atom_sites_solution_hydrogens   geom
_atom_sites_solution_primary     iterative
_atom_sites_solution_secondary   difmap
loop_
_atom_site_label
_atom_site_type_symbol
_atom_site_fract_x
_atom_site_fract_y
_atom_site_fract_z
_atom_site_U_iso_or_equiv
_atom_site_adp_type
_atom_site_occupancy
_atom_site_site_symmetry_order
_atom_site_calc_flag
_atom_site_refinement_flags_posn
_atom_site_refinement_flags_adp
_atom_site_refinement_flags_occupancy
_atom_site_disorder_assembly
_atom_site_disorder_group
Sm1 Sm 0.71622(3) 0.61312(2) 0.81674(2) 0.02819(8) Uani 1 1 d . . . . .
Fe1 Fe 0.78566(8) 0.42746(3) 0.80213(4) 0.0257(2) Uani 1 1 d . . . . .
Fe2 Fe 0.53737(9) 0.64907(3) 0.59545(4) 0.0278(2) Uani 1 1 d . . . . .
P1 P 0.96700(15) 0.43787(6) 0.78257(7) 0.0311(4) Uani 1 1 d . . . . .
P2 P 0.76932(14) 0.38459(6) 0.72511(6) 0.0291(3) Uani 1 1 d . . . . .
P3 P 0.84002(15) 0.38658(6) 0.87880(6) 0.0324(3) Uani 1 1 d . . . . .
P4 P 0.60397(16) 0.41719(6) 0.82302(8) 0.0366(4) Uani 1 1 d . . . . .
P5 P 0.66878(17) 0.70394(6) 0.59390(7) 0.0367(4) Uani 1 1 d . . . . .
P6 P 0.40827(17) 0.70291(6) 0.57242(7) 0.0367(4) Uani 1 1 d . . . . .
P7 P 0.40198(15) 0.59562(6) 0.58969(7) 0.0315(4) Uani 1 1 d . . . . .
P8 P 0.59841(15) 0.61415(6) 0.52335(7) 0.0314(3) Uani 1 1 d . . . . .
Si1 Si 0.98147(18) 0.66793(7) 0.81780(9) 0.0390(4) Uani 1 1 d . . . . .
Si2 Si 0.79698(18) 0.73084(6) 0.85113(8) 0.0357(4) Uani 1 1 d . . . . .
Si3 Si 0.68486(17) 0.58870(6) 0.95619(7) 0.0339(4) Uani 1 1 d . . . . .
Si4 Si 0.45928(16) 0.62259(6) 0.88767(7) 0.0347(4) Uani 1 1 d . . . . .
N1 N 0.7648(5) 0.48640(17) 0.8022(2) 0.0286(12) Uani 1 1 d . . . . .
N2 N 0.7515(5) 0.52466(19) 0.8015(2) 0.0382(14) Uani 1 1 d . . . . .
N3 N 0.6272(5) 0.6251(2) 0.7122(2) 0.0428(15) Uani 1 1 d . . . . .
N4 N 0.5910(5) 0.63453(18) 0.6664(2) 0.0344(13) Uani 1 1 d . . . . .
N5 N 0.8426(5) 0.68163(18) 0.8248(2) 0.0360(13) Uani 1 1 d . . . . .
N6 N 0.6027(4) 0.60851(18) 0.8965(2) 0.0316(12) Uani 1 1 d . . . . .
C1 C 1.0919(7) 0.4895(3) 0.8710(3) 0.057(2) Uani 1 1 d . . . . .
H1A H 1.102793 0.515534 0.846417 0.086 Uiso 1 1 calc R U . . .
H1B H 1.154701 0.489192 0.903450 0.086 Uiso 1 1 calc R U . . .
H1C H 1.015392 0.491850 0.885187 0.086 Uiso 1 1 calc R U . . .
C2 C 1.0966(6) 0.4456(3) 0.8366(3) 0.0486(19) Uani 1 1 d . . . . .
H2A H 1.102486 0.419557 0.863194 0.058 Uiso 1 1 calc R U . . .
H2B H 1.168327 0.445876 0.817191 0.058 Uiso 1 1 calc R U . . .
C3 C 1.0998(7) 0.4951(3) 0.7140(4) 0.058(2) Uani 1 1 d . . . . .
H3A H 1.091769 0.519559 0.685714 0.087 Uiso 1 1 calc R U . . .
H3B H 1.124849 0.467309 0.696289 0.087 Uiso 1 1 calc R U . . .
H3C H 1.158647 0.503557 0.746167 0.087 Uiso 1 1 calc R U . . .
C4 C 0.9813(6) 0.4870(2) 0.7357(3) 0.0436(18) Uani 1 1 d . . . . .
H4A H 0.920805 0.483996 0.701950 0.052 Uiso 1 1 calc R U . . .
H4B H 0.961813 0.514512 0.756598 0.052 Uiso 1 1 calc R U . . .
C5 C 1.0110(6) 0.3910(2) 0.7393(3) 0.0374(15) Uani 1 1 d . . . . .
H5A H 1.082185 0.399209 0.721739 0.045 Uiso 1 1 calc R U . . .
H5B H 1.028754 0.363699 0.763249 0.045 Uiso 1 1 calc R U . . .
C6 C 0.9088(6) 0.3819(2) 0.6934(3) 0.0349(15) Uani 1 1 d . . . . .
H6A H 0.917602 0.351583 0.676465 0.042 Uiso 1 1 calc R U . . .
H6B H 0.907892 0.404745 0.662554 0.042 Uiso 1 1 calc R U . . .
C7 C 0.7393(6) 0.3228(2) 0.7296(3) 0.0382(16) Uani 1 1 d . . . . .
H7A H 0.811505 0.308233 0.748861 0.046 Uiso 1 1 calc R U . . .
H7B H 0.677266 0.318823 0.754761 0.046 Uiso 1 1 calc R U . . .
C8 C 0.7013(7) 0.2969(3) 0.6744(3) 0.052(2) Uani 1 1 d . . . . .
H8A H 0.762293 0.299598 0.648955 0.078 Uiso 1 1 calc R U . . .
H8B H 0.627287 0.309558 0.655421 0.078 Uiso 1 1 calc R U . . .
H8C H 0.689903 0.264910 0.683232 0.078 Uiso 1 1 calc R U . . .
C9 C 0.6703(6) 0.4015(2) 0.6606(3) 0.0406(17) Uani 1 1 d . . . . .
H9A H 0.689519 0.383443 0.627634 0.049 Uiso 1 1 calc R U . . .
H9B H 0.588068 0.394477 0.666304 0.049 Uiso 1 1 calc R U . . .
C10 C 0.6793(7) 0.4511(2) 0.6468(3) 0.052(2) Uani 1 1 d . . . . .
H10A H 0.620959 0.458713 0.614002 0.078 Uiso 1 1 calc R U . . .
H10B H 0.758432 0.457756 0.637382 0.078 Uiso 1 1 calc R U . . .
H10C H 0.664297 0.469226 0.679936 0.078 Uiso 1 1 calc R U . . .
C11 C 0.9696(7) 0.3097(3) 0.9314(3) 0.052(2) Uani 1 1 d . . . . .
H11A H 0.995339 0.279163 0.922538 0.078 Uiso 1 1 calc R U . . .
H11B H 0.901926 0.307650 0.952907 0.078 Uiso 1 1 calc R U . . .
H11C H 1.034142 0.325616 0.954526 0.078 Uiso 1 1 calc R U . . .
C12 C 0.9340(7) 0.3358(3) 0.8757(3) 0.0470(19) Uani 1 1 d . . . . .
H12A H 0.892373 0.314579 0.847548 0.056 Uiso 1 1 calc R U . . .
H12B H 1.006993 0.345347 0.860577 0.056 Uiso 1 1 calc R U . . .
C13 C 0.9153(7) 0.4125(3) 0.9452(3) 0.047(2) Uani 1 1 d . . . . .
H13A H 0.921382 0.389656 0.976168 0.057 Uiso 1 1 calc R U . . .
H13B H 0.996226 0.421042 0.938968 0.057 Uiso 1 1 calc R U . . .
C14 C 0.8539(8) 0.4537(3) 0.9643(3) 0.060(2) Uani 1 1 d . . . . .
H14A H 0.831212 0.473536 0.931417 0.089 Uiso 1 1 calc R U . . .
H14B H 0.907020 0.470014 0.993188 0.089 Uiso 1 1 calc R U . . .
H14C H 0.783280 0.444367 0.980778 0.089 Uiso 1 1 calc R U . . .
C15 C 0.7123(7) 0.3604(3) 0.9055(3) 0.053(2) Uani 1 1 d . . . . .
H15A H 0.693293 0.331265 0.885692 0.064 Uiso 1 1 calc R U . . .
H15B H 0.730280 0.354364 0.946996 0.064 Uiso 1 1 calc R U . . .
C16 C 0.6097(7) 0.3919(3) 0.8947(3) 0.058(2) Uani 1 1 d . . . . .
H16A H 0.617167 0.416179 0.923925 0.070 Uiso 1 1 calc R U . . .
H16B H 0.535925 0.375143 0.897588 0.070 Uiso 1 1 calc R U . . .
C17 C 0.4950(7) 0.3823(3) 0.7787(4) 0.082(3) Uani 1 1 d . . . . .
H17A H 0.486042 0.394928 0.739481 0.098 Uiso 1 1 calc R U . . .
H17B H 0.528750 0.351562 0.776592 0.098 Uiso 1 1 calc R U . . .
C18 C 0.3727(7) 0.3772(4) 0.7962(5) 0.092(4) Uani 1 1 d . . . . .
H18A H 0.330556 0.352927 0.773706 0.139 Uiso 1 1 calc R U . . .
H18B H 0.329380 0.405689 0.789186 0.139 Uiso 1 1 calc R U . . .
H18C H 0.379048 0.369614 0.836938 0.139 Uiso 1 1 calc R U . . .
C19 C 0.5168(7) 0.4675(3) 0.8339(3) 0.050(2) Uani 1 1 d . . . . .
H19A H 0.449976 0.458433 0.854172 0.060 Uiso 1 1 calc R U . . .
H19B H 0.566321 0.488770 0.859003 0.060 Uiso 1 1 calc R U . . .
C20 C 0.4683(8) 0.4924(3) 0.7788(4) 0.073(3) Uani 1 1 d . . . . .
H20A H 0.533617 0.501638 0.758340 0.109 Uiso 1 1 calc R U . . .
H20B H 0.424635 0.519312 0.788440 0.109 Uiso 1 1 calc R U . . .
H20C H 0.415468 0.472242 0.754495 0.109 Uiso 1 1 calc R U . . .
C21 C 0.9835(6) 0.6086(3) 0.7869(4) 0.055(2) Uani 1 1 d . . . . .
H21A H 0.958101 0.586806 0.814281 0.083 Uiso 1 1 calc R U . . .
H21B H 1.063504 0.601095 0.779512 0.083 Uiso 1 1 calc R U . . .
H21C H 0.929850 0.607120 0.751076 0.083 Uiso 1 1 calc R U . . .
C22 C 1.0833(7) 0.6676(3) 0.8867(4) 0.065(3) Uani 1 1 d . . . . .
H22A H 1.083332 0.697546 0.904533 0.098 Uiso 1 1 calc R U . . .
H22B H 1.163142 0.660100 0.879004 0.098 Uiso 1 1 calc R U . . .
H22C H 1.056616 0.644882 0.912498 0.098 Uiso 1 1 calc R U . . .
C23 C 1.0546(7) 0.7046(3) 0.7677(3) 0.061(2) Uani 1 1 d . . . . .
H23A H 1.125182 0.689289 0.757778 0.092 Uiso 1 1 calc R U . . .
H23B H 1.076975 0.733543 0.786352 0.092 Uiso 1 1 calc R U . . .
H23C H 0.999964 0.710063 0.732906 0.092 Uiso 1 1 calc R U . . .
C24 C 0.7962(9) 0.7303(3) 0.9298(3) 0.075(3) Uani 1 1 d . . . . .
H24A H 0.744512 0.706015 0.940104 0.113 Uiso 1 1 calc R U . . .
H24B H 0.767273 0.759506 0.942131 0.113 Uiso 1 1 calc R U . . .
H24C H 0.876304 0.725175 0.948830 0.113 Uiso 1 1 calc R U . . .
C25 C 0.8895(8) 0.7811(3) 0.8373(4) 0.064(2) Uani 1 1 d . . . . .
H25A H 0.967509 0.778080 0.859480 0.096 Uiso 1 1 calc R U . . .
H25B H 0.851638 0.808787 0.848725 0.096 Uiso 1 1 calc R U . . .
H25C H 0.897568 0.782551 0.796462 0.096 Uiso 1 1 calc R U . . .
C26 C 0.6417(7) 0.7454(3) 0.8197(4) 0.064(3) Uani 1 1 d . . . . .
H26A H 0.637345 0.747582 0.778019 0.096 Uiso 1 1 calc R U . . .
H26B H 0.619277 0.774508 0.835160 0.096 Uiso 1 1 calc R U . . .
H26C H 0.587947 0.721736 0.829657 0.096 Uiso 1 1 calc R U . . .
C27 C 0.8389(6) 0.5793(2) 0.9381(3) 0.0401(17) Uani 1 1 d . . . . .
H27A H 0.836456 0.558270 0.905854 0.060 Uiso 1 1 calc R U . . .
H27B H 0.888060 0.566553 0.971377 0.060 Uiso 1 1 calc R U . . .
H27C H 0.872231 0.608291 0.927755 0.060 Uiso 1 1 calc R U . . .
C28 C 0.6307(7) 0.5345(3) 0.9846(3) 0.048(2) Uani 1 1 d . . . . .
H28A H 0.554392 0.539674 0.998173 0.072 Uiso 1 1 calc R U . . .
H28B H 0.687440 0.523698 1.016386 0.072 Uiso 1 1 calc R U . . .
H28C H 0.621764 0.511672 0.954158 0.072 Uiso 1 1 calc R U . . .
C29 C 0.7016(7) 0.6272(2) 1.0203(3) 0.0461(19) Uani 1 1 d . . . . .
H29A H 0.740582 0.655257 1.010992 0.069 Uiso 1 1 calc R U . . .
H29B H 0.749223 0.612054 1.052316 0.069 Uiso 1 1 calc R U . . .
H29C H 0.623744 0.634231 1.031020 0.069 Uiso 1 1 calc R U . . .
C30 C 0.4281(7) 0.6751(3) 0.9268(4) 0.069(3) Uani 1 1 d . . . . .
H30A H 0.431330 0.668390 0.967724 0.103 Uiso 1 1 calc R U . . .
H30B H 0.349584 0.686410 0.912158 0.103 Uiso 1 1 calc R U . . .
H30C H 0.487096 0.698204 0.921278 0.103 Uiso 1 1 calc R U . . .
C31 C 0.4113(7) 0.6343(3) 0.8097(3) 0.050(2) Uani 1 1 d . . . . .
H31A H 0.453137 0.660994 0.797903 0.075 Uiso 1 1 calc R U . . .
H31B H 0.326310 0.640076 0.803707 0.075 Uiso 1 1 calc R U . . .
H31C H 0.429399 0.608103 0.786942 0.075 Uiso 1 1 calc R U . . .
C32 C 0.3579(7) 0.5778(3) 0.9088(4) 0.070(3) Uani 1 1 d . . . . .
H32A H 0.378864 0.548573 0.893322 0.105 Uiso 1 1 calc R U . . .
H32B H 0.276625 0.585481 0.893676 0.105 Uiso 1 1 calc R U . . .
H32C H 0.365113 0.575980 0.950655 0.105 Uiso 1 1 calc R U . . .
C33 C 0.9046(7) 0.6716(3) 0.6077(3) 0.062(2) Uani 1 1 d . . . . .
H33A H 0.974868 0.667147 0.588655 0.093 Uiso 1 1 calc R U . . .
H33B H 0.871727 0.642052 0.616153 0.093 Uiso 1 1 calc R U . . .
H33C H 0.925850 0.688304 0.643464 0.093 Uiso 1 1 calc R U . . .
C34 C 0.8130(6) 0.6985(3) 0.5686(3) 0.0476(19) Uani 1 1 d . . . . .
H34A H 0.801853 0.683731 0.530558 0.057 Uiso 1 1 calc R U . . .
H34B H 0.844515 0.729236 0.563500 0.057 Uiso 1 1 calc R U . . .
C35 C 0.7087(8) 0.7312(3) 0.6635(3) 0.057(2) Uani 1 1 d . . . . .
H35A H 0.635232 0.740393 0.678334 0.068 Uiso 1 1 calc R U . . .
H35B H 0.747754 0.708310 0.690223 0.068 Uiso 1 1 calc R U . . .
C36 C 0.7902(9) 0.7731(3) 0.6646(4) 0.078(3) Uani 1 1 d . . . . .
H36A H 0.754841 0.795573 0.637048 0.117 Uiso 1 1 calc R U . . .
H36B H 0.867095 0.763902 0.654523 0.117 Uiso 1 1 calc R U . . .
H36C H 0.800173 0.786308 0.703089 0.117 Uiso 1 1 calc R U . . .
C37 C 0.6029(7) 0.7508(2) 0.5496(3) 0.0434(18) Uani 1 1 d . . . . .
H37A H 0.650793 0.778611 0.557086 0.052 Uiso 1 1 calc R U . . .
H37B H 0.599247 0.743127 0.508555 0.052 Uiso 1 1 calc R U . . .
C38 C 0.4811(7) 0.7584(2) 0.5649(3) 0.050(2) Uani 1 1 d . . . . .
H38A H 0.434564 0.776486 0.534698 0.060 Uiso 1 1 calc R U . . .
H38B H 0.485482 0.775376 0.601322 0.060 Uiso 1 1 calc R U . . .
C39 C 0.3572(7) 0.7269(2) 0.6828(3) 0.0479(19) Uani 1 1 d . . . . .
H39A H 0.409499 0.753288 0.684921 0.072 Uiso 1 1 calc R U . . .
H39B H 0.402840 0.699875 0.695619 0.072 Uiso 1 1 calc R U . . .
H39C H 0.295743 0.731820 0.707519 0.072 Uiso 1 1 calc R U . . .
C40 C 0.3000(7) 0.7202(2) 0.6207(3) 0.0451(19) Uani 1 1 d . . . . .
H40A H 0.261827 0.748833 0.606547 0.054 Uiso 1 1 calc R U . . .
H40B H 0.238000 0.696729 0.619838 0.054 Uiso 1 1 calc R U . . .
C41 C 0.3137(7) 0.6987(3) 0.5027(3) 0.050(2) Uani 1 1 d . . . . .
H41A H 0.365427 0.702414 0.472462 0.060 Uiso 1 1 calc R U . . .
H41B H 0.282380 0.667464 0.499436 0.060 Uiso 1 1 calc R U . . .
C42 C 0.2101(8) 0.7307(3) 0.4886(3) 0.066(3) Uani 1 1 d . . . . .
H42A H 0.177776 0.727136 0.448328 0.099 Uiso 1 1 calc R U . . .
H42B H 0.236544 0.762001 0.495578 0.099 Uiso 1 1 calc R U . . .
H42C H 0.149184 0.723541 0.512863 0.099 Uiso 1 1 calc R U . . .
C43 C 0.2478(6) 0.6024(2) 0.6026(3) 0.0389(16) Uani 1 1 d . . . . .
H43A H 0.212616 0.628126 0.579564 0.047 Uiso 1 1 calc R U . . .
H43B H 0.203408 0.574723 0.589377 0.047 Uiso 1 1 calc R U . . .
C44 C 0.2339(6) 0.6106(3) 0.6655(3) 0.0455(17) Uani 1 1 d . . . . .
H44A H 0.151749 0.618216 0.668807 0.068 Uiso 1 1 calc R U . . .
H44B H 0.284920 0.635732 0.680272 0.068 Uiso 1 1 calc R U . . .
H44C H 0.256140 0.583183 0.687703 0.068 Uiso 1 1 calc R U . . .
C45 C 0.4458(6) 0.5466(2) 0.6356(3) 0.0386(16) Uani 1 1 d . . . . .
H45A H 0.525890 0.537274 0.628775 0.046 Uiso 1 1 calc R U . . .
H45B H 0.450629 0.556398 0.675938 0.046 Uiso 1 1 calc R U . . .
C46 C 0.3650(7) 0.5046(2) 0.6276(3) 0.049(2) Uani 1 1 d . . . . .
H46A H 0.365747 0.492321 0.589022 0.074 Uiso 1 1 calc R U . . .
H46B H 0.284543 0.513269 0.632839 0.074 Uiso 1 1 calc R U . . .
H46C H 0.393587 0.481498 0.655904 0.074 Uiso 1 1 calc R U . . .
C47 C 0.3842(6) 0.5708(2) 0.5172(3) 0.0386(16) Uani 1 1 d . . . . .
H47A H 0.341978 0.541581 0.517051 0.046 Uiso 1 1 calc R U . . .
H47B H 0.338357 0.591545 0.489824 0.046 Uiso 1 1 calc R U . . .
C48 C 0.5069(6) 0.5638(2) 0.5006(3) 0.0432(18) Uani 1 1 d . . . . .
H48A H 0.502246 0.559740 0.458675 0.052 Uiso 1 1 calc R U . . .
H48B H 0.542802 0.536258 0.519421 0.052 Uiso 1 1 calc R U . . .
C49 C 0.5983(7) 0.6436(2) 0.4541(3) 0.0397(17) Uani 1 1 d . . . . .
H49A H 0.515044 0.647764 0.437593 0.048 Uiso 1 1 calc R U . . .
H49B H 0.631486 0.674192 0.462421 0.048 Uiso 1 1 calc R U . . .
C50 C 0.6627(7) 0.6230(2) 0.4076(3) 0.0483(19) Uani 1 1 d . . . . .
H50A H 0.644481 0.640428 0.372221 0.072 Uiso 1 1 calc R U . . .
H50B H 0.637243 0.591545 0.400896 0.072 Uiso 1 1 calc R U . . .
H50C H 0.747714 0.623773 0.419873 0.072 Uiso 1 1 calc R U . . .
C51 C 0.7441(6) 0.5851(2) 0.5309(3) 0.0396(17) Uani 1 1 d . . . . .
H51A H 0.746998 0.564412 0.498130 0.048 Uiso 1 1 calc R U . . .
H51B H 0.806943 0.608041 0.529998 0.048 Uiso 1 1 calc R U . . .
C52 C 0.7673(7) 0.5579(3) 0.5870(3) 0.059(2) Uani 1 1 d . . . . .
H52A H 0.714900 0.531584 0.584940 0.088 Uiso 1 1 calc R U . . .
H52B H 0.752333 0.577208 0.619182 0.088 Uiso 1 1 calc R U . . .
H52C H 0.849380 0.547742 0.592672 0.088 Uiso 1 1 calc R U . . .
C53 C 0.9699(8) 0.3986(4) 0.5446(4) 0.080(3) Uani 1 1 d . . . . .
H53A H 0.999242 0.385440 0.510980 0.121 Uiso 1 1 calc R U . . .
H53B H 0.883673 0.397581 0.539504 0.121 Uiso 1 1 calc R U . . .
H53C H 1.000482 0.381215 0.578729 0.121 Uiso 1 1 calc R U . . .
C54 C 1.0107(7) 0.4475(3) 0.5518(3) 0.062(3) Uani 1 1 d . . . . .
H54A H 1.097581 0.447937 0.560690 0.074 Uiso 1 1 calc R U . . .
H54B H 0.977510 0.460891 0.584682 0.074 Uiso 1 1 calc R U . . .
C55 C 0.9746(8) 0.4768(3) 0.4986(4) 0.064(2) Uani 1 1 d . . . . .
H55A H 0.998855 0.461098 0.464870 0.076 Uiso 1 1 calc R U . . .
H55B H 0.887691 0.479253 0.492645 0.076 Uiso 1 1 calc R U . . .

loop_
_atom_site_aniso_label
_atom_site_aniso_U_11
_atom_site_aniso_U_22
_atom_site_aniso_U_33
_atom_site_aniso_U_23
_atom_site_aniso_U_13
_atom_site_aniso_U_12
Sm1 0.03150(19) 0.02450(15) 0.02895(16) -0.00103(15) 0.00532(13) -0.00283(17)
Fe1 0.0268(5) 0.0226(4) 0.0281(5) -0.0015(4) 0.0052(4) 0.0026(4)
Fe2 0.0334(6) 0.0227(5) 0.0274(5) 0.0012(4) 0.0041(4) -0.0023(4)
P1 0.0288(9) 0.0309(8) 0.0343(8) -0.0027(7) 0.0070(7) 0.0006(7)
P2 0.0353(9) 0.0239(7) 0.0278(7) -0.0005(6) 0.0024(7) 0.0038(7)
P3 0.0357(9) 0.0305(8) 0.0311(8) 0.0019(7) 0.0047(7) 0.0027(8)
P4 0.0284(9) 0.0363(9) 0.0469(10) 0.0015(8) 0.0110(8) 0.0030(8)
P5 0.0497(11) 0.0312(8) 0.0296(8) 0.0000(7) 0.0062(8) -0.0114(8)
P6 0.0502(11) 0.0278(8) 0.0325(8) 0.0038(7) 0.0067(8) 0.0088(8)
P7 0.0304(9) 0.0279(8) 0.0367(8) -0.0039(7) 0.0058(7) -0.0014(7)
P8 0.0342(9) 0.0271(7) 0.0343(8) -0.0012(7) 0.0089(7) -0.0029(8)
Si1 0.0345(11) 0.0361(10) 0.0476(11) -0.0098(8) 0.0099(9) -0.0061(9)
Si2 0.0423(11) 0.0300(9) 0.0361(9) -0.0048(7) 0.0098(8) -0.0054(8)
Si3 0.0367(11) 0.0322(9) 0.0327(9) 0.0023(7) 0.0044(8) -0.0014(8)
Si4 0.0319(10) 0.0403(11) 0.0323(9) -0.0019(7) 0.0056(8) -0.0014(8)
N1 0.029(3) 0.024(3) 0.035(3) -0.005(2) 0.013(2) 0.000(2)
N2 0.041(4) 0.029(3) 0.045(3) -0.004(2) 0.008(3) 0.005(3)
N3 0.043(4) 0.046(4) 0.036(3) 0.011(3) -0.007(3) -0.010(3)
N4 0.034(3) 0.033(3) 0.037(3) 0.004(2) 0.006(3) -0.009(3)
N5 0.036(3) 0.034(3) 0.037(3) -0.009(2) 0.001(3) -0.007(3)
N6 0.030(3) 0.034(3) 0.031(3) 0.003(2) 0.006(2) -0.003(3)
C1 0.051(5) 0.060(5) 0.057(5) -0.013(4) -0.006(4) -0.016(4)
C2 0.034(4) 0.060(5) 0.050(4) -0.006(4) 0.002(4) -0.003(4)
C3 0.058(6) 0.054(5) 0.067(5) 0.000(4) 0.029(4) -0.009(4)
C4 0.045(5) 0.039(4) 0.049(4) -0.001(3) 0.016(4) -0.008(4)
C5 0.033(4) 0.040(4) 0.043(4) -0.004(3) 0.018(3) 0.004(3)
C6 0.044(4) 0.032(3) 0.031(3) -0.003(3) 0.013(3) 0.006(3)
C7 0.046(4) 0.025(3) 0.045(4) -0.001(3) 0.013(3) 0.001(3)
C8 0.060(5) 0.039(4) 0.054(5) -0.008(4) -0.002(4) -0.007(4)
C9 0.050(5) 0.037(4) 0.032(3) 0.004(3) -0.005(3) 0.003(3)
C10 0.068(6) 0.041(4) 0.044(4) 0.005(3) -0.006(4) 0.010(4)
C11 0.050(5) 0.052(5) 0.053(5) 0.017(4) 0.001(4) 0.016(4)
C12 0.045(5) 0.048(4) 0.047(4) 0.010(3) 0.004(4) 0.013(4)
C13 0.066(6) 0.046(4) 0.029(3) -0.001(3) 0.004(4) 0.003(4)
C14 0.072(6) 0.058(5) 0.050(5) -0.007(4) 0.012(4) -0.002(5)
C15 0.056(5) 0.048(5) 0.057(5) 0.018(4) 0.015(4) 0.004(4)
C16 0.050(5) 0.062(6) 0.066(5) 0.015(4) 0.021(4) 0.006(5)
C17 0.033(5) 0.089(7) 0.127(9) -0.061(7) 0.022(5) -0.025(5)
C18 0.041(5) 0.105(9) 0.133(10) -0.033(8) 0.019(6) -0.022(6)
C19 0.044(5) 0.052(5) 0.054(5) -0.009(4) 0.010(4) 0.007(4)
C20 0.052(6) 0.078(7) 0.089(7) 0.029(6) 0.013(5) 0.019(5)
C21 0.042(4) 0.041(4) 0.089(6) -0.022(4) 0.032(4) 0.000(4)
C22 0.041(5) 0.087(7) 0.064(6) 0.001(5) -0.004(4) -0.001(5)
C23 0.054(5) 0.066(6) 0.068(6) -0.009(5) 0.026(5) -0.009(5)
C24 0.109(9) 0.074(7) 0.045(5) -0.011(4) 0.021(5) 0.018(6)
C25 0.071(6) 0.041(5) 0.085(6) -0.002(4) 0.025(5) -0.016(4)
C26 0.042(5) 0.061(6) 0.090(7) -0.023(5) 0.016(5) 0.009(4)
C27 0.040(4) 0.046(4) 0.034(4) 0.004(3) 0.002(3) 0.009(3)
C28 0.048(5) 0.049(5) 0.045(4) 0.016(4) -0.001(4) -0.001(4)
C29 0.050(5) 0.052(5) 0.037(4) 0.000(3) 0.008(3) 0.001(4)
C30 0.043(5) 0.087(7) 0.075(6) -0.040(5) -0.002(5) 0.015(5)
C31 0.048(5) 0.060(5) 0.041(4) -0.004(4) 0.003(4) 0.013(4)
C32 0.041(5) 0.072(6) 0.099(7) 0.024(6) 0.020(5) -0.002(5)
C33 0.047(5) 0.080(7) 0.056(5) 0.003(5) -0.006(4) -0.001(5)
C34 0.052(5) 0.047(4) 0.045(4) -0.006(3) 0.006(4) -0.019(4)
C35 0.074(6) 0.054(5) 0.042(4) -0.012(4) 0.008(4) -0.026(5)
C36 0.112(9) 0.063(6) 0.060(5) -0.020(5) 0.013(6) -0.041(6)
C37 0.071(6) 0.026(3) 0.035(4) 0.002(3) 0.015(4) -0.013(4)
C38 0.085(6) 0.020(3) 0.048(4) 0.003(3) 0.023(4) 0.001(4)
C39 0.065(6) 0.034(4) 0.048(4) -0.007(3) 0.019(4) 0.003(4)
C40 0.061(5) 0.032(4) 0.042(4) 0.007(3) 0.006(4) 0.013(4)
C41 0.066(6) 0.049(5) 0.033(4) 0.004(3) 0.002(4) 0.023(4)
C42 0.068(6) 0.077(6) 0.051(5) 0.008(4) -0.002(5) 0.030(5)
C43 0.037(4) 0.038(4) 0.041(4) -0.009(3) 0.003(3) -0.007(3)
C44 0.045(4) 0.041(4) 0.053(4) -0.008(4) 0.015(3) 0.005(4)
C45 0.033(4) 0.032(4) 0.052(4) 0.007(3) 0.009(3) -0.004(3)
C46 0.061(5) 0.029(4) 0.063(5) -0.001(3) 0.023(4) -0.009(4)
C47 0.042(4) 0.035(4) 0.041(4) -0.008(3) 0.015(3) -0.013(3)
C48 0.046(5) 0.037(4) 0.049(4) -0.010(3) 0.014(4) -0.007(4)
C49 0.050(5) 0.033(4) 0.035(4) -0.001(3) 0.003(3) -0.003(3)
C50 0.062(5) 0.041(4) 0.046(4) 0.001(3) 0.023(4) -0.007(4)
C51 0.034(4) 0.038(4) 0.049(4) 0.000(3) 0.014(3) -0.001(3)
C52 0.049(5) 0.053(5) 0.079(6) 0.028(4) 0.022(5) 0.020(4)
C53 0.054(6) 0.122(10) 0.068(6) -0.014(6) 0.019(5) -0.003(6)
C54 0.047(5) 0.094(7) 0.046(5) -0.020(5) 0.014(4) -0.003(5)
C55 0.047(5) 0.095(7) 0.050(5) -0.009(5) 0.010(4) -0.005(5)

_geom_special_details            
;
 All esds (except the esd in the dihedral angle between two l.s. planes)
 are estimated using the full covariance matrix.  The cell esds are taken
 into account individually in the estimation of esds in distances, angles
 and torsion angles; correlations between esds in cell parameters are only
 used when they are defined by crystal symmetry.  An approximate (isotropic)
 treatment of cell esds is used for estimating esds involving l.s. planes.
;
loop_
_geom_bond_atom_site_label_1
_geom_bond_atom_site_label_2
_geom_bond_distance
_geom_bond_site_symmetry_2
_geom_bond_publ_flag
Sm1 Si1 3.439(2) . ?
Sm1 Si3 3.4291(18) . ?
Sm1 N2 2.674(5) . ?
Sm1 N3 2.568(5) . ?
Sm1 N5 2.480(5) . ?
Sm1 N6 2.423(5) . ?
Fe1 P1 2.206(2) . ?
Fe1 P2 2.2017(17) . ?
Fe1 P3 2.1961(18) . ?
Fe1 P4 2.220(2) . ?
Fe1 N1 1.757(5) . ?
Fe2 P5 2.2146(19) . ?
Fe2 P6 2.1913(19) . ?
Fe2 P7 2.2043(19) . ?
Fe2 P8 2.1784(18) . ?
Fe2 N4 1.759(5) . ?
P1 C2 1.841(7) . ?
P1 C4 1.843(7) . ?
P1 C5 1.829(6) . ?
P2 C6 1.851(7) . ?
P2 C7 1.860(6) . ?
P2 C9 1.846(6) . ?
P3 C12 1.852(7) . ?
P3 C13 1.853(7) . ?
P3 C15 1.836(8) . ?
P4 C16 1.840(8) . ?
P4 C17 1.837(8) . ?
P4 C19 1.825(7) . ?
P5 C34 1.834(8) . ?
P5 C35 1.832(7) . ?
P5 C37 1.837(7) . ?
P6 C38 1.856(7) . ?
P6 C40 1.860(8) . ?
P6 C41 1.852(7) . ?
P7 C43 1.841(7) . ?
P7 C45 1.839(6) . ?
P7 C47 1.845(6) . ?
P8 C48 1.858(7) . ?
P8 C49 1.849(7) . ?
P8 C51 1.863(7) . ?
Si1 N5 1.669(6) . ?
Si1 C21 1.899(7) . ?
Si1 C22 1.874(7) . ?
Si1 C23 1.876(8) . ?
Si2 N5 1.690(6) . ?
Si2 C24 1.857(8) . ?
Si2 C25 1.875(8) . ?
Si2 C26 1.886(7) . ?
Si3 N6 1.693(5) . ?
Si3 C27 1.888(7) . ?
Si3 C28 1.872(7) . ?
Si3 C29 1.881(7) . ?
Si4 N6 1.682(5) . ?
Si4 C30 1.863(8) . ?
Si4 C31 1.882(7) . ?
Si4 C32 1.869(8) . ?
N1 N2 1.140(7) . ?
N3 N4 1.141(7) . ?
C1 H1A 0.9800 . ?
C1 H1B 0.9800 . ?
C1 H1C 0.9800 . ?
C1 C2 1.534(10) . ?
C2 H2A 0.9900 . ?
C2 H2B 0.9900 . ?
C3 H3A 0.9800 . ?
C3 H3B 0.9800 . ?
C3 H3C 0.9800 . ?
C3 C4 1.529(10) . ?
C4 H4A 0.9900 . ?
C4 H4B 0.9900 . ?
C5 H5A 0.9900 . ?
C5 H5B 0.9900 . ?
C5 C6 1.513(8) . ?
C6 H6A 0.9900 . ?
C6 H6B 0.9900 . ?
C7 H7A 0.9900 . ?
C7 H7B 0.9900 . ?
C7 C8 1.525(9) . ?
C8 H8A 0.9800 . ?
C8 H8B 0.9800 . ?
C8 H8C 0.9800 . ?
C9 H9A 0.9900 . ?
C9 H9B 0.9900 . ?
C9 C10 1.508(9) . ?
C10 H10A 0.9800 . ?
C10 H10B 0.9800 . ?
C10 H10C 0.9800 . ?
C11 H11A 0.9800 . ?
C11 H11B 0.9800 . ?
C11 H11C 0.9800 . ?
C11 C12 1.534(9) . ?
C12 H12A 0.9900 . ?
C12 H12B 0.9900 . ?
C13 H13A 0.9900 . ?
C13 H13B 0.9900 . ?
C13 C14 1.502(10) . ?
C14 H14A 0.9800 . ?
C14 H14B 0.9800 . ?
C14 H14C 0.9800 . ?
C15 H15A 0.9900 . ?
C15 H15B 0.9900 . ?
C15 C16 1.494(10) . ?
C16 H16A 0.9900 . ?
C16 H16B 0.9900 . ?
C17 H17A 0.9900 . ?
C17 H17B 0.9900 . ?
C17 C18 1.518(11) . ?
C18 H18A 0.9800 . ?
C18 H18B 0.9800 . ?
C18 H18C 0.9800 . ?
C19 H19A 0.9900 . ?
C19 H19B 0.9900 . ?
C19 C20 1.534(10) . ?
C20 H20A 0.9800 . ?
C20 H20B 0.9800 . ?
C20 H20C 0.9800 . ?
C21 H21A 0.9800 . ?
C21 H21B 0.9800 . ?
C21 H21C 0.9800 . ?
C22 H22A 0.9800 . ?
C22 H22B 0.9800 . ?
C22 H22C 0.9800 . ?
C23 H23A 0.9800 . ?
C23 H23B 0.9800 . ?
C23 H23C 0.9800 . ?
C24 H24A 0.9800 . ?
C24 H24B 0.9800 . ?
C24 H24C 0.9800 . ?
C25 H25A 0.9800 . ?
C25 H25B 0.9800 . ?
C25 H25C 0.9800 . ?
C26 H26A 0.9800 . ?
C26 H26B 0.9800 . ?
C26 H26C 0.9800 . ?
C27 H27A 0.9800 . ?
C27 H27B 0.9800 . ?
C27 H27C 0.9800 . ?
C28 H28A 0.9800 . ?
C28 H28B 0.9800 . ?
C28 H28C 0.9800 . ?
C29 H29A 0.9800 . ?
C29 H29B 0.9800 . ?
C29 H29C 0.9800 . ?
C30 H30A 0.9800 . ?
C30 H30B 0.9800 . ?
C30 H30C 0.9800 . ?
C31 H31A 0.9800 . ?
C31 H31B 0.9800 . ?
C31 H31C 0.9800 . ?
C32 H32A 0.9800 . ?
C32 H32B 0.9800 . ?
C32 H32C 0.9800 . ?
C33 H33A 0.9800 . ?
C33 H33B 0.9800 . ?
C33 H33C 0.9800 . ?
C33 C34 1.528(10) . ?
C34 H34A 0.9900 . ?
C34 H34B 0.9900 . ?
C35 H35A 0.9900 . ?
C35 H35B 0.9900 . ?
C35 C36 1.548(10) . ?
C36 H36A 0.9800 . ?
C36 H36B 0.9800 . ?
C36 H36C 0.9800 . ?
C37 H37A 0.9900 . ?
C37 H37B 0.9900 . ?
C37 C38 1.501(10) . ?
C38 H38A 0.9900 . ?
C38 H38B 0.9900 . ?
C39 H39A 0.9800 . ?
C39 H39B 0.9800 . ?
C39 H39C 0.9800 . ?
C39 C40 1.538(9) . ?
C40 H40A 0.9900 . ?
C40 H40B 0.9900 . ?
C41 H41A 0.9900 . ?
C41 H41B 0.9900 . ?
C41 C42 1.519(10) . ?
C42 H42A 0.9800 . ?
C42 H42B 0.9800 . ?
C42 H42C 0.9800 . ?
C43 H43A 0.9900 . ?
C43 H43B 0.9900 . ?
C43 C44 1.531(9) . ?
C44 H44A 0.9800 . ?
C44 H44B 0.9800 . ?
C44 H44C 0.9800 . ?
C45 H45A 0.9900 . ?
C45 H45B 0.9900 . ?
C45 C46 1.543(9) . ?
C46 H46A 0.9800 . ?
C46 H46B 0.9800 . ?
C46 H46C 0.9800 . ?
C47 H47A 0.9900 . ?
C47 H47B 0.9900 . ?
C47 C48 1.521(9) . ?
C48 H48A 0.9900 . ?
C48 H48B 0.9900 . ?
C49 H49A 0.9900 . ?
C49 H49B 0.9900 . ?
C49 C50 1.524(9) . ?
C50 H50A 0.9800 . ?
C50 H50B 0.9800 . ?
C50 H50C 0.9800 . ?
C51 H51A 0.9900 . ?
C51 H51B 0.9900 . ?
C51 C52 1.541(9) . ?
C52 H52A 0.9800 . ?
C52 H52B 0.9800 . ?
C52 H52C 0.9800 . ?
C53 H53A 0.9800 . ?
C53 H53B 0.9800 . ?
C53 H53C 0.9800 . ?
C53 C54 1.519(12) . ?
C54 H54A 0.9900 . ?
C54 H54B 0.9900 . ?
C54 C55 1.536(12) . ?
C55 C55 1.488(17) 3_766 ?
C55 H55A 0.9900 . ?
C55 H55B 0.9900 . ?

loop_
_geom_angle_atom_site_label_1
_geom_angle_atom_site_label_2
_geom_angle_atom_site_label_3
_geom_angle
_geom_angle_site_symmetry_1
_geom_angle_site_symmetry_3
_geom_angle_publ_flag
Si3 Sm1 Si1 107.04(5) . . ?
N2 Sm1 Si1 108.19(14) . . ?
N2 Sm1 Si3 87.69(13) . . ?
N3 Sm1 Si1 100.59(14) . . ?
N3 Sm1 Si3 150.64(14) . . ?
N3 Sm1 N2 93.07(18) . . ?
N5 Sm1 Si1 27.05(14) . . ?
N5 Sm1 Si3 103.32(13) . . ?
N5 Sm1 N2 135.23(19) . . ?
N5 Sm1 N3 96.71(18) . . ?
N6 Sm1 Si1 125.60(12) . . ?
N6 Sm1 Si3 27.33(12) . . ?
N6 Sm1 N2 98.90(18) . . ?
N6 Sm1 N3 124.48(19) . . ?
N6 Sm1 N5 110.66(18) . . ?
P1 Fe1 P4 179.24(8) . . ?
P2 Fe1 P1 83.71(7) . . ?
P2 Fe1 P4 96.98(7) . . ?
P3 Fe1 P1 94.22(7) . . ?
P3 Fe1 P2 110.37(7) . . ?
P3 Fe1 P4 85.25(7) . . ?
N1 Fe1 P1 89.67(18) . . ?
N1 Fe1 P2 124.98(17) . . ?
N1 Fe1 P3 124.59(17) . . ?
N1 Fe1 P4 90.19(18) . . ?
P6 Fe2 P5 84.48(8) . . ?
P6 Fe2 P7 93.26(8) . . ?
P7 Fe2 P5 175.40(8) . . ?
P8 Fe2 P5 92.67(7) . . ?
P8 Fe2 P6 115.08(7) . . ?
P8 Fe2 P7 84.65(7) . . ?
N4 Fe2 P5 92.23(18) . . ?
N4 Fe2 P6 123.7(2) . . ?
N4 Fe2 P7 92.35(18) . . ?
N4 Fe2 P8 121.2(2) . . ?
C2 P1 Fe1 124.7(3) . . ?
C2 P1 C4 101.0(4) . . ?
C4 P1 Fe1 113.2(2) . . ?
C5 P1 Fe1 110.2(2) . . ?
C5 P1 C2 103.0(3) . . ?
C5 P1 C4 102.1(3) . . ?
C6 P2 Fe1 111.8(2) . . ?
C6 P2 C7 99.0(3) . . ?
C7 P2 Fe1 120.9(2) . . ?
C9 P2 Fe1 120.2(2) . . ?
C9 P2 C6 98.6(3) . . ?
C9 P2 C7 102.3(3) . . ?
C12 P3 Fe1 121.1(2) . . ?
C12 P3 C13 99.1(3) . . ?
C13 P3 Fe1 121.4(2) . . ?
C15 P3 Fe1 111.0(2) . . ?
C15 P3 C12 99.6(4) . . ?
C15 P3 C13 100.9(4) . . ?
C16 P4 Fe1 109.6(3) . . ?
C17 P4 Fe1 122.5(3) . . ?
C17 P4 C16 103.7(5) . . ?
C19 P4 Fe1 117.7(3) . . ?
C19 P4 C16 99.0(4) . . ?
C19 P4 C17 101.1(4) . . ?
C34 P5 Fe2 125.7(3) . . ?
C34 P5 C37 101.7(3) . . ?
C35 P5 Fe2 113.5(3) . . ?
C35 P5 C34 101.4(4) . . ?
C35 P5 C37 102.4(4) . . ?
C37 P5 Fe2 109.3(2) . . ?
C38 P6 Fe2 111.5(3) . . ?
C38 P6 C40 99.2(3) . . ?
C40 P6 Fe2 122.0(2) . . ?
C41 P6 Fe2 118.1(2) . . ?
C41 P6 C38 101.1(4) . . ?
C41 P6 C40 101.6(3) . . ?
C43 P7 Fe2 126.5(2) . . ?
C43 P7 C47 101.6(3) . . ?
C45 P7 Fe2 113.0(2) . . ?
C45 P7 C43 100.5(3) . . ?
C45 P7 C47 102.8(3) . . ?
C47 P7 Fe2 109.5(2) . . ?
C48 P8 Fe2 112.2(2) . . ?
C48 P8 C51 97.2(3) . . ?
C49 P8 Fe2 120.2(2) . . ?
C49 P8 C48 100.6(3) . . ?
C49 P8 C51 101.5(3) . . ?
C51 P8 Fe2 121.0(2) . . ?
N5 Si1 Sm1 42.52(19) . . ?
N5 Si1 C21 108.7(3) . . ?
N5 Si1 C22 114.3(3) . . ?
N5 Si1 C23 115.5(3) . . ?
C21 Si1 Sm1 67.5(2) . . ?
C22 Si1 Sm1 117.0(3) . . ?
C22 Si1 C21 106.9(4) . . ?
C22 Si1 C23 105.7(4) . . ?
C23 Si1 Sm1 137.1(3) . . ?
C23 Si1 C21 105.2(4) . . ?
N5 Si2 C24 113.7(4) . . ?
N5 Si2 C25 114.1(4) . . ?
N5 Si2 C26 111.9(3) . . ?
C24 Si2 C25 104.8(4) . . ?
C24 Si2 C26 105.6(4) . . ?
C25 Si2 C26 106.1(4) . . ?
N6 Si3 Sm1 41.06(18) . . ?
N6 Si3 C27 107.4(3) . . ?
N6 Si3 C28 114.7(3) . . ?
N6 Si3 C29 116.6(3) . . ?
C27 Si3 Sm1 66.3(2) . . ?
C28 Si3 Sm1 127.1(2) . . ?
C28 Si3 C27 108.5(3) . . ?
C28 Si3 C29 103.5(3) . . ?
C29 Si3 Sm1 129.1(2) . . ?
C29 Si3 C27 105.5(3) . . ?
N6 Si4 C30 113.0(3) . . ?
N6 Si4 C31 109.0(3) . . ?
N6 Si4 C32 115.0(3) . . ?
C30 Si4 C31 106.3(4) . . ?
C30 Si4 C32 106.9(4) . . ?
C32 Si4 C31 106.1(4) . . ?
N2 N1 Fe1 179.0(5) . . ?
N1 N2 Sm1 171.2(5) . . ?
N4 N3 Sm1 173.6(5) . . ?
N3 N4 Fe2 179.1(6) . . ?
Si1 N5 Sm1 110.4(3) . . ?
Si1 N5 Si2 126.0(3) . . ?
Si2 N5 Sm1 121.6(3) . . ?
Si3 N6 Sm1 111.6(3) . . ?
Si4 N6 Sm1 120.2(2) . . ?
Si4 N6 Si3 128.2(3) . . ?
H1A C1 H1B 109.5 . . ?
H1A C1 H1C 109.5 . . ?
H1B C1 H1C 109.5 . . ?
C2 C1 H1A 109.5 . . ?
C2 C1 H1B 109.5 . . ?
C2 C1 H1C 109.5 . . ?
P1 C2 H2A 109.0 . . ?
P1 C2 H2B 109.0 . . ?
C1 C2 P1 113.0(5) . . ?
C1 C2 H2A 109.0 . . ?
C1 C2 H2B 109.0 . . ?
H2A C2 H2B 107.8 . . ?
H3A C3 H3B 109.5 . . ?
H3A C3 H3C 109.5 . . ?
H3B C3 H3C 109.5 . . ?
C4 C3 H3A 109.5 . . ?
C4 C3 H3B 109.5 . . ?
C4 C3 H3C 109.5 . . ?
P1 C4 H4A 107.7 . . ?
P1 C4 H4B 107.7 . . ?
C3 C4 P1 118.3(6) . . ?
C3 C4 H4A 107.7 . . ?
C3 C4 H4B 107.7 . . ?
H4A C4 H4B 107.1 . . ?
P1 C5 H5A 110.4 . . ?
P1 C5 H5B 110.4 . . ?
H5A C5 H5B 108.6 . . ?
C6 C5 P1 106.9(4) . . ?
C6 C5 H5A 110.4 . . ?
C6 C5 H5B 110.4 . . ?
P2 C6 H6A 109.8 . . ?
P2 C6 H6B 109.8 . . ?
C5 C6 P2 109.4(4) . . ?
C5 C6 H6A 109.8 . . ?
C5 C6 H6B 109.8 . . ?
H6A C6 H6B 108.2 . . ?
P2 C7 H7A 107.7 . . ?
P2 C7 H7B 107.7 . . ?
H7A C7 H7B 107.1 . . ?
C8 C7 P2 118.6(5) . . ?
C8 C7 H7A 107.7 . . ?
C8 C7 H7B 107.7 . . ?
C7 C8 H8A 109.5 . . ?
C7 C8 H8B 109.5 . . ?
C7 C8 H8C 109.5 . . ?
H8A C8 H8B 109.5 . . ?
H8A C8 H8C 109.5 . . ?
H8B C8 H8C 109.5 . . ?
P2 C9 H9A 109.0 . . ?
P2 C9 H9B 109.0 . . ?
H9A C9 H9B 107.8 . . ?
C10 C9 P2 112.9(5) . . ?
C10 C9 H9A 109.0 . . ?
C10 C9 H9B 109.0 . . ?
C9 C10 H10A 109.5 . . ?
C9 C10 H10B 109.5 . . ?
C9 C10 H10C 109.5 . . ?
H10A C10 H10B 109.5 . . ?
H10A C10 H10C 109.5 . . ?
H10B C10 H10C 109.5 . . ?
H11A C11 H11B 109.5 . . ?
H11A C11 H11C 109.5 . . ?
H11B C11 H11C 109.5 . . ?
C12 C11 H11A 109.5 . . ?
C12 C11 H11B 109.5 . . ?
C12 C11 H11C 109.5 . . ?
P3 C12 H12A 107.9 . . ?
P3 C12 H12B 107.9 . . ?
C11 C12 P3 117.7(5) . . ?
C11 C12 H12A 107.9 . . ?
C11 C12 H12B 107.9 . . ?
H12A C12 H12B 107.2 . . ?
P3 C13 H13A 108.8 . . ?
P3 C13 H13B 108.8 . . ?
H13A C13 H13B 107.7 . . ?
C14 C13 P3 113.8(5) . . ?
C14 C13 H13A 108.8 . . ?
C14 C13 H13B 108.8 . . ?
C13 C14 H14A 109.5 . . ?
C13 C14 H14B 109.5 . . ?
C13 C14 H14C 109.5 . . ?
H14A C14 H14B 109.5 . . ?
H14A C14 H14C 109.5 . . ?
H14B C14 H14C 109.5 . . ?
P3 C15 H15A 109.9 . . ?
P3 C15 H15B 109.9 . . ?
H15A C15 H15B 108.3 . . ?
C16 C15 P3 108.9(5) . . ?
C16 C15 H15A 109.9 . . ?
C16 C15 H15B 109.9 . . ?
P4 C16 H16A 109.6 . . ?
P4 C16 H16B 109.6 . . ?
C15 C16 P4 110.1(6) . . ?
C15 C16 H16A 109.6 . . ?
C15 C16 H16B 109.6 . . ?
H16A C16 H16B 108.2 . . ?
P4 C17 H17A 107.6 . . ?
P4 C17 H17B 107.6 . . ?
H17A C17 H17B 107.0 . . ?
C18 C17 P4 119.0(7) . . ?
C18 C17 H17A 107.6 . . ?
C18 C17 H17B 107.6 . . ?
C17 C18 H18A 109.5 . . ?
C17 C18 H18B 109.5 . . ?
C17 C18 H18C 109.5 . . ?
H18A C18 H18B 109.5 . . ?
H18A C18 H18C 109.5 . . ?
H18B C18 H18C 109.5 . . ?
P4 C19 H19A 108.6 . . ?
P4 C19 H19B 108.6 . . ?
H19A C19 H19B 107.6 . . ?
C20 C19 P4 114.6(6) . . ?
C20 C19 H19A 108.6 . . ?
C20 C19 H19B 108.6 . . ?
C19 C20 H20A 109.5 . . ?
C19 C20 H20B 109.5 . . ?
C19 C20 H20C 109.5 . . ?
H20A C20 H20B 109.5 . . ?
H20A C20 H20C 109.5 . . ?
H20B C20 H20C 109.5 . . ?
Si1 C21 H21A 109.5 . . ?
Si1 C21 H21B 109.5 . . ?
Si1 C21 H21C 109.5 . . ?
H21A C21 H21B 109.5 . . ?
H21A C21 H21C 109.5 . . ?
H21B C21 H21C 109.5 . . ?
Si1 C22 H22A 109.5 . . ?
Si1 C22 H22B 109.5 . . ?
Si1 C22 H22C 109.5 . . ?
H22A C22 H22B 109.5 . . ?
H22A C22 H22C 109.5 . . ?
H22B C22 H22C 109.5 . . ?
Si1 C23 H23A 109.5 . . ?
Si1 C23 H23B 109.5 . . ?
Si1 C23 H23C 109.5 . . ?
H23A C23 H23B 109.5 . . ?
H23A C23 H23C 109.5 . . ?
H23B C23 H23C 109.5 . . ?
Si2 C24 H24A 109.5 . . ?
Si2 C24 H24B 109.5 . . ?
Si2 C24 H24C 109.5 . . ?
H24A C24 H24B 109.5 . . ?
H24A C24 H24C 109.5 . . ?
H24B C24 H24C 109.5 . . ?
Si2 C25 H25A 109.5 . . ?
Si2 C25 H25B 109.5 . . ?
Si2 C25 H25C 109.5 . . ?
H25A C25 H25B 109.5 . . ?
H25A C25 H25C 109.5 . . ?
H25B C25 H25C 109.5 . . ?
Si2 C26 H26A 109.5 . . ?
Si2 C26 H26B 109.5 . . ?
Si2 C26 H26C 109.5 . . ?
H26A C26 H26B 109.5 . . ?
H26A C26 H26C 109.5 . . ?
H26B C26 H26C 109.5 . . ?
Si3 C27 H27A 109.5 . . ?
Si3 C27 H27B 109.5 . . ?
Si3 C27 H27C 109.5 . . ?
H27A C27 H27B 109.5 . . ?
H27A C27 H27C 109.5 . . ?
H27B C27 H27C 109.5 . . ?
Si3 C28 H28A 109.5 . . ?
Si3 C28 H28B 109.5 . . ?
Si3 C28 H28C 109.5 . . ?
H28A C28 H28B 109.5 . . ?
H28A C28 H28C 109.5 . . ?
H28B C28 H28C 109.5 . . ?
Si3 C29 H29A 109.5 . . ?
Si3 C29 H29B 109.5 . . ?
Si3 C29 H29C 109.5 . . ?
H29A C29 H29B 109.5 . . ?
H29A C29 H29C 109.5 . . ?
H29B C29 H29C 109.5 . . ?
Si4 C30 H30A 109.5 . . ?
Si4 C30 H30B 109.5 . . ?
Si4 C30 H30C 109.5 . . ?
H30A C30 H30B 109.5 . . ?
H30A C30 H30C 109.5 . . ?
H30B C30 H30C 109.5 . . ?
Si4 C31 H31A 109.5 . . ?
Si4 C31 H31B 109.5 . . ?
Si4 C31 H31C 109.5 . . ?
H31A C31 H31B 109.5 . . ?
H31A C31 H31C 109.5 . . ?
H31B C31 H31C 109.5 . . ?
Si4 C32 H32A 109.5 . . ?
Si4 C32 H32B 109.5 . . ?
Si4 C32 H32C 109.5 . . ?
H32A C32 H32B 109.5 . . ?
H32A C32 H32C 109.5 . . ?
H32B C32 H32C 109.5 . . ?
H33A C33 H33B 109.5 . . ?
H33A C33 H33C 109.5 . . ?
H33B C33 H33C 109.5 . . ?
C34 C33 H33A 109.5 . . ?
C34 C33 H33B 109.5 . . ?
C34 C33 H33C 109.5 . . ?
P5 C34 H34A 108.5 . . ?
P5 C34 H34B 108.5 . . ?
C33 C34 P5 115.2(6) . . ?
C33 C34 H34A 108.5 . . ?
C33 C34 H34B 108.5 . . ?
H34A C34 H34B 107.5 . . ?
P5 C35 H35A 108.2 . . ?
P5 C35 H35B 108.2 . . ?
H35A C35 H35B 107.3 . . ?
C36 C35 P5 116.6(6) . . ?
C36 C35 H35A 108.2 . . ?
C36 C35 H35B 108.2 . . ?
C35 C36 H36A 109.5 . . ?
C35 C36 H36B 109.5 . . ?
C35 C36 H36C 109.5 . . ?
H36A C36 H36B 109.5 . . ?
H36A C36 H36C 109.5 . . ?
H36B C36 H36C 109.5 . . ?
P5 C37 H37A 110.2 . . ?
P5 C37 H37B 110.2 . . ?
H37A C37 H37B 108.5 . . ?
C38 C37 P5 107.6(5) . . ?
C38 C37 H37A 110.2 . . ?
C38 C37 H37B 110.2 . . ?
P6 C38 H38A 109.8 . . ?
P6 C38 H38B 109.8 . . ?
C37 C38 P6 109.6(5) . . ?
C37 C38 H38A 109.8 . . ?
C37 C38 H38B 109.8 . . ?
H38A C38 H38B 108.2 . . ?
H39A C39 H39B 109.5 . . ?
H39A C39 H39C 109.5 . . ?
H39B C39 H39C 109.5 . . ?
C40 C39 H39A 109.5 . . ?
C40 C39 H39B 109.5 . . ?
C40 C39 H39C 109.5 . . ?
P6 C40 H40A 109.1 . . ?
P6 C40 H40B 109.1 . . ?
C39 C40 P6 112.4(5) . . ?
C39 C40 H40A 109.1 . . ?
C39 C40 H40B 109.1 . . ?
H40A C40 H40B 107.8 . . ?
P6 C41 H41A 107.3 . . ?
P6 C41 H41B 107.3 . . ?
H41A C41 H41B 106.9 . . ?
C42 C41 P6 120.3(6) . . ?
C42 C41 H41A 107.3 . . ?
C42 C41 H41B 107.3 . . ?
C41 C42 H42A 109.5 . . ?
C41 C42 H42B 109.5 . . ?
C41 C42 H42C 109.5 . . ?
H42A C42 H42B 109.5 . . ?
H42A C42 H42C 109.5 . . ?
H42B C42 H42C 109.5 . . ?
P7 C43 H43A 108.9 . . ?
P7 C43 H43B 108.9 . . ?
H43A C43 H43B 107.7 . . ?
C44 C43 P7 113.5(5) . . ?
C44 C43 H43A 108.9 . . ?
C44 C43 H43B 108.9 . . ?
C43 C44 H44A 109.5 . . ?
C43 C44 H44B 109.5 . . ?
C43 C44 H44C 109.5 . . ?
H44A C44 H44B 109.5 . . ?
H44A C44 H44C 109.5 . . ?
H44B C44 H44C 109.5 . . ?
P7 C45 H45A 108.2 . . ?
P7 C45 H45B 108.2 . . ?
H45A C45 H45B 107.3 . . ?
C46 C45 P7 116.6(5) . . ?
C46 C45 H45A 108.2 . . ?
C46 C45 H45B 108.2 . . ?
C45 C46 H46A 109.5 . . ?
C45 C46 H46B 109.5 . . ?
C45 C46 H46C 109.5 . . ?
H46A C46 H46B 109.5 . . ?
H46A C46 H46C 109.5 . . ?
H46B C46 H46C 109.5 . . ?
P7 C47 H47A 110.3 . . ?
P7 C47 H47B 110.3 . . ?
H47A C47 H47B 108.5 . . ?
C48 C47 P7 107.3(5) . . ?
C48 C47 H47A 110.3 . . ?
C48 C47 H47B 110.3 . . ?
P8 C48 H48A 109.9 . . ?
P8 C48 H48B 109.9 . . ?
C47 C48 P8 108.7(5) . . ?
C47 C48 H48A 109.9 . . ?
C47 C48 H48B 109.9 . . ?
H48A C48 H48B 108.3 . . ?
P8 C49 H49A 107.3 . . ?
P8 C49 H49B 107.3 . . ?
H49A C49 H49B 106.9 . . ?
C50 C49 P8 120.1(5) . . ?
C50 C49 H49A 107.3 . . ?
C50 C49 H49B 107.3 . . ?
C49 C50 H50A 109.5 . . ?
C49 C50 H50B 109.5 . . ?
C49 C50 H50C 109.5 . . ?
H50A C50 H50B 109.5 . . ?
H50A C50 H50C 109.5 . . ?
H50B C50 H50C 109.5 . . ?
P8 C51 H51A 109.2 . . ?
P8 C51 H51B 109.2 . . ?
H51A C51 H51B 107.9 . . ?
C52 C51 P8 112.1(5) . . ?
C52 C51 H51A 109.2 . . ?
C52 C51 H51B 109.2 . . ?
C51 C52 H52A 109.5 . . ?
C51 C52 H52B 109.5 . . ?
C51 C52 H52C 109.5 . . ?
H52A C52 H52B 109.5 . . ?
H52A C52 H52C 109.5 . . ?
H52B C52 H52C 109.5 . . ?
H53A C53 H53B 109.5 . . ?
H53A C53 H53C 109.5 . . ?
H53B C53 H53C 109.5 . . ?
C54 C53 H53A 109.5 . . ?
C54 C53 H53B 109.5 . . ?
C54 C53 H53C 109.5 . . ?
C53 C54 H54A 108.9 . . ?
C53 C54 H54B 108.9 . . ?
C53 C54 C55 113.4(7) . . ?
H54A C54 H54B 107.7 . . ?
C55 C54 H54A 108.9 . . ?
C55 C54 H54B 108.9 . . ?
C54 C55 H55A 108.6 . . ?
C54 C55 H55B 108.6 . . ?
C55 C55 C54 114.8(9) 3_766 . ?
C55 C55 H55A 108.6 3_766 . ?
C55 C55 H55B 108.6 3_766 . ?
H55A C55 H55B 107.5 . . ?

loop_
_geom_torsion_atom_site_label_1
_geom_torsion_atom_site_label_2
_geom_torsion_atom_site_label_3
_geom_torsion_atom_site_label_4
_geom_torsion
_geom_torsion_site_symmetry_1
_geom_torsion_site_symmetry_2
_geom_torsion_site_symmetry_3
_geom_torsion_site_symmetry_4
_geom_torsion_publ_flag
Sm1 Si1 N5 Si2 164.3(6) . . . . ?
Sm1 Si3 N6 Si4 178.0(6) . . . . ?
Fe1 P1 C2 C1 -65.5(7) . . . . ?
Fe1 P1 C4 C3 -173.9(5) . . . . ?
Fe1 P1 C5 C6 44.7(5) . . . . ?
Fe1 P2 C6 C5 25.3(5) . . . . ?
Fe1 P2 C7 C8 166.2(5) . . . . ?
Fe1 P2 C9 C10 43.6(7) . . . . ?
Fe1 P3 C12 C11 179.0(5) . . . . ?
Fe1 P3 C13 C14 50.1(7) . . . . ?
Fe1 P3 C15 C16 -34.0(7) . . . . ?
Fe1 P4 C16 C15 -34.3(7) . . . . ?
Fe1 P4 C17 C18 -179.9(7) . . . . ?
Fe1 P4 C19 C20 75.7(7) . . . . ?
Fe2 P5 C34 C33 -72.3(6) . . . . ?
Fe2 P5 C35 C36 -173.9(6) . . . . ?
Fe2 P5 C37 C38 43.8(5) . . . . ?
Fe2 P6 C38 C37 25.9(6) . . . . ?
Fe2 P6 C40 C39 46.9(6) . . . . ?
Fe2 P6 C41 C42 170.2(6) . . . . ?
Fe2 P7 C43 C44 -70.1(6) . . . . ?
Fe2 P7 C45 C46 -171.1(5) . . . . ?
Fe2 P7 C47 C48 43.6(5) . . . . ?
Fe2 P8 C48 C47 26.1(6) . . . . ?
Fe2 P8 C49 C50 167.9(5) . . . . ?
Fe2 P8 C51 C52 43.1(6) . . . . ?
P1 C5 C6 P2 -42.2(5) . . . . ?
P3 C15 C16 P4 42.0(8) . . . . ?
P5 C37 C38 P6 -42.4(6) . . . . ?
P7 C47 C48 P8 -42.1(6) . . . . ?
C2 P1 C4 C3 50.5(6) . . . . ?
C2 P1 C5 C6 179.8(5) . . . . ?
C4 P1 C2 C1 63.0(6) . . . . ?
C4 P1 C5 C6 -75.8(5) . . . . ?
C5 P1 C2 C1 168.2(6) . . . . ?
C5 P1 C4 C3 -55.5(6) . . . . ?
C6 P2 C7 C8 -71.5(6) . . . . ?
C6 P2 C9 C10 -77.9(6) . . . . ?
C7 P2 C6 C5 -103.2(5) . . . . ?
C7 P2 C9 C10 -179.2(6) . . . . ?
C9 P2 C6 C5 152.8(5) . . . . ?
C9 P2 C7 C8 29.4(7) . . . . ?
C12 P3 C13 C14 -174.7(6) . . . . ?
C12 P3 C15 C16 -162.8(6) . . . . ?
C13 P3 C12 C11 43.6(7) . . . . ?
C13 P3 C15 C16 95.9(6) . . . . ?
C15 P3 C12 C11 -59.2(7) . . . . ?
C15 P3 C13 C14 -73.0(6) . . . . ?
C16 P4 C17 C18 55.7(10) . . . . ?
C16 P4 C19 C20 -166.5(7) . . . . ?
C17 P4 C16 C15 98.1(7) . . . . ?
C17 P4 C19 C20 -60.5(7) . . . . ?
C19 P4 C16 C15 -158.1(6) . . . . ?
C19 P4 C17 C18 -46.5(10) . . . . ?
C21 Si1 N5 Sm1 15.0(4) . . . . ?
C21 Si1 N5 Si2 179.2(4) . . . . ?
C22 Si1 N5 Sm1 -104.3(4) . . . . ?
C22 Si1 N5 Si2 60.0(6) . . . . ?
C23 Si1 N5 Sm1 132.9(3) . . . . ?
C23 Si1 N5 Si2 -62.8(5) . . . . ?
C24 Si2 N5 Sm1 73.7(5) . . . . ?
C24 Si2 N5 Si1 -89.0(5) . . . . ?
C25 Si2 N5 Sm1 -166.2(4) . . . . ?
C25 Si2 N5 Si1 31.2(6) . . . . ?
C26 Si2 N5 Sm1 -45.8(5) . . . . ?
C26 Si2 N5 Si1 151.5(5) . . . . ?
C27 Si3 N6 Sm1 1.9(4) . . . . ?
C27 Si3 N6 Si4 179.9(4) . . . . ?
C28 Si3 N6 Sm1 -118.8(3) . . . . ?
C28 Si3 N6 Si4 59.1(5) . . . . ?
C29 Si3 N6 Sm1 120.0(3) . . . . ?
C29 Si3 N6 Si4 -62.1(5) . . . . ?
C30 Si4 N6 Sm1 -111.9(4) . . . . ?
C30 Si4 N6 Si3 70.2(6) . . . . ?
C31 Si4 N6 Sm1 5.9(4) . . . . ?
C31 Si4 N6 Si3 -171.9(4) . . . . ?
C32 Si4 N6 Sm1 124.9(4) . . . . ?
C32 Si4 N6 Si3 -52.9(6) . . . . ?
C34 P5 C35 C36 48.7(8) . . . . ?
C34 P5 C37 C38 178.5(5) . . . . ?
C35 P5 C34 C33 57.9(6) . . . . ?
C35 P5 C37 C38 -76.8(6) . . . . ?
C37 P5 C34 C33 163.4(6) . . . . ?
C37 P5 C35 C36 -56.2(8) . . . . ?
C38 P6 C40 C39 -75.7(5) . . . . ?
C38 P6 C41 C42 -68.0(8) . . . . ?
C40 P6 C38 C37 155.7(5) . . . . ?
C40 P6 C41 C42 33.9(8) . . . . ?
C41 P6 C38 C37 -100.5(5) . . . . ?
C41 P6 C40 C39 -179.1(5) . . . . ?
C43 P7 C45 C46 51.5(6) . . . . ?
C43 P7 C47 C48 179.5(5) . . . . ?
C45 P7 C43 C44 59.1(6) . . . . ?
C45 P7 C47 C48 -76.8(5) . . . . ?
C47 P7 C43 C44 164.7(5) . . . . ?
C47 P7 C45 C46 -53.2(6) . . . . ?
C48 P8 C49 C50 -68.4(6) . . . . ?
C48 P8 C51 C52 -78.3(6) . . . . ?
C49 P8 C48 C47 -102.9(5) . . . . ?
C49 P8 C51 C52 179.3(6) . . . . ?
C51 P8 C48 C47 153.9(5) . . . . ?
C51 P8 C49 C50 31.2(6) . . . . ?
C53 C54 C55 C55 -172.9(10) . . . 3_766 ?

_shelx_res_file                  
;
TITL NJ1144 in P21/c
    nj1144.res
    created by SHELXL-2019/3 at 13:36:06 on 03-Nov-2023
CELL 1.54184 11.45322 29.523303 23.575493 90 97.3694 90
ZERR 4 0.000504 0.000932 0.000805 0 0.0038 0
LATT 1
SYMM -X,0.5+Y,0.5-Z
SFAC C H Fe N P Si Sm
UNIT 220 556 8 24 32 16 4

L.S. 10
PLAN  10
SIZE 0.215 0.072 0.055
TEMP -133
CONF
MORE -1
BOND $H
fmap 2 53
acta
OMIT -9 22 6
OMIT 9 15 11
REM <olex2.extras>
REM <HklSrc "%.\\nj1144.hkl">
REM </olex2.extras>

WGHT    0.025200
FVAR       1.14810
SM1   7    0.716223    0.613121    0.816745    11.00000    0.03150    0.02450 =
         0.02895   -0.00103    0.00532   -0.00283
FE1   3    0.785663    0.427456    0.802131    11.00000    0.02683    0.02259 =
         0.02812   -0.00152    0.00522    0.00259
FE2   3    0.537374    0.649068    0.595450    11.00000    0.03337    0.02268 =
         0.02741    0.00121    0.00407   -0.00233
P1    5    0.967000    0.437869    0.782574    11.00000    0.02880    0.03090 =
         0.03434   -0.00271    0.00700    0.00055
P2    5    0.769321    0.384586    0.725105    11.00000    0.03532    0.02389 =
         0.02778   -0.00054    0.00245    0.00378
P3    5    0.840023    0.386578    0.878804    11.00000    0.03572    0.03051 =
         0.03112    0.00192    0.00467    0.00265
P4    5    0.603975    0.417192    0.823019    11.00000    0.02838    0.03626 =
         0.04688    0.00147    0.01103    0.00303
P5    5    0.668779    0.703937    0.593899    11.00000    0.04968    0.03120 =
         0.02955    0.00003    0.00617   -0.01140
P6    5    0.408268    0.702906    0.572424    11.00000    0.05022    0.02784 =
         0.03248    0.00380    0.00674    0.00879
P7    5    0.401976    0.595623    0.589692    11.00000    0.03043    0.02794 =
         0.03665   -0.00386    0.00580   -0.00142
P8    5    0.598405    0.614149    0.523350    11.00000    0.03417    0.02709 =
         0.03427   -0.00116    0.00892   -0.00290
SI1   6    0.981465    0.667926    0.817803    11.00000    0.03448    0.03614 =
         0.04756   -0.00984    0.00995   -0.00609
SI2   6    0.796982    0.730844    0.851129    11.00000    0.04231    0.02999 =
         0.03609   -0.00480    0.00977   -0.00537
SI3   6    0.684863    0.588698    0.956187    11.00000    0.03673    0.03220 =
         0.03272    0.00234    0.00444   -0.00140
SI4   6    0.459283    0.622591    0.887666    11.00000    0.03193    0.04025 =
         0.03233   -0.00187    0.00555   -0.00135
N1    4    0.764774    0.486397    0.802216    11.00000    0.02889    0.02441 =
         0.03477   -0.00538    0.01266   -0.00042
N2    4    0.751451    0.524656    0.801492    11.00000    0.04110    0.02875 =
         0.04542   -0.00379    0.00764    0.00503
N3    4    0.627209    0.625093    0.712191    11.00000    0.04326    0.04557 =
         0.03640    0.01101   -0.00712   -0.01040
N4    4    0.590999    0.634532    0.666363    11.00000    0.03354    0.03259 =
         0.03750    0.00370    0.00632   -0.00940
N5    4    0.842650    0.681628    0.824760    11.00000    0.03586    0.03413 =
         0.03722   -0.00937    0.00116   -0.00672
N6    4    0.602747    0.608507    0.896489    11.00000    0.03031    0.03445 =
         0.03051    0.00274    0.00564   -0.00289
C1    1    1.091949    0.489511    0.871014    11.00000    0.05100    0.05968 =
         0.05692   -0.01285   -0.00622   -0.01556
AFIX 137
H1A   2    1.102793    0.515534    0.846417    11.00000   -1.50000
H1B   2    1.154701    0.489192    0.903450    11.00000   -1.50000
H1C   2    1.015392    0.491850    0.885187    11.00000   -1.50000
AFIX   0
C2    1    1.096585    0.445624    0.836564    11.00000    0.03415    0.06044 =
         0.05032   -0.00626    0.00158   -0.00268
AFIX  23
H2A   2    1.102486    0.419557    0.863194    11.00000   -1.20000
H2B   2    1.168327    0.445876    0.817191    11.00000   -1.20000
AFIX   0
C3    1    1.099776    0.495082    0.714024    11.00000    0.05840    0.05407 =
         0.06671    0.00036    0.02867   -0.00893
AFIX 137
H3A   2    1.091769    0.519559    0.685714    11.00000   -1.50000
H3B   2    1.124849    0.467309    0.696289    11.00000   -1.50000
H3C   2    1.158647    0.503557    0.746167    11.00000   -1.50000
AFIX   0
C4    1    0.981298    0.487000    0.735716    11.00000    0.04539    0.03875 =
         0.04915   -0.00096    0.01582   -0.00808
AFIX  23
H4A   2    0.920805    0.483996    0.701950    11.00000   -1.20000
H4B   2    0.961813    0.514512    0.756598    11.00000   -1.20000
AFIX   0
C5    1    1.011035    0.390976    0.739260    11.00000    0.03277    0.04028 =
         0.04277   -0.00365    0.01818    0.00435
AFIX  23
H5A   2    1.082185    0.399209    0.721739    11.00000   -1.20000
H5B   2    1.028754    0.363699    0.763249    11.00000   -1.20000
AFIX   0
C6    1    0.908831    0.381902    0.693352    11.00000    0.04392    0.03155 =
         0.03133   -0.00325    0.01325    0.00641
AFIX  23
H6A   2    0.917602    0.351583    0.676465    11.00000   -1.20000
H6B   2    0.907892    0.404745    0.662554    11.00000   -1.20000
AFIX   0
C7    1    0.739315    0.322846    0.729571    11.00000    0.04647    0.02516 =
         0.04479   -0.00118    0.01282    0.00144
AFIX  23
H7A   2    0.811505    0.308233    0.748861    11.00000   -1.20000
H7B   2    0.677266    0.318823    0.754761    11.00000   -1.20000
AFIX   0
C8    1    0.701305    0.296912    0.674365    11.00000    0.06027    0.03874 =
         0.05425   -0.00839   -0.00202   -0.00674
AFIX 137
H8A   2    0.762293    0.299598    0.648955    11.00000   -1.50000
H8B   2    0.627287    0.309558    0.655421    11.00000   -1.50000
H8C   2    0.689903    0.264910    0.683232    11.00000   -1.50000
AFIX   0
C9    1    0.670267    0.401501    0.660581    11.00000    0.05019    0.03709 =
         0.03193    0.00367   -0.00504    0.00346
AFIX  23
H9A   2    0.689519    0.383443    0.627634    11.00000   -1.20000
H9B   2    0.588068    0.394477    0.666304    11.00000   -1.20000
AFIX   0
C10   1    0.679277    0.451143    0.646766    11.00000    0.06761    0.04082 =
         0.04405    0.00540   -0.00558    0.00993
AFIX 137
H10A  2    0.620959    0.458713    0.614002    11.00000   -1.50000
H10B  2    0.758432    0.457756    0.637382    11.00000   -1.50000
H10C  2    0.664297    0.469226    0.679936    11.00000   -1.50000
AFIX   0
C11   1    0.969565    0.309709    0.931446    11.00000    0.04974    0.05213 =
         0.05265    0.01653    0.00103    0.01622
AFIX 137
H11A  2    0.995339    0.279163    0.922538    11.00000   -1.50000
H11B  2    0.901926    0.307650    0.952907    11.00000   -1.50000
H11C  2    1.034142    0.325616    0.954526    11.00000   -1.50000
AFIX   0
C12   1    0.934018    0.335845    0.875668    11.00000    0.04519    0.04849 =
         0.04690    0.00997    0.00373    0.01263
AFIX  23
H12A  2    0.892373    0.314579    0.847548    11.00000   -1.20000
H12B  2    1.006993    0.345347    0.860577    11.00000   -1.20000
AFIX   0
C13   1    0.915251    0.412518    0.945209    11.00000    0.06588    0.04602 =
         0.02922   -0.00075    0.00364    0.00310
AFIX  23
H13A  2    0.921382    0.389656    0.976168    11.00000   -1.20000
H13B  2    0.996226    0.421042    0.938968    11.00000   -1.20000
AFIX   0
C14   1    0.853858    0.453685    0.964307    11.00000    0.07156    0.05771 =
         0.05043   -0.00749    0.01223   -0.00226
AFIX 137
H14A  2    0.831212    0.473536    0.931417    11.00000   -1.50000
H14B  2    0.907020    0.470014    0.993188    11.00000   -1.50000
H14C  2    0.783280    0.444367    0.980778    11.00000   -1.50000
AFIX   0
C15   1    0.712274    0.360422    0.905493    11.00000    0.05615    0.04820 =
         0.05749    0.01777    0.01482    0.00407
AFIX  23
H15A  2    0.693293    0.331265    0.885692    11.00000   -1.20000
H15B  2    0.730280    0.354364    0.946996    11.00000   -1.20000
AFIX   0
C16   1    0.609750    0.391929    0.894680    11.00000    0.05006    0.06190 =
         0.06590    0.01500    0.02054    0.00629
AFIX  23
H16A  2    0.617167    0.416179    0.923925    11.00000   -1.20000
H16B  2    0.535925    0.375143    0.897588    11.00000   -1.20000
AFIX   0
C17   1    0.495043    0.382302    0.778702    11.00000    0.03321    0.08902 =
         0.12658   -0.06083    0.02161   -0.02461
AFIX  23
H17A  2    0.486042    0.394928    0.739481    11.00000   -1.20000
H17B  2    0.528750    0.351562    0.776592    11.00000   -1.20000
AFIX   0
C18   1    0.372657    0.377179    0.796183    11.00000    0.04108    0.10547 =
         0.13261   -0.03313    0.01913   -0.02171
AFIX 137
H18A  2    0.330556    0.352927    0.773706    11.00000   -1.50000
H18B  2    0.329380    0.405689    0.789186    11.00000   -1.50000
H18C  2    0.379048    0.369614    0.836938    11.00000   -1.50000
AFIX   0
C19   1    0.516844    0.467484    0.833906    11.00000    0.04427    0.05206 =
         0.05378   -0.00871    0.00987    0.00663
AFIX  23
H19A  2    0.449976    0.458433    0.854172    11.00000   -1.20000
H19B  2    0.566321    0.488770    0.859003    11.00000   -1.20000
AFIX   0
C20   1    0.468255    0.492420    0.778823    11.00000    0.05210    0.07849 =
         0.08864    0.02885    0.01285    0.01862
AFIX 137
H20A  2    0.533617    0.501638    0.758340    11.00000   -1.50000
H20B  2    0.424635    0.519312    0.788440    11.00000   -1.50000
H20C  2    0.415468    0.472242    0.754495    11.00000   -1.50000
AFIX   0
C21   1    0.983473    0.608552    0.786933    11.00000    0.04205    0.04115 =
         0.08893   -0.02186    0.03241   -0.00028
AFIX 137
H21A  2    0.958101    0.586806    0.814281    11.00000   -1.50000
H21B  2    1.063504    0.601095    0.779512    11.00000   -1.50000
H21C  2    0.929850    0.607120    0.751076    11.00000   -1.50000
AFIX   0
C22   1    1.083278    0.667571    0.886671    11.00000    0.04120    0.08730 =
         0.06439    0.00052   -0.00364   -0.00070
AFIX 137
H22A  2    1.083332    0.697546    0.904533    11.00000   -1.50000
H22B  2    1.163142    0.660100    0.879004    11.00000   -1.50000
H22C  2    1.056616    0.644882    0.912498    11.00000   -1.50000
AFIX   0
C23   1    1.054636    0.704583    0.767729    11.00000    0.05434    0.06608 =
         0.06789   -0.00937    0.02610   -0.00943
AFIX 137
H23A  2    1.125182    0.689289    0.757778    11.00000   -1.50000
H23B  2    1.076975    0.733543    0.786352    11.00000   -1.50000
H23C  2    0.999964    0.710063    0.732906    11.00000   -1.50000
AFIX   0
C24   1    0.796172    0.730323    0.929842    11.00000    0.10900    0.07447 =
         0.04504   -0.01108    0.02071    0.01843
AFIX 137
H24A  2    0.744512    0.706015    0.940104    11.00000   -1.50000
H24B  2    0.767273    0.759506    0.942131    11.00000   -1.50000
H24C  2    0.876304    0.725175    0.948830    11.00000   -1.50000
AFIX   0
C25   1    0.889457    0.781056    0.837299    11.00000    0.07065    0.04133 =
         0.08455   -0.00163    0.02528   -0.01633
AFIX 137
H25A  2    0.967509    0.778080    0.859480    11.00000   -1.50000
H25B  2    0.851638    0.808787    0.848725    11.00000   -1.50000
H25C  2    0.897568    0.782551    0.796462    11.00000   -1.50000
AFIX   0
C26   1    0.641745    0.745418    0.819719    11.00000    0.04218    0.06098 =
         0.09003   -0.02259    0.01609    0.00942
AFIX 137
H26A  2    0.637345    0.747582    0.778019    11.00000   -1.50000
H26B  2    0.619277    0.774508    0.835160    11.00000   -1.50000
H26C  2    0.587947    0.721736    0.829657    11.00000   -1.50000
AFIX   0
C27   1    0.838925    0.579327    0.938121    11.00000    0.04019    0.04572 =
         0.03387    0.00428    0.00235    0.00920
AFIX 137
H27A  2    0.836456    0.558270    0.905854    11.00000   -1.50000
H27B  2    0.888060    0.566553    0.971377    11.00000   -1.50000
H27C  2    0.872231    0.608291    0.927755    11.00000   -1.50000
AFIX   0
C28   1    0.630658    0.534477    0.984612    11.00000    0.04837    0.04948 =
         0.04461    0.01579   -0.00113   -0.00062
AFIX 137
H28A  2    0.554392    0.539674    0.998173    11.00000   -1.50000
H28B  2    0.687440    0.523698    1.016386    11.00000   -1.50000
H28C  2    0.621764    0.511672    0.954158    11.00000   -1.50000
AFIX   0
C29   1    0.701608    0.627166    1.020306    11.00000    0.05043    0.05203 =
         0.03655    0.00045    0.00779    0.00084
AFIX 137
H29A  2    0.740582    0.655257    1.010992    11.00000   -1.50000
H29B  2    0.749223    0.612054    1.052316    11.00000   -1.50000
H29C  2    0.623744    0.634231    1.031020    11.00000   -1.50000
AFIX   0
C30   1    0.428132    0.675123    0.926849    11.00000    0.04261    0.08672 =
         0.07475   -0.03993   -0.00181    0.01517
AFIX 137
H30A  2    0.431330    0.668390    0.967724    11.00000   -1.50000
H30B  2    0.349584    0.686410    0.912158    11.00000   -1.50000
H30C  2    0.487096    0.698204    0.921278    11.00000   -1.50000
AFIX   0
C31   1    0.411282    0.634350    0.809716    11.00000    0.04771    0.06048 =
         0.04073   -0.00412    0.00313    0.01258
AFIX 137
H31A  2    0.453137    0.660994    0.797903    11.00000   -1.50000
H31B  2    0.326310    0.640076    0.803707    11.00000   -1.50000
H31C  2    0.429399    0.608103    0.786942    11.00000   -1.50000
AFIX   0
C32   1    0.357920    0.577835    0.908848    11.00000    0.04123    0.07204 =
         0.09866    0.02387    0.01958   -0.00158
AFIX 137
H32A  2    0.378864    0.548573    0.893322    11.00000   -1.50000
H32B  2    0.276625    0.585481    0.893676    11.00000   -1.50000
H32C  2    0.365113    0.575980    0.950655    11.00000   -1.50000
AFIX   0
C33   1    0.904566    0.671586    0.607722    11.00000    0.04679    0.07995 =
         0.05552    0.00277   -0.00604   -0.00099
AFIX 137
H33A  2    0.974868    0.667147    0.588655    11.00000   -1.50000
H33B  2    0.871727    0.642052    0.616153    11.00000   -1.50000
H33C  2    0.925850    0.688304    0.643464    11.00000   -1.50000
AFIX   0
C34   1    0.812972    0.698486    0.568577    11.00000    0.05154    0.04658 =
         0.04459   -0.00630    0.00553   -0.01857
AFIX  23
H34A  2    0.801853    0.683731    0.530558    11.00000   -1.20000
H34B  2    0.844515    0.729236    0.563500    11.00000   -1.20000
AFIX   0
C35   1    0.708696    0.731164    0.663495    11.00000    0.07377    0.05424 =
         0.04209   -0.01183    0.00829   -0.02551
AFIX  23
H35A  2    0.635232    0.740393    0.678334    11.00000   -1.20000
H35B  2    0.747754    0.708310    0.690223    11.00000   -1.20000
AFIX   0
C36   1    0.790177    0.773083    0.664644    11.00000    0.11221    0.06280 =
         0.05964   -0.01984    0.01287   -0.04133
AFIX 137
H36A  2    0.754841    0.795573    0.637048    11.00000   -1.50000
H36B  2    0.867095    0.763902    0.654523    11.00000   -1.50000
H36C  2    0.800173    0.786308    0.703089    11.00000   -1.50000
AFIX   0
C37   1    0.602875    0.750830    0.549614    11.00000    0.07137    0.02595 =
         0.03498    0.00224    0.01479   -0.01259
AFIX  23
H37A  2    0.650793    0.778611    0.557086    11.00000   -1.20000
H37B  2    0.599247    0.743127    0.508555    11.00000   -1.20000
AFIX   0
C38   1    0.481094    0.758373    0.564917    11.00000    0.08512    0.02037 =
         0.04752    0.00327    0.02258    0.00135
AFIX  23
H38A  2    0.434564    0.776486    0.534698    11.00000   -1.20000
H38B  2    0.485482    0.775376    0.601322    11.00000   -1.20000
AFIX   0
C39   1    0.357203    0.726903    0.682832    11.00000    0.06471    0.03424 =
         0.04771   -0.00657    0.01851    0.00312
AFIX 137
H39A  2    0.409499    0.753288    0.684921    11.00000   -1.50000
H39B  2    0.402840    0.699875    0.695619    11.00000   -1.50000
H39C  2    0.295743    0.731820    0.707519    11.00000   -1.50000
AFIX   0
C40   1    0.299958    0.720194    0.620739    11.00000    0.06092    0.03220 =
         0.04195    0.00729    0.00624    0.01303
AFIX  23
H40A  2    0.261827    0.748833    0.606547    11.00000   -1.20000
H40B  2    0.238000    0.696729    0.619838    11.00000   -1.20000
AFIX   0
C41   1    0.313734    0.698733    0.502735    11.00000    0.06624    0.04872 =
         0.03327    0.00389    0.00161    0.02264
AFIX  23
H41A  2    0.365427    0.702414    0.472462    11.00000   -1.20000
H41B  2    0.282380    0.667464    0.499436    11.00000   -1.20000
AFIX   0
C42   1    0.210116    0.730688    0.488624    11.00000    0.06752    0.07665 =
         0.05113    0.00753   -0.00202    0.03017
AFIX 137
H42A  2    0.177776    0.727136    0.448328    11.00000   -1.50000
H42B  2    0.236544    0.762001    0.495578    11.00000   -1.50000
H42C  2    0.149184    0.723541    0.512863    11.00000   -1.50000
AFIX   0
C43   1    0.247771    0.602351    0.602604    11.00000    0.03710    0.03814 =
         0.04106   -0.00930    0.00318   -0.00713
AFIX  23
H43A  2    0.212616    0.628126    0.579564    11.00000   -1.20000
H43B  2    0.203408    0.574723    0.589377    11.00000   -1.20000
AFIX   0
C44   1    0.233897    0.610614    0.665507    11.00000    0.04468    0.04106 =
         0.05318   -0.00845    0.01541    0.00506
AFIX 137
H44A  2    0.151749    0.618216    0.668807    11.00000   -1.50000
H44B  2    0.284920    0.635732    0.680272    11.00000   -1.50000
H44C  2    0.256140    0.583183    0.687703    11.00000   -1.50000
AFIX   0
C45   1    0.445780    0.546551    0.635562    11.00000    0.03256    0.03166 =
         0.05246    0.00700    0.00893   -0.00389
AFIX  23
H45A  2    0.525890    0.537274    0.628775    11.00000   -1.20000
H45B  2    0.450629    0.556398    0.675938    11.00000   -1.20000
AFIX   0
C46   1    0.365050    0.504581    0.627606    11.00000    0.06069    0.02929 =
         0.06256   -0.00124    0.02348   -0.00864
AFIX 137
H46A  2    0.365747    0.492321    0.589022    11.00000   -1.50000
H46B  2    0.284543    0.513269    0.632839    11.00000   -1.50000
H46C  2    0.393587    0.481498    0.655904    11.00000   -1.50000
AFIX   0
C47   1    0.384212    0.570849    0.517249    11.00000    0.04222    0.03512 =
         0.04113   -0.00774    0.01521   -0.01291
AFIX  23
H47A  2    0.341978    0.541581    0.517051    11.00000   -1.20000
H47B  2    0.338357    0.591545    0.489824    11.00000   -1.20000
AFIX   0
C48   1    0.506899    0.563790    0.500590    11.00000    0.04577    0.03687 =
         0.04912   -0.01027    0.01409   -0.00721
AFIX  23
H48A  2    0.502246    0.559740    0.458675    11.00000   -1.20000
H48B  2    0.542802    0.536258    0.519421    11.00000   -1.20000
AFIX   0
C49   1    0.598269    0.643593    0.454106    11.00000    0.04988    0.03331 =
         0.03541   -0.00071    0.00305   -0.00326
AFIX  23
H49A  2    0.515044    0.647764    0.437593    11.00000   -1.20000
H49B  2    0.631486    0.674192    0.462421    11.00000   -1.20000
AFIX   0
C50   1    0.662672    0.622998    0.407627    11.00000    0.06153    0.04127 =
         0.04612    0.00111    0.02253   -0.00691
AFIX 137
H50A  2    0.644481    0.640428    0.372221    11.00000   -1.50000
H50B  2    0.637243    0.591545    0.400896    11.00000   -1.50000
H50C  2    0.747714    0.623773    0.419873    11.00000   -1.50000
AFIX   0
C51   1    0.744071    0.585142    0.530925    11.00000    0.03351    0.03816 =
         0.04950   -0.00027    0.01417   -0.00107
AFIX  23
H51A  2    0.746998    0.564412    0.498130    11.00000   -1.20000
H51B  2    0.806943    0.608041    0.529998    11.00000   -1.20000
AFIX   0
C52   1    0.767284    0.557943    0.587038    11.00000    0.04934    0.05270 =
         0.07854    0.02805    0.02197    0.01979
AFIX 137
H52A  2    0.714900    0.531584    0.584940    11.00000   -1.50000
H52B  2    0.752333    0.577208    0.619182    11.00000   -1.50000
H52C  2    0.849380    0.547742    0.592672    11.00000   -1.50000
AFIX   0

C53   1    0.969910    0.398586    0.544610    11.00000    0.05441    0.12171 =
         0.06806   -0.01432    0.01900   -0.00315
AFIX 137
H53A  2    0.999242    0.385440    0.510980    11.00000   -1.50000
H53B  2    0.883673    0.397581    0.539504    11.00000   -1.50000
H53C  2    1.000482    0.381215    0.578729    11.00000   -1.50000
AFIX   0
C54   1    1.010737    0.447458    0.551765    11.00000    0.04726    0.09389 =
         0.04600   -0.01966    0.01377   -0.00342
AFIX  23
H54A  2    1.097581    0.447937    0.560690    11.00000   -1.20000
H54B  2    0.977510    0.460891    0.584682    11.00000   -1.20000
AFIX   0
C55   1    0.974603    0.476769    0.498596    11.00000    0.04721    0.09464 =
         0.04976   -0.00948    0.01002   -0.00542
AFIX  23
H55A  2    0.998855    0.461098    0.464870    11.00000   -1.20000
H55B  2    0.887691    0.479253    0.492645    11.00000   -1.20000
AFIX   0
HKLF 4


REM  NJ1144 in P21/c
REM wR2 = 0.1237, GooF = S = 0.976, Restrained GooF = 0.976 for all data
REM R1 = 0.0585 for 9347 Fo > 4sig(Fo) and 0.1143 for all 15331 data
REM 714 parameters refined using 0 restraints

END

WGHT      0.0252      0.0000

REM Highest difference peak  0.992,  deepest hole -0.594,  1-sigma level  0.098
Q1    1   0.6713  0.6178  0.7810  11.00000  0.05    0.99
Q2    1   0.6412  0.6053  0.8581  11.00000  0.05    0.59
Q3    1   0.7982  0.6064  0.7800  11.00000  0.05    0.56
Q4    1   0.6579  0.6361  0.8594  11.00000  0.05    0.52
Q5    1   0.5763  0.6154  0.7953  11.00000  0.05    0.51
Q6    1   0.6112  0.5792  0.8012  11.00000  0.05    0.47
Q7    1   0.8445  0.4387  0.7602  11.00000  0.05    0.45
Q8    1   0.4328  0.6394  0.6049  11.00000  0.05    0.44
Q9    1   0.8499  0.6209  0.8334  11.00000  0.05    0.41
Q10   1   0.5664  0.6976  0.8234  11.00000  0.05    0.41
;
_shelx_res_checksum              39945
_olex2_date_sample_data_collection 2023-10-31
_olex2_submission_special_instructions 'No special instructions were received'
_oxdiff_exptl_absorpt_empirical_details 
;
Empirical correction (ABSPACK) includes:
- Absorption correction using spherical harmonics
- Frame scaling
- Detector area scaling
- B-factor correction
;
_oxdiff_exptl_absorpt_empirical_full_max 1.920
_oxdiff_exptl_absorpt_empirical_full_min 0.549
####################################################################### 
# 
# This file contains crystal structure data downloaded from the 
# Cambridge Structural Database (CSD) hosted by the Cambridge 
# Crystallographic Data Centre (CCDC).
# 
# Full information about CCDC data access policies and citation 
# guidelines are available at http://www.ccdc.cam.ac.uk/access/V1 
# 
# Audit and citation data items may have been added by the CCDC. 
# Please retain this information to preserve the provenance of 
# this file and to allow appropriate attribution of the data. 
# 
#######################################################################

data_nj1227
_database_code_depnum_ccdc_archive 'CCDC 2331569'
_audit_update_record             
;
2024-02-07 deposited with the CCDC.	2024-04-02 downloaded from the CCDC.
;
_audit_creation_date             2023-10-06
_audit_creation_method           
;
Olex2 1.5
(compiled 2023.08.24 svn.re1ec1418 for OlexSys, GUI svn.r6817)
;
_shelx_SHELXL_version_number     2019/3
_chemical_name_common            ?
_chemical_name_systematic        ?
_chemical_formula_moiety         'C32 H84 Fe N4 P4 Si4 Sm'
_chemical_formula_sum            'C32 H84 Fe N4 P4 Si4 Sm'
_chemical_formula_weight         967.47
_chemical_melting_point          ?
_chemical_oxdiff_formula         'C32 H84 N4 P4 Si4 Fe Sm'
loop_
_atom_type_symbol
_atom_type_description
_atom_type_scat_dispersion_real
_atom_type_scat_dispersion_imag
_atom_type_scat_source
C C 0.0181 0.0091 'International Tables Vol C Tables 4.2.6.8 and 6.1.1.4'
H H 0.0000 0.0000 'International Tables Vol C Tables 4.2.6.8 and 6.1.1.4'
Fe Fe -1.1336 3.1974 'International Tables Vol C Tables 4.2.6.8 and 6.1.1.4'
N N 0.0311 0.0180 'International Tables Vol C Tables 4.2.6.8 and 6.1.1.4'
P P 0.2955 0.4335 'International Tables Vol C Tables 4.2.6.8 and 6.1.1.4'
Si Si 0.2541 0.3302 'International Tables Vol C Tables 4.2.6.8 and 6.1.1.4'
Sm Sm -5.3236 12.2178 'International Tables Vol C Tables 4.2.6.8 and 6.1.1.4'

_shelx_space_group_comment       
;
The symmetry employed for this shelxl refinement is uniquely defined
by the following loop, which should always be used as a source of
symmetry information in preference to the above space-group names.
They are only intended as comments.
;
_space_group_crystal_system      orthorhombic
_space_group_IT_number           61
_space_group_name_H-M_alt        'P b c a'
_space_group_name_Hall           '-P 2ac 2ab'
loop_
_space_group_symop_operation_xyz
'x, y, z'
'-x+1/2, -y, z+1/2'
'-x, y+1/2, -z+1/2'
'x+1/2, -y+1/2, -z'
'-x, -y, -z'
'x-1/2, y, -z-1/2'
'x, -y-1/2, z-1/2'
'-x-1/2, y-1/2, z'

_cell_length_a                   20.9865(4)
_cell_length_b                   19.1066(5)
_cell_length_c                   25.5457(5)
_cell_angle_alpha                90
_cell_angle_beta                 90
_cell_angle_gamma                90
_cell_volume                     10243.3(4)
_cell_formula_units_Z            8
_cell_measurement_reflns_used    10705
_cell_measurement_temperature    200.15
_cell_measurement_theta_max      72.4410
_cell_measurement_theta_min      3.3990
_shelx_estimated_absorpt_T_max   0.206
_shelx_estimated_absorpt_T_min   0.109
_exptl_absorpt_coefficient_mu    13.044
_exptl_absorpt_correction_T_max  0.522
_exptl_absorpt_correction_T_min  0.116
_exptl_absorpt_correction_type   gaussian
_exptl_absorpt_process_details   
;
CrysAlisPro 1.171.42.101a (Rigaku Oxford Diffraction, 2023)
Numerical absorption correction based on gaussian integration over
a multifaceted crystal model
Empirical absorption correction using spherical harmonics,
implemented in SCALE3 ABSPACK scaling algorithm.
;
_exptl_absorpt_special_details   ?
_exptl_crystal_colour            black
_exptl_crystal_colour_primary    black
_exptl_crystal_density_diffrn    1.255
_exptl_crystal_density_meas      ?
_exptl_crystal_density_method    ?
_exptl_crystal_description       irregular
_exptl_crystal_F_000             4064
loop_
_exptl_crystal_face_index_h
_exptl_crystal_face_index_k
_exptl_crystal_face_index_l
_exptl_crystal_face_perp_dist
1 1 -2 0.0917
-1 -1 2 0.0917
1 -2 2 0.1301
-2 2 -1 0.1309
-1 2 -2 0.1110
1 2 -1 0.1001
2 1 -1 0.1052
-1 -2 1 0.1017
1 1 0 0.1099
1 2 0 0.1082
-4 12 2 0.1182
-1 -1 0 0.1166
-1 -2 0 0.1098
1 -2 -1 0.1329
2 -2 -1 0.1360
-1 2 1 0.1247
3 12 4 0.1157
9 9 2 0.1162
13 2 -1 0.1242
-12 -6 -1 0.1187
-6 -11 -3 0.1082
1 2 2 0.1189
0 -1 -1 0.1158
-1 -2 -2 0.1073
-12 -4 -6 0.1178
1 -1 -1 0.1217
10 6 8 0.1303
0 1 2 0.1042
-3 7 13 0.0970
5 5 14 0.1131
11 1 9 0.1397
2 -1 -1 0.1293
0 -1 -2 0.0984
8 -7 -10 0.1096
-6 -4 -14 0.1023
0 0 1 0.0955
-6 3 14 0.0917
5 -2 15 0.1151
5 -2 -15 0.0850
0 0 -1 0.0820
-4 2 -16 0.0958
0 -1 2 0.0986
-7 -3 14 0.0815
1 0 -1 0.1014
0 1 -2 0.0822
-12 -4 6 0.1045
1 -12 3 0.1210

_exptl_crystal_size_max          0.306
_exptl_crystal_size_mid          0.218
_exptl_crystal_size_min          0.177
loop_
_exptl_oxdiff_crystal_face_indexfrac_h
_exptl_oxdiff_crystal_face_indexfrac_k
_exptl_oxdiff_crystal_face_indexfrac_l
_exptl_oxdiff_crystal_face_x
_exptl_oxdiff_crystal_face_y
_exptl_oxdiff_crystal_face_z
0.9999 1.0000 -2.0003 0.1154 0.1004 0.0553
-0.9999 -1.0000 2.0003 -0.1154 -0.1004 -0.0553
1.0001 -2.0000 2.0000 -0.1478 -0.1107 0.1086
-2.0001 2.0000 -0.9998 0.1005 0.0812 -0.1856
-1.0001 2.0000 -2.0000 0.1478 0.1107 -0.1086
0.9999 2.0000 -1.0005 0.0651 0.1753 0.0104
2.0000 1.0000 -1.0006 0.0444 0.1337 0.1090
-0.9999 -2.0000 1.0005 -0.0651 -0.1753 -0.0104
1.0000 1.0000 -0.0004 -0.0029 0.1042 0.0321
0.9999 2.0000 -0.0006 0.0060 0.1771 -0.0012
-4.3956 11.6127 2.3224 0.0177 0.7133 -0.7006
-1.0000 -1.0000 0.0004 0.0029 -0.1042 -0.0321
-0.9999 -2.0000 0.0006 -0.0060 -0.1771 0.0012
1.0001 -2.0000 -0.9999 0.0295 -0.1164 0.1435
2.0001 -2.0000 -1.0001 0.0178 -0.0850 0.2089
-1.0001 2.0000 0.9999 -0.0295 0.1164 -0.1435
2.7403 11.7330 4.2027 -0.1766 0.9493 -0.2602
9.3692 8.8128 2.4054 -0.1746 0.9407 0.2910
13.4012 2.1614 -0.5512 -0.1065 0.5765 0.8101
-12.0627 -5.7057 -0.9410 0.1474 -0.7958 -0.5874
-6.3990 -10.6423 -3.4098 0.1827 -0.9829 -0.0243
1.0000 2.0000 1.9994 -0.1123 0.1809 -0.0245
0.0000 -1.0000 -0.9998 0.0502 -0.0748 0.0449
-1.0000 -2.0000 -1.9994 0.1123 -0.1809 0.0245
-11.9286 -3.9387 -6.0237 0.4621 -0.6724 -0.5783
1.0000 -1.0000 -1.0001 0.0384 -0.0435 0.1103
10.1196 5.9331 7.7584 -0.5255 0.7644 0.3736
-0.0000 1.0000 1.9998 -0.1094 0.0767 -0.0565
-3.3611 6.8218 13.2329 -0.6822 0.4171 -0.6006
4.6670 4.7841 14.2082 -0.8527 0.5220 -0.0195
11.1525 0.7233 9.4775 -0.6857 0.4202 0.5944
2.0001 -1.0000 -1.0003 0.0266 -0.0121 0.1756
0.0000 -1.0000 -1.9998 0.1094 -0.0767 0.0565
7.6680 -6.8280 -10.2254 0.4534 -0.2769 0.8472
-6.3427 -4.0276 -13.6549 0.8465 -0.5183 -0.1216
0.0000 0.0000 1.0000 -0.0591 0.0019 -0.0116
-6.1533 2.5327 14.4009 -0.7564 0.0191 -0.6539
4.6614 -2.0555 15.3438 -0.9806 0.0253 0.1945
4.7261 -1.9230 -15.3386 0.8341 -0.0212 0.5512
-0.0000 -0.0000 -1.0000 0.0591 -0.0019 0.0116
-3.8955 1.7329 -15.7262 0.9913 -0.0255 -0.1292
0.0001 -1.0000 2.0001 -0.1271 -0.0691 0.0100
-6.7242 -3.1639 13.7817 -0.7636 -0.4153 -0.4944
1.0000 -0.0000 -1.0002 0.0473 0.0294 0.0770
-0.0001 1.0000 -2.0001 0.1271 0.0691 -0.0100
-12.2025 -3.5080 5.6599 -0.2217 -0.6274 -0.7465
0.9130 -12.1580 3.0861 -0.3013 -0.8519 0.4283

_exptl_transmission_factor_max   ?
_exptl_transmission_factor_min   ?
_diffrn_reflns_av_R_equivalents  0.0445
_diffrn_reflns_av_unetI/netI     0.0392
_diffrn_reflns_Laue_measured_fraction_full 0.998
_diffrn_reflns_Laue_measured_fraction_max 0.974
_diffrn_reflns_limit_h_max       25
_diffrn_reflns_limit_h_min       -15
_diffrn_reflns_limit_k_max       22
_diffrn_reflns_limit_k_min       -23
_diffrn_reflns_limit_l_max       29
_diffrn_reflns_limit_l_min       -31
_diffrn_reflns_number            34072
_diffrn_reflns_point_group_measured_fraction_full 0.998
_diffrn_reflns_point_group_measured_fraction_max 0.974
_diffrn_reflns_theta_full        67.684
_diffrn_reflns_theta_max         72.545
_diffrn_reflns_theta_min         3.460
_diffrn_ambient_temperature      200.15
_diffrn_detector                 'CCD plate'
_diffrn_detector_area_resol_mean 10.2665
_diffrn_detector_type            Atlas
_diffrn_measured_fraction_theta_full 0.998
_diffrn_measured_fraction_theta_max 0.974
_diffrn_measurement_details      
;
List of Runs (angles in degrees, time in seconds):

  # Type    Start    End  Width  t~exp~   \w     \q     \k     \f   Frames
#--------------------------------------------------------------------------
  1  \w    -73.00 -47.00   1.00    6.00    --  -43.13 112.00-135.00   26
  2  \w     65.00 127.00   1.00   24.00    --  103.49 -35.00-147.00   62
  3  \w    111.00 160.00   1.00   24.00    --  103.49 112.00-135.00   49
  4  \w    121.00 165.00   1.00   24.00    --  103.49  90.00 140.00   44
  5  \w   -106.00 -21.00   1.00    6.00    --  -43.13 -37.00-180.00   85
  6  \w    -28.00  -2.00   1.00    6.00    --  -43.13 112.00-135.00   26
  7  \w     27.00  95.00   1.00    6.00    --   43.13-125.00-120.00   68
  8  \w     62.00 146.00   1.00   24.00    --  103.49 178.00-120.00   84
  9  \w    105.00 161.00   1.00   24.00    --  103.49 111.00  30.00   56
 10  \w    108.00 157.00   1.00   24.00    --  103.49  77.00 -90.00   49
;
_diffrn_measurement_device       'four-circle diffractometer'
_diffrn_measurement_device_type  'SuperNova, Dual, Cu at home/near, Atlas'
_diffrn_measurement_method       '\w scans'
_diffrn_orient_matrix_type       
'CrysAlisPro convention (1999,Acta A55,543-557)'
_diffrn_orient_matrix_UB_11      -0.0118088000
_diffrn_orient_matrix_UB_12      0.0088832000
_diffrn_orient_matrix_UB_13      -0.0591298000
_diffrn_orient_matrix_UB_21      0.0313360000
_diffrn_orient_matrix_UB_22      0.0729067000
_diffrn_orient_matrix_UB_23      0.0018949000
_diffrn_orient_matrix_UB_31      0.0653414000
_diffrn_orient_matrix_UB_32      -0.0332737000
_diffrn_orient_matrix_UB_33      -0.0116338000
_diffrn_radiation_monochromator  mirror
_diffrn_radiation_probe          x-ray
_diffrn_radiation_type           'Cu K\a'
_diffrn_radiation_wavelength     1.54184
_diffrn_source                   'micro-focus sealed X-ray tube'
_diffrn_source_type              'SuperNova (Cu) X-ray Source'
_reflns_Friedel_coverage         0.000
_reflns_Friedel_fraction_full    .
_reflns_Friedel_fraction_max     .
_reflns_number_gt                7885
_reflns_number_total             9892
_reflns_special_details          
;
 Reflections were merged by SHELXL according to the crystal
 class for the calculation of statistics and refinement.
 
 _reflns_Friedel_fraction is defined as the number of unique
 Friedel pairs measured divided by the number that would be
 possible theoretically, ignoring centric projections and
 systematic absences.
;
_reflns_threshold_expression     'I > 2\s(I)'
_computing_cell_refinement       'CrysAlisPro 1.171.42.101a (Rigaku OD, 2023)'
_computing_data_collection       'CrysAlisPro 1.171.42.101a (Rigaku OD, 2023)'
_computing_data_reduction        'CrysAlisPro 1.171.42.101a (Rigaku OD, 2023)'
_computing_molecular_graphics    'Olex2 1.5 (Dolomanov et al., 2009)'
_computing_publication_material  'Olex2 1.5 (Dolomanov et al., 2009)'
_computing_structure_refinement  'SHELXL 2019/3 (Sheldrick, 2015)'
_computing_structure_solution    'SHELXT  (Sheldrick, 2015)'
_refine_diff_density_max         0.960
_refine_diff_density_min         -0.336
_refine_diff_density_rms         0.065
_refine_ls_extinction_coef       .
_refine_ls_extinction_method     none
_refine_ls_goodness_of_fit_ref   1.020
_refine_ls_hydrogen_treatment    constr
_refine_ls_matrix_type           full
_refine_ls_number_parameters     435
_refine_ls_number_reflns         9892
_refine_ls_number_restraints     0
_refine_ls_R_factor_all          0.0532
_refine_ls_R_factor_gt           0.0378
_refine_ls_restrained_S_all      1.020
_refine_ls_shift/su_max          0.004
_refine_ls_shift/su_mean         0.000
_refine_ls_structure_factor_coef Fsqd
_refine_ls_weighting_details     
'w=1/[\s^2^(Fo^2^)+(0.0482P)^2^+3.5970P] where P=(Fo^2^+2Fc^2^)/3'
_refine_ls_weighting_scheme      calc
_refine_ls_wR_factor_gt          0.0905
_refine_ls_wR_factor_ref         0.0995
_refine_special_details          ?
_olex2_refinement_description    
;
1. Fixed Uiso
 At 1.2 times of:
  All C(H,H) groups
 At 1.5 times of:
  All C(H,H,H) groups
2.a Secondary CH2 refined with riding coordinates:
 C14(H14A,H14B), C15(H15A,H15B), C17(H17A,H17B), C18(H18A,H18B), C19(H19A,
 H19B), C21(H21A,H21B), C23(H23A,H23B), C25(H25A,H25B), C27(H27A,H27B),
 C28(H28A,H28B), C29(H29A,H29B), C31(H31A,H31B)
2.b Idealised Me refined as rotating group:
 C1(H1A,H1B,H1C), C2(H2A,H2B,H2C), C3(H3A,H3B,H3C), C4(H4A,H4B,H4C), C5(H5A,
 H5B,H5C), C6(H6A,H6B,H6C), C7(H7A,H7B,H7C), C8(H8A,H8B,H8C), C9(H9A,H9B,H9C),
 C10(H10A,H10B,H10C), C11(H11A,H11B,H11C), C12(H12A,H12B,H12C), C13(H13A,H13B,
 H13C), C16(H16A,H16B,H16C), C20(H20A,H20B,H20C), C22(H22A,H22B,H22C), C24(H24A,
 H24B,H24C), C26(H26A,H26B,H26C), C30(H30A,H30B,H30C), C32(H32A,H32B,H32C)
;
_atom_sites_solution_hydrogens   geom
_atom_sites_solution_primary     dual
_atom_sites_solution_secondary   ?
loop_
_atom_site_label
_atom_site_type_symbol
_atom_site_fract_x
_atom_site_fract_y
_atom_site_fract_z
_atom_site_U_iso_or_equiv
_atom_site_adp_type
_atom_site_occupancy
_atom_site_site_symmetry_order
_atom_site_calc_flag
_atom_site_refinement_flags_posn
_atom_site_refinement_flags_adp
_atom_site_refinement_flags_occupancy
_atom_site_disorder_assembly
_atom_site_disorder_group
Sm1 Sm 0.39979(2) 0.58976(2) 0.58590(2) 0.04779(7) Uani 1 1 d . . . . .
Fe1 Fe 0.38649(2) 0.51041(3) 0.78984(2) 0.03490(11) Uani 1 1 d . . . . .
P1 P 0.45684(4) 0.42729(5) 0.77457(4) 0.0444(2) Uani 1 1 d . . . . .
P2 P 0.45335(5) 0.54023(5) 0.85238(4) 0.0473(2) Uani 1 1 d . . . . .
P3 P 0.31145(5) 0.43757(6) 0.81498(4) 0.0480(2) Uani 1 1 d . . . . .
P4 P 0.31583(5) 0.59088(6) 0.81071(4) 0.0517(2) Uani 1 1 d . . . . .
Si1 Si 0.24153(5) 0.57775(8) 0.56843(5) 0.0601(3) Uani 1 1 d . . . . .
Si2 Si 0.28990(6) 0.72933(8) 0.57448(5) 0.0663(3) Uani 1 1 d . . . . .
Si3 Si 0.47249(5) 0.62357(6) 0.46566(4) 0.0446(2) Uani 1 1 d . . . . .
Si4 Si 0.54370(5) 0.67787(7) 0.56078(4) 0.0556(3) Uani 1 1 d . . . . .
N1 N 0.39750(17) 0.5586(2) 0.68355(14) 0.0603(9) Uani 1 1 d . . . . .
N2 N 0.39287(14) 0.54037(16) 0.72539(11) 0.0420(6) Uani 1 1 d . . . . .
N3 N 0.29614(16) 0.6410(2) 0.57315(13) 0.0570(8) Uani 1 1 d . . . . .
N4 N 0.48363(14) 0.63661(17) 0.53010(11) 0.0458(7) Uani 1 1 d . . . . .
C1 C 0.2830(3) 0.4898(3) 0.5715(2) 0.0787(14) Uani 1 1 d . . . . .
H1A H 0.311285 0.484756 0.541177 0.118 Uiso 1 1 calc R U . . .
H1B H 0.251111 0.452358 0.571069 0.118 Uiso 1 1 calc R U . . .
H1C H 0.308105 0.486814 0.603750 0.118 Uiso 1 1 calc R U . . .
C2 C 0.1813(2) 0.5753(4) 0.6225(2) 0.0932(19) Uani 1 1 d . . . . .
H2A H 0.157637 0.531178 0.620940 0.140 Uiso 1 1 calc R U . . .
H2B H 0.151708 0.614623 0.618578 0.140 Uiso 1 1 calc R U . . .
H2C H 0.203149 0.578907 0.656327 0.140 Uiso 1 1 calc R U . . .
C3 C 0.1968(3) 0.5763(4) 0.5053(2) 0.104(2) Uani 1 1 d . . . . .
H3A H 0.172623 0.619882 0.501542 0.156 Uiso 1 1 calc R U . . .
H3B H 0.167374 0.536461 0.505131 0.156 Uiso 1 1 calc R U . . .
H3C H 0.226884 0.571766 0.476198 0.156 Uiso 1 1 calc R U . . .
C4 C 0.2134(3) 0.7637(4) 0.6012(4) 0.140(3) Uani 1 1 d . . . . .
H4A H 0.177991 0.747993 0.579079 0.210 Uiso 1 1 calc R U . . .
H4B H 0.214604 0.814994 0.601628 0.210 Uiso 1 1 calc R U . . .
H4C H 0.207251 0.746260 0.636915 0.210 Uiso 1 1 calc R U . . .
C5 C 0.3018(4) 0.7708(3) 0.5092(3) 0.111(2) Uani 1 1 d . . . . .
H5A H 0.343451 0.757194 0.495231 0.167 Uiso 1 1 calc R U . . .
H5B H 0.299980 0.821836 0.512881 0.167 Uiso 1 1 calc R U . . .
H5C H 0.268184 0.755244 0.485284 0.167 Uiso 1 1 calc R U . . .
C6 C 0.3551(4) 0.7661(4) 0.6166(4) 0.138(3) Uani 1 1 d . . . . .
H6A H 0.350296 0.748635 0.652458 0.208 Uiso 1 1 calc R U . . .
H6B H 0.352475 0.817313 0.616642 0.208 Uiso 1 1 calc R U . . .
H6C H 0.396558 0.751559 0.602706 0.208 Uiso 1 1 calc R U . . .
C7 C 0.3918(2) 0.5833(3) 0.4548(2) 0.0694(13) Uani 1 1 d . . . . .
H7A H 0.390593 0.536748 0.470877 0.104 Uiso 1 1 calc R U . . .
H7B H 0.383807 0.579102 0.417119 0.104 Uiso 1 1 calc R U . . .
H7C H 0.359064 0.613010 0.470674 0.104 Uiso 1 1 calc R U . . .
C8 C 0.4762(3) 0.7045(2) 0.42443(18) 0.0696(13) Uani 1 1 d . . . . .
H8A H 0.449198 0.740826 0.439921 0.104 Uiso 1 1 calc R U . . .
H8B H 0.461168 0.693804 0.389020 0.104 Uiso 1 1 calc R U . . .
H8C H 0.520344 0.721240 0.422785 0.104 Uiso 1 1 calc R U . . .
C9 C 0.5301(2) 0.5578(3) 0.43640(16) 0.0612(11) Uani 1 1 d . . . . .
H9A H 0.573629 0.576217 0.438607 0.092 Uiso 1 1 calc R U . . .
H9B H 0.519083 0.549543 0.399640 0.092 Uiso 1 1 calc R U . . .
H9C H 0.527441 0.513680 0.455834 0.092 Uiso 1 1 calc R U . . .
C10 C 0.5487(3) 0.7740(3) 0.5453(2) 0.0856(16) Uani 1 1 d . . . . .
H10A H 0.563582 0.780226 0.509222 0.128 Uiso 1 1 calc R U . . .
H10B H 0.578678 0.796595 0.569395 0.128 Uiso 1 1 calc R U . . .
H10C H 0.506504 0.795327 0.549198 0.128 Uiso 1 1 calc R U . . .
C11 C 0.6246(2) 0.6402(3) 0.5469(3) 0.0838(16) Uani 1 1 d . . . . .
H11A H 0.625224 0.590667 0.556813 0.126 Uiso 1 1 calc R U . . .
H11B H 0.656791 0.665665 0.567084 0.126 Uiso 1 1 calc R U . . .
H11C H 0.633965 0.644601 0.509424 0.126 Uiso 1 1 calc R U . . .
C12 C 0.5316(3) 0.6711(4) 0.6334(2) 0.105(2) Uani 1 1 d . . . . .
H12A H 0.489671 0.690043 0.642615 0.158 Uiso 1 1 calc R U . . .
H12B H 0.564826 0.697839 0.651474 0.158 Uiso 1 1 calc R U . . .
H12C H 0.533967 0.621893 0.644045 0.158 Uiso 1 1 calc R U . . .
C13 C 0.4109(2) 0.3388(3) 0.69480(19) 0.0711(13) Uani 1 1 d . . . . .
H13A H 0.445225 0.349344 0.670063 0.107 Uiso 1 1 calc R U . . .
H13B H 0.377363 0.374249 0.691727 0.107 Uiso 1 1 calc R U . . .
H13C H 0.393051 0.292541 0.686866 0.107 Uiso 1 1 calc R U . . .
C14 C 0.4372(2) 0.3389(2) 0.75027(18) 0.0589(10) Uani 1 1 d . . . . .
H14A H 0.476024 0.309620 0.751353 0.071 Uiso 1 1 calc R U . . .
H14B H 0.405332 0.317503 0.773955 0.071 Uiso 1 1 calc R U . . .
C15 C 0.5181(2) 0.4547(3) 0.72730(18) 0.0611(11) Uani 1 1 d . . . . .
H15A H 0.496835 0.462735 0.693238 0.073 Uiso 1 1 calc R U . . .
H15B H 0.535364 0.500230 0.739080 0.073 Uiso 1 1 calc R U . . .
C16 C 0.5741(2) 0.4057(4) 0.7180(3) 0.0938(19) Uani 1 1 d . . . . .
H16A H 0.601489 0.425063 0.690497 0.141 Uiso 1 1 calc R U . . .
H16B H 0.558185 0.359737 0.706977 0.141 Uiso 1 1 calc R U . . .
H16C H 0.598610 0.400677 0.750382 0.141 Uiso 1 1 calc R U . . .
C17 C 0.5034(2) 0.4076(2) 0.83357(17) 0.0562(10) Uani 1 1 d . . . . .
H17A H 0.477752 0.379681 0.858486 0.067 Uiso 1 1 calc R U . . .
H17B H 0.542139 0.380702 0.824367 0.067 Uiso 1 1 calc R U . . .
C18 C 0.5215(2) 0.4776(2) 0.85773(18) 0.0629(11) Uani 1 1 d . . . . .
H18A H 0.559115 0.496992 0.839431 0.075 Uiso 1 1 calc R U . . .
H18B H 0.532756 0.470892 0.895019 0.075 Uiso 1 1 calc R U . . .
C19 C 0.4985(2) 0.6230(2) 0.84760(19) 0.0598(11) Uani 1 1 d . . . . .
H19A H 0.469620 0.662359 0.856060 0.072 Uiso 1 1 calc R U . . .
H19B H 0.532895 0.622565 0.874130 0.072 Uiso 1 1 calc R U . . .
C20 C 0.5278(2) 0.6358(3) 0.7943(2) 0.0785(15) Uani 1 1 d . . . . .
H20A H 0.495231 0.629513 0.767218 0.118 Uiso 1 1 calc R U . . .
H20B H 0.562617 0.602619 0.788553 0.118 Uiso 1 1 calc R U . . .
H20C H 0.544346 0.683744 0.792737 0.118 Uiso 1 1 calc R U . . .
C21 C 0.4262(3) 0.5434(3) 0.92144(16) 0.0690(13) Uani 1 1 d . . . . .
H21A H 0.385122 0.568886 0.922173 0.083 Uiso 1 1 calc R U . . .
H21B H 0.417317 0.494755 0.932621 0.083 Uiso 1 1 calc R U . . .
C22 C 0.4694(3) 0.5764(3) 0.9625(2) 0.0914(18) Uani 1 1 d . . . . .
H22A H 0.511878 0.555192 0.960494 0.137 Uiso 1 1 calc R U . . .
H22B H 0.451489 0.568441 0.997440 0.137 Uiso 1 1 calc R U . . .
H22C H 0.472760 0.626847 0.956078 0.137 Uiso 1 1 calc R U . . .
C23 C 0.3291(2) 0.3737(3) 0.86715(16) 0.0637(11) Uani 1 1 d . . . . .
H23A H 0.367244 0.346932 0.856311 0.076 Uiso 1 1 calc R U . . .
H23B H 0.340905 0.400411 0.898925 0.076 Uiso 1 1 calc R U . . .
C24 C 0.2778(3) 0.3211(3) 0.8827(2) 0.0893(17) Uani 1 1 d . . . . .
H24A H 0.271847 0.287270 0.854315 0.134 Uiso 1 1 calc R U . . .
H24B H 0.237703 0.345848 0.889217 0.134 Uiso 1 1 calc R U . . .
H24C H 0.291059 0.296512 0.914545 0.134 Uiso 1 1 calc R U . . .
C25 C 0.2698(2) 0.3817(3) 0.76654(18) 0.0614(11) Uani 1 1 d . . . . .
H25A H 0.298609 0.343041 0.756266 0.074 Uiso 1 1 calc R U . . .
H25B H 0.232074 0.360495 0.783651 0.074 Uiso 1 1 calc R U . . .
C26 C 0.2482(3) 0.4188(3) 0.7180(2) 0.0739(13) Uani 1 1 d . . . . .
H26A H 0.229234 0.384890 0.693720 0.111 Uiso 1 1 calc R U . . .
H26B H 0.284812 0.441361 0.701194 0.111 Uiso 1 1 calc R U . . .
H26C H 0.216439 0.454281 0.727193 0.111 Uiso 1 1 calc R U . . .
C27 C 0.2409(2) 0.4842(3) 0.8427(2) 0.0681(12) Uani 1 1 d . . . . .
H27A H 0.206998 0.487533 0.815794 0.082 Uiso 1 1 calc R U . . .
H27B H 0.223792 0.457705 0.872837 0.082 Uiso 1 1 calc R U . . .
C28 C 0.2601(2) 0.5568(3) 0.8601(2) 0.0744(14) Uani 1 1 d . . . . .
H28A H 0.280897 0.554840 0.894805 0.089 Uiso 1 1 calc R U . . .
H28B H 0.222155 0.587416 0.862599 0.089 Uiso 1 1 calc R U . . .
C29 C 0.3349(3) 0.6762(3) 0.8399(2) 0.0800(16) Uani 1 1 d . . . . .
H29A H 0.295403 0.697776 0.853550 0.096 Uiso 1 1 calc R U . . .
H29B H 0.364457 0.669322 0.869630 0.096 Uiso 1 1 calc R U . . .
C30 C 0.3658(3) 0.7260(3) 0.7995(3) 0.106(2) Uani 1 1 d . . . . .
H30A H 0.338198 0.729965 0.768760 0.159 Uiso 1 1 calc R U . . .
H30B H 0.407388 0.707355 0.788950 0.159 Uiso 1 1 calc R U . . .
H30C H 0.371561 0.772338 0.815331 0.159 Uiso 1 1 calc R U . . .
C31 C 0.2637(2) 0.6150(3) 0.7558(2) 0.0682(12) Uani 1 1 d . . . . .
H31A H 0.290198 0.638659 0.729119 0.082 Uiso 1 1 calc R U . . .
H31B H 0.247515 0.571220 0.739915 0.082 Uiso 1 1 calc R U . . .
C32 C 0.2062(3) 0.6622(4) 0.7675(3) 0.106(2) Uani 1 1 d . . . . .
H32A H 0.184993 0.674747 0.734659 0.159 Uiso 1 1 calc R U . . .
H32B H 0.220731 0.704875 0.785203 0.159 Uiso 1 1 calc R U . . .
H32C H 0.176167 0.637238 0.790201 0.159 Uiso 1 1 calc R U . . .

loop_
_atom_site_aniso_label
_atom_site_aniso_U_11
_atom_site_aniso_U_22
_atom_site_aniso_U_33
_atom_site_aniso_U_23
_atom_site_aniso_U_13
_atom_site_aniso_U_12
Sm1 0.04243(11) 0.06202(14) 0.03892(10) 0.00720(9) 0.00520(8) 0.00798(10)
Fe1 0.0347(2) 0.0361(2) 0.0339(2) -0.00231(19) 0.0012(2) -0.0011(2)
P1 0.0459(5) 0.0439(5) 0.0435(4) -0.0012(4) 0.0007(4) 0.0056(4)
P2 0.0521(5) 0.0465(5) 0.0432(4) -0.0025(4) -0.0078(4) -0.0054(5)
P3 0.0476(5) 0.0519(5) 0.0444(4) -0.0013(4) 0.0042(4) -0.0119(5)
P4 0.0455(5) 0.0476(5) 0.0621(6) -0.0123(4) 0.0020(4) 0.0053(4)
Si1 0.0451(5) 0.0869(9) 0.0482(5) 0.0003(6) -0.0011(5) 0.0000(6)
Si2 0.0607(7) 0.0704(8) 0.0677(7) -0.0127(6) -0.0009(6) 0.0163(6)
Si3 0.0500(5) 0.0465(5) 0.0373(4) 0.0024(4) 0.0019(4) 0.0053(5)
Si4 0.0523(6) 0.0654(7) 0.0491(5) -0.0006(5) -0.0053(5) -0.0056(6)
N1 0.063(2) 0.071(2) 0.0474(19) 0.0063(17) 0.0034(16) 0.0099(19)
N2 0.0418(15) 0.0454(16) 0.0387(14) 0.0013(13) 0.0006(12) 0.0041(14)
N3 0.0454(16) 0.071(2) 0.0549(18) 0.0015(17) 0.0033(15) 0.0066(17)
N4 0.0457(15) 0.0515(17) 0.0401(14) 0.0019(13) 0.0030(13) -0.0014(15)
C1 0.073(3) 0.073(3) 0.090(3) 0.003(3) 0.010(3) -0.009(3)
C2 0.058(3) 0.138(6) 0.084(4) -0.002(4) 0.017(3) -0.013(3)
C3 0.094(4) 0.146(6) 0.072(3) 0.004(4) -0.034(3) -0.010(4)
C4 0.105(5) 0.105(6) 0.210(10) -0.011(6) 0.056(6) 0.039(5)
C5 0.173(7) 0.063(3) 0.098(4) 0.001(3) 0.010(5) 0.009(4)
C6 0.141(6) 0.112(6) 0.162(8) -0.042(6) -0.057(6) -0.002(5)
C7 0.069(3) 0.081(3) 0.058(2) -0.013(2) -0.005(2) -0.006(3)
C8 0.100(4) 0.055(3) 0.054(2) 0.011(2) 0.004(2) 0.013(3)
C9 0.071(3) 0.066(3) 0.0460(19) 0.0054(19) 0.013(2) 0.018(2)
C10 0.100(4) 0.062(3) 0.094(4) -0.008(3) -0.019(3) -0.008(3)
C11 0.054(3) 0.081(4) 0.116(4) -0.006(3) -0.013(3) -0.006(3)
C12 0.100(4) 0.164(7) 0.052(3) -0.003(3) -0.014(3) -0.041(5)
C13 0.082(3) 0.070(3) 0.062(3) -0.019(2) -0.002(2) 0.001(3)
C14 0.067(3) 0.045(2) 0.065(2) -0.0068(19) -0.003(2) 0.006(2)
C15 0.049(2) 0.071(3) 0.064(2) -0.006(2) 0.011(2) 0.005(2)
C16 0.057(3) 0.113(5) 0.111(5) -0.014(4) 0.022(3) 0.017(3)
C17 0.058(2) 0.053(2) 0.058(2) 0.0033(19) -0.012(2) 0.010(2)
C18 0.059(2) 0.066(3) 0.063(2) 0.001(2) -0.020(2) 0.003(2)
C19 0.057(2) 0.046(2) 0.077(3) -0.007(2) -0.016(2) -0.008(2)
C20 0.072(3) 0.064(3) 0.100(4) 0.018(3) -0.007(3) -0.023(3)
C21 0.087(3) 0.078(3) 0.042(2) -0.008(2) -0.006(2) -0.001(3)
C22 0.140(5) 0.083(4) 0.051(2) -0.013(2) -0.026(3) -0.002(4)
C23 0.074(3) 0.069(3) 0.049(2) 0.011(2) 0.007(2) -0.017(2)
C24 0.106(4) 0.084(4) 0.078(3) 0.020(3) 0.010(3) -0.040(3)
C25 0.057(2) 0.063(3) 0.063(2) -0.010(2) 0.000(2) -0.020(2)
C26 0.077(3) 0.078(3) 0.067(3) -0.008(2) -0.014(3) -0.015(3)
C27 0.049(2) 0.082(3) 0.073(3) -0.005(3) 0.018(2) -0.009(2)
C28 0.061(3) 0.092(4) 0.070(3) -0.021(3) 0.016(2) 0.007(3)
C29 0.074(3) 0.059(3) 0.107(4) -0.025(3) -0.021(3) 0.021(3)
C30 0.103(4) 0.052(3) 0.162(7) 0.007(4) -0.038(5) -0.005(3)
C31 0.061(2) 0.063(3) 0.080(3) -0.013(2) -0.015(2) 0.017(2)
C32 0.082(4) 0.098(4) 0.139(6) -0.038(4) -0.040(4) 0.043(4)

_geom_special_details            
;
 All esds (except the esd in the dihedral angle between two l.s. planes)
 are estimated using the full covariance matrix.  The cell esds are taken
 into account individually in the estimation of esds in distances, angles
 and torsion angles; correlations between esds in cell parameters are only
 used when they are defined by crystal symmetry.  An approximate (isotropic)
 treatment of cell esds is used for estimating esds involving l.s. planes.
;
loop_
_geom_bond_atom_site_label_1
_geom_bond_atom_site_label_2
_geom_bond_distance
_geom_bond_site_symmetry_2
_geom_bond_publ_flag
Sm1 Si1 3.3591(12) . ?
Sm1 N1 2.565(4) . ?
Sm1 N3 2.407(3) . ?
Sm1 N4 2.435(3) . ?
Fe1 P1 2.2031(10) . ?
Fe1 P2 2.2013(10) . ?
Fe1 P3 2.1976(11) . ?
Fe1 P4 2.2017(11) . ?
Fe1 N2 1.748(3) . ?
P1 C14 1.845(4) . ?
P1 C15 1.840(4) . ?
P1 C17 1.835(4) . ?
P2 C18 1.869(5) . ?
P2 C19 1.848(4) . ?
P2 C21 1.855(4) . ?
P3 C23 1.844(4) . ?
P3 C25 1.854(4) . ?
P3 C27 1.868(5) . ?
P4 C28 1.839(5) . ?
P4 C29 1.836(5) . ?
P4 C31 1.837(5) . ?
Si1 N3 1.669(4) . ?
Si1 C1 1.894(6) . ?
Si1 C2 1.873(5) . ?
Si1 C3 1.865(5) . ?
Si2 N3 1.694(4) . ?
Si2 C4 1.865(6) . ?
Si2 C5 1.862(7) . ?
Si2 C6 1.877(7) . ?
Si3 N4 1.681(3) . ?
Si3 C7 1.880(5) . ?
Si3 C8 1.873(4) . ?
Si3 C9 1.898(4) . ?
Si4 N4 1.680(3) . ?
Si4 C10 1.882(6) . ?
Si4 C11 1.878(5) . ?
Si4 C12 1.877(5) . ?
N1 N2 1.128(5) . ?
C1 H1A 0.9800 . ?
C1 H1B 0.9800 . ?
C1 H1C 0.9800 . ?
C2 H2A 0.9800 . ?
C2 H2B 0.9800 . ?
C2 H2C 0.9800 . ?
C3 H3A 0.9800 . ?
C3 H3B 0.9800 . ?
C3 H3C 0.9800 . ?
C4 H4A 0.9800 . ?
C4 H4B 0.9800 . ?
C4 H4C 0.9800 . ?
C5 H5A 0.9800 . ?
C5 H5B 0.9800 . ?
C5 H5C 0.9800 . ?
C6 H6A 0.9800 . ?
C6 H6B 0.9800 . ?
C6 H6C 0.9800 . ?
C7 H7A 0.9800 . ?
C7 H7B 0.9800 . ?
C7 H7C 0.9800 . ?
C8 H8A 0.9800 . ?
C8 H8B 0.9800 . ?
C8 H8C 0.9800 . ?
C9 H9A 0.9800 . ?
C9 H9B 0.9800 . ?
C9 H9C 0.9800 . ?
C10 H10A 0.9800 . ?
C10 H10B 0.9800 . ?
C10 H10C 0.9800 . ?
C11 H11A 0.9800 . ?
C11 H11B 0.9800 . ?
C11 H11C 0.9800 . ?
C12 H12A 0.9800 . ?
C12 H12B 0.9800 . ?
C12 H12C 0.9800 . ?
C13 H13A 0.9800 . ?
C13 H13B 0.9800 . ?
C13 H13C 0.9800 . ?
C13 C14 1.521(6) . ?
C14 H14A 0.9900 . ?
C14 H14B 0.9900 . ?
C15 H15A 0.9900 . ?
C15 H15B 0.9900 . ?
C15 C16 1.521(7) . ?
C16 H16A 0.9800 . ?
C16 H16B 0.9800 . ?
C16 H16C 0.9800 . ?
C17 H17A 0.9900 . ?
C17 H17B 0.9900 . ?
C17 C18 1.521(6) . ?
C18 H18A 0.9900 . ?
C18 H18B 0.9900 . ?
C19 H19A 0.9900 . ?
C19 H19B 0.9900 . ?
C19 C20 1.513(7) . ?
C20 H20A 0.9800 . ?
C20 H20B 0.9800 . ?
C20 H20C 0.9800 . ?
C21 H21A 0.9900 . ?
C21 H21B 0.9900 . ?
C21 C22 1.525(7) . ?
C22 H22A 0.9800 . ?
C22 H22B 0.9800 . ?
C22 H22C 0.9800 . ?
C23 H23A 0.9900 . ?
C23 H23B 0.9900 . ?
C23 C24 1.524(6) . ?
C24 H24A 0.9800 . ?
C24 H24B 0.9800 . ?
C24 H24C 0.9800 . ?
C25 H25A 0.9900 . ?
C25 H25B 0.9900 . ?
C25 C26 1.499(7) . ?
C26 H26A 0.9800 . ?
C26 H26B 0.9800 . ?
C26 H26C 0.9800 . ?
C27 H27A 0.9900 . ?
C27 H27B 0.9900 . ?
C27 C28 1.510(7) . ?
C28 H28A 0.9900 . ?
C28 H28B 0.9900 . ?
C29 H29A 0.9900 . ?
C29 H29B 0.9900 . ?
C29 C30 1.546(9) . ?
C30 H30A 0.9800 . ?
C30 H30B 0.9800 . ?
C30 H30C 0.9800 . ?
C31 H31A 0.9900 . ?
C31 H31B 0.9900 . ?
C31 C32 1.537(7) . ?
C32 H32A 0.9800 . ?
C32 H32B 0.9800 . ?
C32 H32C 0.9800 . ?

loop_
_geom_angle_atom_site_label_1
_geom_angle_atom_site_label_2
_geom_angle_atom_site_label_3
_geom_angle
_geom_angle_site_symmetry_1
_geom_angle_site_symmetry_3
_geom_angle_publ_flag
N1 Sm1 Si1 95.44(8) . . ?
N3 Sm1 Si1 27.91(10) . . ?
N3 Sm1 N1 102.07(11) . . ?
N3 Sm1 N4 115.10(11) . . ?
N4 Sm1 Si1 131.44(7) . . ?
N4 Sm1 N1 131.93(11) . . ?
P2 Fe1 P1 83.57(4) . . ?
P2 Fe1 P4 94.17(4) . . ?
P3 Fe1 P1 94.33(4) . . ?
P3 Fe1 P2 114.12(4) . . ?
P3 Fe1 P4 83.61(4) . . ?
P4 Fe1 P1 176.05(5) . . ?
N2 Fe1 P1 91.03(10) . . ?
N2 Fe1 P2 123.36(11) . . ?
N2 Fe1 P3 122.51(11) . . ?
N2 Fe1 P4 92.92(10) . . ?
C14 P1 Fe1 124.68(15) . . ?
C15 P1 Fe1 112.31(15) . . ?
C15 P1 C14 101.3(2) . . ?
C17 P1 Fe1 111.05(15) . . ?
C17 P1 C14 102.0(2) . . ?
C17 P1 C15 103.0(2) . . ?
C18 P2 Fe1 112.01(14) . . ?
C19 P2 Fe1 120.04(15) . . ?
C19 P2 C18 99.2(2) . . ?
C19 P2 C21 101.1(2) . . ?
C21 P2 Fe1 120.18(17) . . ?
C21 P2 C18 100.7(2) . . ?
C23 P3 Fe1 119.09(15) . . ?
C23 P3 C25 101.3(2) . . ?
C23 P3 C27 101.6(2) . . ?
C25 P3 Fe1 120.53(15) . . ?
C25 P3 C27 98.8(2) . . ?
C27 P3 Fe1 112.12(16) . . ?
C28 P4 Fe1 110.32(18) . . ?
C29 P4 Fe1 124.84(17) . . ?
C29 P4 C28 100.1(3) . . ?
C29 P4 C31 102.5(2) . . ?
C31 P4 Fe1 113.05(16) . . ?
C31 P4 C28 103.5(3) . . ?
N3 Si1 Sm1 42.46(13) . . ?
N3 Si1 C1 108.9(2) . . ?
N3 Si1 C2 115.3(2) . . ?
N3 Si1 C3 114.7(3) . . ?
C1 Si1 Sm1 66.46(17) . . ?
C2 Si1 Sm1 124.80(19) . . ?
C2 Si1 C1 104.9(3) . . ?
C3 Si1 Sm1 127.8(2) . . ?
C3 Si1 C1 104.7(3) . . ?
C3 Si1 C2 107.3(3) . . ?
N3 Si2 C4 115.2(3) . . ?
N3 Si2 C5 113.3(2) . . ?
N3 Si2 C6 109.2(3) . . ?
C4 Si2 C6 106.6(4) . . ?
C5 Si2 C4 107.0(4) . . ?
C5 Si2 C6 104.8(4) . . ?
N4 Si3 C7 109.3(2) . . ?
N4 Si3 C8 115.0(2) . . ?
N4 Si3 C9 113.28(18) . . ?
C7 Si3 C9 104.2(2) . . ?
C8 Si3 C7 107.0(3) . . ?
C8 Si3 C9 107.4(2) . . ?
N4 Si4 C10 113.7(2) . . ?
N4 Si4 C11 114.2(2) . . ?
N4 Si4 C12 109.1(2) . . ?
C11 Si4 C10 106.5(3) . . ?
C12 Si4 C10 106.4(3) . . ?
C12 Si4 C11 106.4(3) . . ?
N2 N1 Sm1 174.0(4) . . ?
N1 N2 Fe1 178.7(4) . . ?
Si1 N3 Sm1 109.63(19) . . ?
Si1 N3 Si2 132.0(2) . . ?
Si2 N3 Sm1 118.18(19) . . ?
Si3 N4 Sm1 114.72(15) . . ?
Si4 N4 Sm1 116.20(15) . . ?
Si4 N4 Si3 129.08(19) . . ?
Si1 C1 H1A 109.5 . . ?
Si1 C1 H1B 109.5 . . ?
Si1 C1 H1C 109.5 . . ?
H1A C1 H1B 109.5 . . ?
H1A C1 H1C 109.5 . . ?
H1B C1 H1C 109.5 . . ?
Si1 C2 H2A 109.5 . . ?
Si1 C2 H2B 109.5 . . ?
Si1 C2 H2C 109.5 . . ?
H2A C2 H2B 109.5 . . ?
H2A C2 H2C 109.5 . . ?
H2B C2 H2C 109.5 . . ?
Si1 C3 H3A 109.5 . . ?
Si1 C3 H3B 109.5 . . ?
Si1 C3 H3C 109.5 . . ?
H3A C3 H3B 109.5 . . ?
H3A C3 H3C 109.5 . . ?
H3B C3 H3C 109.5 . . ?
Si2 C4 H4A 109.5 . . ?
Si2 C4 H4B 109.5 . . ?
Si2 C4 H4C 109.5 . . ?
H4A C4 H4B 109.5 . . ?
H4A C4 H4C 109.5 . . ?
H4B C4 H4C 109.5 . . ?
Si2 C5 H5A 109.5 . . ?
Si2 C5 H5B 109.5 . . ?
Si2 C5 H5C 109.5 . . ?
H5A C5 H5B 109.5 . . ?
H5A C5 H5C 109.5 . . ?
H5B C5 H5C 109.5 . . ?
Si2 C6 H6A 109.5 . . ?
Si2 C6 H6B 109.5 . . ?
Si2 C6 H6C 109.5 . . ?
H6A C6 H6B 109.5 . . ?
H6A C6 H6C 109.5 . . ?
H6B C6 H6C 109.5 . . ?
Si3 C7 H7A 109.5 . . ?
Si3 C7 H7B 109.5 . . ?
Si3 C7 H7C 109.5 . . ?
H7A C7 H7B 109.5 . . ?
H7A C7 H7C 109.5 . . ?
H7B C7 H7C 109.5 . . ?
Si3 C8 H8A 109.5 . . ?
Si3 C8 H8B 109.5 . . ?
Si3 C8 H8C 109.5 . . ?
H8A C8 H8B 109.5 . . ?
H8A C8 H8C 109.5 . . ?
H8B C8 H8C 109.5 . . ?
Si3 C9 H9A 109.5 . . ?
Si3 C9 H9B 109.5 . . ?
Si3 C9 H9C 109.5 . . ?
H9A C9 H9B 109.5 . . ?
H9A C9 H9C 109.5 . . ?
H9B C9 H9C 109.5 . . ?
Si4 C10 H10A 109.5 . . ?
Si4 C10 H10B 109.5 . . ?
Si4 C10 H10C 109.5 . . ?
H10A C10 H10B 109.5 . . ?
H10A C10 H10C 109.5 . . ?
H10B C10 H10C 109.5 . . ?
Si4 C11 H11A 109.5 . . ?
Si4 C11 H11B 109.5 . . ?
Si4 C11 H11C 109.5 . . ?
H11A C11 H11B 109.5 . . ?
H11A C11 H11C 109.5 . . ?
H11B C11 H11C 109.5 . . ?
Si4 C12 H12A 109.5 . . ?
Si4 C12 H12B 109.5 . . ?
Si4 C12 H12C 109.5 . . ?
H12A C12 H12B 109.5 . . ?
H12A C12 H12C 109.5 . . ?
H12B C12 H12C 109.5 . . ?
H13A C13 H13B 109.5 . . ?
H13A C13 H13C 109.5 . . ?
H13B C13 H13C 109.5 . . ?
C14 C13 H13A 109.5 . . ?
C14 C13 H13B 109.5 . . ?
C14 C13 H13C 109.5 . . ?
P1 C14 H14A 108.9 . . ?
P1 C14 H14B 108.9 . . ?
C13 C14 P1 113.4(3) . . ?
C13 C14 H14A 108.9 . . ?
C13 C14 H14B 108.9 . . ?
H14A C14 H14B 107.7 . . ?
P1 C15 H15A 107.8 . . ?
P1 C15 H15B 107.8 . . ?
H15A C15 H15B 107.2 . . ?
C16 C15 P1 117.9(4) . . ?
C16 C15 H15A 107.8 . . ?
C16 C15 H15B 107.8 . . ?
C15 C16 H16A 109.5 . . ?
C15 C16 H16B 109.5 . . ?
C15 C16 H16C 109.5 . . ?
H16A C16 H16B 109.5 . . ?
H16A C16 H16C 109.5 . . ?
H16B C16 H16C 109.5 . . ?
P1 C17 H17A 110.4 . . ?
P1 C17 H17B 110.4 . . ?
H17A C17 H17B 108.6 . . ?
C18 C17 P1 106.6(3) . . ?
C18 C17 H17A 110.4 . . ?
C18 C17 H17B 110.4 . . ?
P2 C18 H18A 109.7 . . ?
P2 C18 H18B 109.7 . . ?
C17 C18 P2 110.0(3) . . ?
C17 C18 H18A 109.7 . . ?
C17 C18 H18B 109.7 . . ?
H18A C18 H18B 108.2 . . ?
P2 C19 H19A 108.8 . . ?
P2 C19 H19B 108.8 . . ?
H19A C19 H19B 107.6 . . ?
C20 C19 P2 114.0(3) . . ?
C20 C19 H19A 108.8 . . ?
C20 C19 H19B 108.8 . . ?
C19 C20 H20A 109.5 . . ?
C19 C20 H20B 109.5 . . ?
C19 C20 H20C 109.5 . . ?
H20A C20 H20B 109.5 . . ?
H20A C20 H20C 109.5 . . ?
H20B C20 H20C 109.5 . . ?
P2 C21 H21A 107.6 . . ?
P2 C21 H21B 107.6 . . ?
H21A C21 H21B 107.0 . . ?
C22 C21 P2 119.0(4) . . ?
C22 C21 H21A 107.6 . . ?
C22 C21 H21B 107.6 . . ?
C21 C22 H22A 109.5 . . ?
C21 C22 H22B 109.5 . . ?
C21 C22 H22C 109.5 . . ?
H22A C22 H22B 109.5 . . ?
H22A C22 H22C 109.5 . . ?
H22B C22 H22C 109.5 . . ?
P3 C23 H23A 107.6 . . ?
P3 C23 H23B 107.6 . . ?
H23A C23 H23B 107.0 . . ?
C24 C23 P3 118.9(4) . . ?
C24 C23 H23A 107.6 . . ?
C24 C23 H23B 107.6 . . ?
C23 C24 H24A 109.5 . . ?
C23 C24 H24B 109.5 . . ?
C23 C24 H24C 109.5 . . ?
H24A C24 H24B 109.5 . . ?
H24A C24 H24C 109.5 . . ?
H24B C24 H24C 109.5 . . ?
P3 C25 H25A 108.5 . . ?
P3 C25 H25B 108.5 . . ?
H25A C25 H25B 107.5 . . ?
C26 C25 P3 115.0(3) . . ?
C26 C25 H25A 108.5 . . ?
C26 C25 H25B 108.5 . . ?
C25 C26 H26A 109.5 . . ?
C25 C26 H26B 109.5 . . ?
C25 C26 H26C 109.5 . . ?
H26A C26 H26B 109.5 . . ?
H26A C26 H26C 109.5 . . ?
H26B C26 H26C 109.5 . . ?
P3 C27 H27A 109.7 . . ?
P3 C27 H27B 109.7 . . ?
H27A C27 H27B 108.2 . . ?
C28 C27 P3 109.7(3) . . ?
C28 C27 H27A 109.7 . . ?
C28 C27 H27B 109.7 . . ?
P4 C28 H28A 110.3 . . ?
P4 C28 H28B 110.3 . . ?
C27 C28 P4 107.0(3) . . ?
C27 C28 H28A 110.3 . . ?
C27 C28 H28B 110.3 . . ?
H28A C28 H28B 108.6 . . ?
P4 C29 H29A 109.3 . . ?
P4 C29 H29B 109.3 . . ?
H29A C29 H29B 108.0 . . ?
C30 C29 P4 111.6(4) . . ?
C30 C29 H29A 109.3 . . ?
C30 C29 H29B 109.3 . . ?
C29 C30 H30A 109.5 . . ?
C29 C30 H30B 109.5 . . ?
C29 C30 H30C 109.5 . . ?
H30A C30 H30B 109.5 . . ?
H30A C30 H30C 109.5 . . ?
H30B C30 H30C 109.5 . . ?
P4 C31 H31A 107.8 . . ?
P4 C31 H31B 107.8 . . ?
H31A C31 H31B 107.2 . . ?
C32 C31 P4 117.8(4) . . ?
C32 C31 H31A 107.8 . . ?
C32 C31 H31B 107.8 . . ?
C31 C32 H32A 109.5 . . ?
C31 C32 H32B 109.5 . . ?
C31 C32 H32C 109.5 . . ?
H32A C32 H32B 109.5 . . ?
H32A C32 H32C 109.5 . . ?
H32B C32 H32C 109.5 . . ?

loop_
_geom_torsion_atom_site_label_1
_geom_torsion_atom_site_label_2
_geom_torsion_atom_site_label_3
_geom_torsion_atom_site_label_4
_geom_torsion
_geom_torsion_site_symmetry_1
_geom_torsion_site_symmetry_2
_geom_torsion_site_symmetry_3
_geom_torsion_site_symmetry_4
_geom_torsion_publ_flag
Sm1 Si1 N3 Si2 -175.4(4) . . . . ?
Fe1 P1 C14 C13 66.4(4) . . . . ?
Fe1 P1 C15 C16 172.9(4) . . . . ?
Fe1 P1 C17 C18 -44.2(3) . . . . ?
Fe1 P2 C18 C17 -21.7(4) . . . . ?
Fe1 P2 C19 C20 -45.4(4) . . . . ?
Fe1 P2 C21 C22 -169.2(4) . . . . ?
Fe1 P3 C23 C24 -177.2(4) . . . . ?
Fe1 P3 C25 C26 -46.3(4) . . . . ?
Fe1 P3 C27 C28 -21.1(4) . . . . ?
Fe1 P4 C28 C27 -45.0(4) . . . . ?
Fe1 P4 C29 C30 72.9(4) . . . . ?
Fe1 P4 C31 C32 171.0(4) . . . . ?
P1 C17 C18 P2 39.3(4) . . . . ?
P3 C27 C28 P4 39.5(4) . . . . ?
C1 Si1 N3 Sm1 -2.9(3) . . . . ?
C1 Si1 N3 Si2 -178.3(3) . . . . ?
C2 Si1 N3 Sm1 114.7(3) . . . . ?
C2 Si1 N3 Si2 -60.7(4) . . . . ?
C3 Si1 N3 Sm1 -119.8(3) . . . . ?
C3 Si1 N3 Si2 64.8(4) . . . . ?
C4 Si2 N3 Sm1 -147.3(4) . . . . ?
C4 Si2 N3 Si1 27.8(5) . . . . ?
C5 Si2 N3 Sm1 89.0(3) . . . . ?
C5 Si2 N3 Si1 -95.9(4) . . . . ?
C6 Si2 N3 Sm1 -27.4(4) . . . . ?
C6 Si2 N3 Si1 147.7(4) . . . . ?
C7 Si3 N4 Sm1 5.9(3) . . . . ?
C7 Si3 N4 Si4 -173.4(3) . . . . ?
C8 Si3 N4 Sm1 126.2(2) . . . . ?
C8 Si3 N4 Si4 -53.1(3) . . . . ?
C9 Si3 N4 Sm1 -109.8(2) . . . . ?
C9 Si3 N4 Si4 70.9(3) . . . . ?
C10 Si4 N4 Sm1 -114.8(3) . . . . ?
C10 Si4 N4 Si3 64.5(3) . . . . ?
C11 Si4 N4 Sm1 122.7(3) . . . . ?
C11 Si4 N4 Si3 -58.0(4) . . . . ?
C12 Si4 N4 Sm1 3.8(3) . . . . ?
C12 Si4 N4 Si3 -177.0(3) . . . . ?
C14 P1 C15 C16 -51.9(5) . . . . ?
C14 P1 C17 C18 -179.0(3) . . . . ?
C15 P1 C14 C13 -61.1(4) . . . . ?
C15 P1 C17 C18 76.3(4) . . . . ?
C17 P1 C14 C13 -167.2(4) . . . . ?
C17 P1 C15 C16 53.4(5) . . . . ?
C18 P2 C19 C20 76.8(4) . . . . ?
C18 P2 C21 C22 67.3(5) . . . . ?
C19 P2 C18 C17 -149.4(3) . . . . ?
C19 P2 C21 C22 -34.4(5) . . . . ?
C21 P2 C18 C17 107.3(4) . . . . ?
C21 P2 C19 C20 179.8(4) . . . . ?
C23 P3 C25 C26 179.8(4) . . . . ?
C23 P3 C27 C28 107.2(4) . . . . ?
C25 P3 C23 C24 -42.5(5) . . . . ?
C25 P3 C27 C28 -149.2(4) . . . . ?
C27 P3 C23 C24 59.1(5) . . . . ?
C27 P3 C25 C26 76.0(4) . . . . ?
C28 P4 C29 C30 -163.5(4) . . . . ?
C28 P4 C31 C32 51.7(5) . . . . ?
C29 P4 C28 C27 -178.2(4) . . . . ?
C29 P4 C31 C32 -52.1(5) . . . . ?
C31 P4 C28 C27 76.2(4) . . . . ?
C31 P4 C29 C30 -57.1(4) . . . . ?

_shelx_res_file                  
;
TITL NJ1227 in Pbca
    nj1227.res
    created by SHELXL-2019/3 at 12:15:13 on 06-Oct-2023
CELL 1.54184 20.986521 19.106622 25.545683 90 90 90
ZERR 8 0.00041 0.00046 0.00045 0 0 0
LATT 1
SYMM 0.5-X,-Y,0.5+Z
SYMM -X,0.5+Y,0.5-Z
SYMM 0.5+X,0.5-Y,-Z
SFAC C H Fe N P Si Sm
UNIT 256 672 8 32 32 32 8

L.S. 10
PLAN  10
SIZE 0.306 0.218 0.177
TEMP -73
CONF
BOND
list 4
MORE -1
fmap 2 53
acta
BOND $H
REM <olex2.extras>
REM <HklSrc "%.\\nj1227.hkl">
REM </olex2.extras>

WGHT    0.048200    3.597000
FVAR       1.27125
SM1   7    0.399792    0.589756    0.585905    11.00000    0.04243    0.06202 =
         0.03892    0.00720    0.00520    0.00798
FE1   3    0.386495    0.510406    0.789842    11.00000    0.03472    0.03612 =
         0.03388   -0.00231    0.00115   -0.00113
P1    5    0.456836    0.427287    0.774573    11.00000    0.04591    0.04393 =
         0.04346   -0.00123    0.00069    0.00563
P2    5    0.453349    0.540235    0.852380    11.00000    0.05211    0.04651 =
         0.04317   -0.00249   -0.00777   -0.00537
P3    5    0.311451    0.437570    0.814977    11.00000    0.04759    0.05187 =
         0.04443   -0.00134    0.00418   -0.01193
P4    5    0.315832    0.590875    0.810714    11.00000    0.04546    0.04762 =
         0.06210   -0.01226    0.00204    0.00533
SI1   6    0.241529    0.577748    0.568433    11.00000    0.04507    0.08692 =
         0.04822    0.00031   -0.00111   -0.00004
SI2   6    0.289903    0.729330    0.574483    11.00000    0.06074    0.07039 =
         0.06765   -0.01266   -0.00095    0.01629
SI3   6    0.472495    0.623570    0.465664    11.00000    0.04998    0.04652 =
         0.03729    0.00237    0.00192    0.00527
SI4   6    0.543697    0.677869    0.560775    11.00000    0.05230    0.06543 =
         0.04905   -0.00056   -0.00527   -0.00556
N1    4    0.397505    0.558560    0.683553    11.00000    0.06268    0.07078 =
         0.04744    0.00625    0.00342    0.00991
N2    4    0.392874    0.540368    0.725389    11.00000    0.04181    0.04541 =
         0.03868    0.00135    0.00061    0.00410
N3    4    0.296136    0.640972    0.573147    11.00000    0.04542    0.07058 =
         0.05486    0.00153    0.00331    0.00663
N4    4    0.483634    0.636615    0.530104    11.00000    0.04575    0.05153 =
         0.04014    0.00193    0.00297   -0.00139
C1    1    0.283012    0.489810    0.571474    11.00000    0.07290    0.07334 =
         0.08994    0.00328    0.00961   -0.00879
AFIX 137
H1A   2    0.311285    0.484756    0.541177    11.00000   -1.50000
H1B   2    0.251111    0.452358    0.571069    11.00000   -1.50000
H1C   2    0.308105    0.486814    0.603750    11.00000   -1.50000
AFIX   0
C2    1    0.181332    0.575326    0.622514    11.00000    0.05794    0.13809 =
         0.08363   -0.00162    0.01656   -0.01302
AFIX 137
H2A   2    0.157637    0.531178    0.620940    11.00000   -1.50000
H2B   2    0.151708    0.614623    0.618578    11.00000   -1.50000
H2C   2    0.203149    0.578907    0.656327    11.00000   -1.50000
AFIX   0
C3    1    0.196794    0.576292    0.505339    11.00000    0.09372    0.14593 =
         0.07214    0.00379   -0.03351   -0.01026
AFIX 137
H3A   2    0.172623    0.619882    0.501542    11.00000   -1.50000
H3B   2    0.167374    0.536461    0.505131    11.00000   -1.50000
H3C   2    0.226884    0.571766    0.476198    11.00000   -1.50000
AFIX   0
C4    1    0.213356    0.763725    0.601195    11.00000    0.10506    0.10507 =
         0.20991   -0.01143    0.05593    0.03929
AFIX 137
H4A   2    0.177991    0.747993    0.579079    11.00000   -1.50000
H4B   2    0.214604    0.814994    0.601628    11.00000   -1.50000
H4C   2    0.207251    0.746260    0.636915    11.00000   -1.50000
AFIX   0
C5    1    0.301787    0.770814    0.509243    11.00000    0.17261    0.06327 =
         0.09781    0.00131    0.00985    0.00891
AFIX 137
H5A   2    0.343451    0.757194    0.495231    11.00000   -1.50000
H5B   2    0.299980    0.821836    0.512881    11.00000   -1.50000
H5C   2    0.268184    0.755244    0.485284    11.00000   -1.50000
AFIX   0
C6    1    0.355097    0.766103    0.616605    11.00000    0.14141    0.11211 =
         0.16183   -0.04199   -0.05696   -0.00224
AFIX 137
H6A   2    0.350296    0.748635    0.652458    11.00000   -1.50000
H6B   2    0.352475    0.817313    0.616642    11.00000   -1.50000
H6C   2    0.396558    0.751559    0.602706    11.00000   -1.50000
AFIX   0
C7    1    0.391835    0.583286    0.454781    11.00000    0.06939    0.08081 =
         0.05802   -0.01258   -0.00490   -0.00589
AFIX 137
H7A   2    0.390593    0.536748    0.470877    11.00000   -1.50000
H7B   2    0.383807    0.579102    0.417119    11.00000   -1.50000
H7C   2    0.359064    0.613010    0.470674    11.00000   -1.50000
AFIX   0
C8    1    0.476248    0.704505    0.424434    11.00000    0.09988    0.05471 =
         0.05423    0.01140    0.00432    0.01280
AFIX 137
H8A   2    0.449198    0.740826    0.439921    11.00000   -1.50000
H8B   2    0.461168    0.693804    0.389020    11.00000   -1.50000
H8C   2    0.520344    0.721240    0.422785    11.00000   -1.50000
AFIX   0
C9    1    0.530129    0.557802    0.436398    11.00000    0.07121    0.06630 =
         0.04605    0.00543    0.01255    0.01831
AFIX 137
H9A   2    0.573629    0.576217    0.438607    11.00000   -1.50000
H9B   2    0.519083    0.549543    0.399640    11.00000   -1.50000
H9C   2    0.527441    0.513680    0.455834    11.00000   -1.50000
AFIX   0
C10   1    0.548717    0.774028    0.545292    11.00000    0.09987    0.06249 =
         0.09446   -0.00769   -0.01896   -0.00818
AFIX 137
H10A  2    0.563582    0.780226    0.509222    11.00000   -1.50000
H10B  2    0.578678    0.796595    0.569395    11.00000   -1.50000
H10C  2    0.506504    0.795327    0.549198    11.00000   -1.50000
AFIX   0
C11   1    0.624588    0.640197    0.546861    11.00000    0.05434    0.08073 =
         0.11625   -0.00561   -0.01252   -0.00628
AFIX 137
H11A  2    0.625224    0.590667    0.556813    11.00000   -1.50000
H11B  2    0.656791    0.665665    0.567084    11.00000   -1.50000
H11C  2    0.633965    0.644601    0.509424    11.00000   -1.50000
AFIX   0
C12   1    0.531594    0.671103    0.633405    11.00000    0.09995    0.16410 =
         0.05234   -0.00325   -0.01428   -0.04109
AFIX 137
H12A  2    0.489671    0.690043    0.642615    11.00000   -1.50000
H12B  2    0.564826    0.697839    0.651474    11.00000   -1.50000
H12C  2    0.533967    0.621893    0.644045    11.00000   -1.50000
AFIX   0
C13   1    0.410862    0.338753    0.694801    11.00000    0.08209    0.06969 =
         0.06163   -0.01936   -0.00250    0.00146
AFIX 137
H13A  2    0.445225    0.349344    0.670063    11.00000   -1.50000
H13B  2    0.377363    0.374249    0.691727    11.00000   -1.50000
H13C  2    0.393051    0.292541    0.686866    11.00000   -1.50000
AFIX   0
C14   1    0.437155    0.338945    0.750265    11.00000    0.06656    0.04530 =
         0.06478   -0.00683   -0.00254    0.00588
AFIX  23
H14A  2    0.476024    0.309620    0.751353    11.00000   -1.20000
H14B  2    0.405332    0.317503    0.773955    11.00000   -1.20000
AFIX   0
C15   1    0.518099    0.454656    0.727299    11.00000    0.04891    0.07060 =
         0.06371   -0.00602    0.01140    0.00536
AFIX  23
H15A  2    0.496835    0.462735    0.693238    11.00000   -1.20000
H15B  2    0.535364    0.500230    0.739080    11.00000   -1.20000
AFIX   0
C16   1    0.574071    0.405680    0.717959    11.00000    0.05744    0.11331 =
         0.11061   -0.01366    0.02178    0.01743
AFIX 137
H16A  2    0.601489    0.425063    0.690497    11.00000   -1.50000
H16B  2    0.558185    0.359737    0.706977    11.00000   -1.50000
H16C  2    0.598610    0.400677    0.750382    11.00000   -1.50000
AFIX   0
C17   1    0.503415    0.407615    0.833569    11.00000    0.05775    0.05276 =
         0.05821    0.00328   -0.01153    0.00979
AFIX  23
H17A  2    0.477752    0.379681    0.858486    11.00000   -1.20000
H17B  2    0.542139    0.380702    0.824367    11.00000   -1.20000
AFIX   0
C18   1    0.521463    0.477601    0.857727    11.00000    0.05877    0.06642 =
         0.06340    0.00053   -0.02001    0.00299
AFIX  23
H18A  2    0.559115    0.496992    0.839431    11.00000   -1.20000
H18B  2    0.532756    0.470892    0.895019    11.00000   -1.20000
AFIX   0
C19   1    0.498514    0.622995    0.847597    11.00000    0.05691    0.04559 =
         0.07697   -0.00665   -0.01603   -0.00757
AFIX  23
H19A  2    0.469620    0.662359    0.856060    11.00000   -1.20000
H19B  2    0.532895    0.622565    0.874130    11.00000   -1.20000
AFIX   0
C20   1    0.527750    0.635849    0.794338    11.00000    0.07163    0.06445 =
         0.09951    0.01826   -0.00715   -0.02317
AFIX 137
H20A  2    0.495231    0.629513    0.767218    11.00000   -1.50000
H20B  2    0.562617    0.602619    0.788553    11.00000   -1.50000
H20C  2    0.544346    0.683744    0.792737    11.00000   -1.50000
AFIX   0
C21   1    0.426183    0.543399    0.921436    11.00000    0.08685    0.07798 =
         0.04205   -0.00829   -0.00646   -0.00080
AFIX  23
H21A  2    0.385122    0.568886    0.922173    11.00000   -1.20000
H21B  2    0.417317    0.494755    0.932621    11.00000   -1.20000
AFIX   0
C22   1    0.469440    0.576418    0.962532    11.00000    0.13985    0.08321 =
         0.05122   -0.01306   -0.02601   -0.00239
AFIX 137
H22A  2    0.511878    0.555192    0.960494    11.00000   -1.50000
H22B  2    0.451489    0.568441    0.997440    11.00000   -1.50000
H22C  2    0.472760    0.626847    0.956078    11.00000   -1.50000
AFIX   0
C23   1    0.329091    0.373738    0.867149    11.00000    0.07378    0.06886 =
         0.04858    0.01071    0.00683   -0.01656
AFIX  23
H23A  2    0.367244    0.346932    0.856311    11.00000   -1.20000
H23B  2    0.340905    0.400411    0.898925    11.00000   -1.20000
AFIX   0
C24   1    0.277850    0.321146    0.882695    11.00000    0.10552    0.08445 =
         0.07798    0.01972    0.01022   -0.03963
AFIX 137
H24A  2    0.271847    0.287270    0.854315    11.00000   -1.50000
H24B  2    0.237703    0.345848    0.889217    11.00000   -1.50000
H24C  2    0.291059    0.296512    0.914545    11.00000   -1.50000
AFIX   0
C25   1    0.269755    0.381665    0.766538    11.00000    0.05740    0.06341 =
         0.06334   -0.00992    0.00013   -0.02019
AFIX  23
H25A  2    0.298609    0.343041    0.756266    11.00000   -1.20000
H25B  2    0.232074    0.360495    0.783651    11.00000   -1.20000
AFIX   0
C26   1    0.248194    0.418761    0.717955    11.00000    0.07672    0.07786 =
         0.06701   -0.00791   -0.01363   -0.01456
AFIX 137
H26A  2    0.229234    0.384890    0.693720    11.00000   -1.50000
H26B  2    0.284812    0.441361    0.701194    11.00000   -1.50000
H26C  2    0.216439    0.454281    0.727193    11.00000   -1.50000
AFIX   0
C27   1    0.240872    0.484243    0.842654    11.00000    0.04888    0.08223 =
         0.07320   -0.00544    0.01821   -0.00884
AFIX  23
H27A  2    0.206998    0.487533    0.815794    11.00000   -1.20000
H27B  2    0.223792    0.457705    0.872837    11.00000   -1.20000
AFIX   0
C28   1    0.260080    0.556791    0.860059    11.00000    0.06126    0.09217 =
         0.06971   -0.02068    0.01650    0.00744
AFIX  23
H28A  2    0.280897    0.554840    0.894805    11.00000   -1.20000
H28B  2    0.222155    0.587416    0.862599    11.00000   -1.20000
AFIX   0
C29   1    0.334913    0.676184    0.839856    11.00000    0.07401    0.05870 =
         0.10741   -0.02460   -0.02053    0.02060
AFIX  23
H29A  2    0.295403    0.697776    0.853550    11.00000   -1.20000
H29B  2    0.364457    0.669322    0.869630    11.00000   -1.20000
AFIX   0
C30   1    0.365845    0.726020    0.799536    11.00000    0.10346    0.05182 =
         0.16228    0.00740   -0.03844   -0.00510
AFIX 137
H30A  2    0.338198    0.729965    0.768760    11.00000   -1.50000
H30B  2    0.407388    0.707355    0.788950    11.00000   -1.50000
H30C  2    0.371561    0.772338    0.815331    11.00000   -1.50000
AFIX   0
C31   1    0.263708    0.614976    0.755849    11.00000    0.06072    0.06338 =
         0.08041   -0.01334   -0.01509    0.01678
AFIX  23
H31A  2    0.290198    0.638659    0.729119    11.00000   -1.20000
H31B  2    0.247515    0.571220    0.739915    11.00000   -1.20000
AFIX   0
C32   1    0.206190    0.662240    0.767537    11.00000    0.08211    0.09788 =
         0.13895   -0.03830   -0.04032    0.04304
AFIX 137
H32A  2    0.184993    0.674747    0.734659    11.00000   -1.50000
H32B  2    0.220731    0.704875    0.785203    11.00000   -1.50000
H32C  2    0.176167    0.637238    0.790201    11.00000   -1.50000
AFIX   0
HKLF 4


REM  NJ1227 in Pbca
REM wR2 = 0.0995, GooF = S = 1.020, Restrained GooF = 1.020 for all data
REM R1 = 0.0378 for 7885 Fo > 4sig(Fo) and 0.0532 for all 9892 data
REM 435 parameters refined using 0 restraints

END

WGHT      0.0481      3.7436

REM Highest difference peak  0.960,  deepest hole -0.336,  1-sigma level  0.065
Q1    1   0.3988  0.5951  0.5580  11.00000  0.05    0.96
Q2    1   0.3955  0.6344  0.5950  11.00000  0.05    0.83
Q3    1   0.3867  0.5202  0.7600  11.00000  0.05    0.75
Q4    1   0.3993  0.5891  0.6196  11.00000  0.05    0.71
Q5    1   0.4178  0.5771  0.8576  11.00000  0.05    0.71
Q6    1   0.3057  0.5981  0.7786  11.00000  0.05    0.60
Q7    1   0.3359  0.4213  0.7870  11.00000  0.05    0.56
Q8    1   0.5583  0.6418  0.5792  11.00000  0.05    0.40
Q9    1   0.4798  0.6261  0.5007  11.00000  0.05    0.37
Q10   1   0.4455  0.5562  0.5576  11.00000  0.05    0.31
;
_shelx_res_checksum              13818
_olex2_date_sample_data_collection 2023-09-07
_olex2_submission_special_instructions 'No special instructions were received'
_oxdiff_exptl_absorpt_empirical_details 
;
Empirical correction (ABSPACK) includes:
- Absorption correction using spherical harmonics
- Frame scaling
- Detector area scaling
- B-factor correction
;
_oxdiff_exptl_absorpt_empirical_full_max 3.611
_oxdiff_exptl_absorpt_empirical_full_min 0.600
####################################################################### 
# 
# This file contains crystal structure data downloaded from the 
# Cambridge Structural Database (CSD) hosted by the Cambridge 
# Crystallographic Data Centre (CCDC).
# 
# Full information about CCDC data access policies and citation 
# guidelines are available at http://www.ccdc.cam.ac.uk/access/V1 
# 
# Audit and citation data items may have been added by the CCDC. 
# Please retain this information to preserve the provenance of 
# this file and to allow appropriate attribution of the data. 
# 
#######################################################################

data_nj1161
_database_code_depnum_ccdc_archive 'CCDC 2331570'
_audit_update_record             
;
2024-02-07 deposited with the CCDC.	2024-04-02 downloaded from the CCDC.
;
_audit_creation_date             2023-07-24
_audit_creation_method           
;
Olex2 1.5
(compiled 2023.03.06 svn.rbb2c1857 for OlexSys, GUI svn.r6748)
;
_shelx_SHELXL_version_number     2019/3
_chemical_name_common            ?
_chemical_name_systematic        ?
_chemical_formula_moiety         'C36 H93.2 Fe N4 O P4 Si4 Yb'
_chemical_formula_sum            'C36 H93.2 Fe N4 O P4 Si4 Yb'
_chemical_formula_weight         1063.47
_chemical_melting_point          ?
_chemical_oxdiff_formula         'C36 H93.2 N4 O1 P4 Si4 Fe1 Yb1'
loop_
_atom_type_symbol
_atom_type_description
_atom_type_scat_dispersion_real
_atom_type_scat_dispersion_imag
_atom_type_scat_source
C C 0.0181 0.0091 'International Tables Vol C Tables 4.2.6.8 and 6.1.1.4'
H H 0.0000 0.0000 'International Tables Vol C Tables 4.2.6.8 and 6.1.1.4'
Fe Fe -1.1336 3.1974 'International Tables Vol C Tables 4.2.6.8 and 6.1.1.4'
N N 0.0311 0.0180 'International Tables Vol C Tables 4.2.6.8 and 6.1.1.4'
O O 0.0492 0.0322 'International Tables Vol C Tables 4.2.6.8 and 6.1.1.4'
P P 0.2955 0.4335 'International Tables Vol C Tables 4.2.6.8 and 6.1.1.4'
Si Si 0.2541 0.3302 'International Tables Vol C Tables 4.2.6.8 and 6.1.1.4'
Yb Yb -7.2108 4.4329 'International Tables Vol C Tables 4.2.6.8 and 6.1.1.4'

_shelx_space_group_comment       
;
The symmetry employed for this shelxl refinement is uniquely defined
by the following loop, which should always be used as a source of
symmetry information in preference to the above space-group names.
They are only intended as comments.
;
_space_group_crystal_system      monoclinic
_space_group_IT_number           14
_space_group_name_H-M_alt        'P 1 21/n 1'
_space_group_name_Hall           '-P 2yn'
loop_
_space_group_symop_operation_xyz
'x, y, z'
'-x+1/2, y+1/2, -z+1/2'
'-x, -y, -z'
'x-1/2, -y-1/2, z-1/2'

_cell_length_a                   10.35562(15)
_cell_length_b                   36.8715(3)
_cell_length_c                   14.64313(18)
_cell_angle_alpha                90
_cell_angle_beta                 99.5143(13)
_cell_angle_gamma                90
_cell_volume                     5514.23(12)
_cell_formula_units_Z            4
_cell_measurement_reflns_used    36339
_cell_measurement_temperature    200.07(16)
_cell_measurement_theta_max      76.5290
_cell_measurement_theta_min      3.2250
_shelx_estimated_absorpt_T_max   0.286
_shelx_estimated_absorpt_T_min   0.115
_exptl_absorpt_coefficient_mu    7.304
_exptl_absorpt_correction_T_max  0.873
_exptl_absorpt_correction_T_min  0.062
_exptl_absorpt_correction_type   gaussian
_exptl_absorpt_process_details   
;
CrysAlisPro 1.171.42.90a (Rigaku Oxford Diffraction, 2023)
Numerical absorption correction based on gaussian integration over
a multifaceted crystal model
Empirical absorption correction using spherical harmonics,
implemented in SCALE3 ABSPACK scaling algorithm.
;
_exptl_absorpt_special_details   ?
_exptl_crystal_colour            'clear dark orange'
_exptl_crystal_density_diffrn    1.281
_exptl_crystal_density_meas      ?
_exptl_crystal_density_method    ?
_exptl_crystal_description       prism
_exptl_crystal_F_000             2229
loop_
_exptl_crystal_face_index_h
_exptl_crystal_face_index_k
_exptl_crystal_face_index_l
_exptl_crystal_face_perp_dist
0 -1 0 0.1392
-1 0 2 0.2228
0 1 1 0.1189
0 2 1 0.1261
0 -1 -1 0.1225
0 -1 1 0.1206
0 1 2 0.1214
-2 -2 -1 0.2141
2 -1 1 0.2268
-1 -2 0 0.2060
1 2 0 0.2437
-2 1 0 0.2164
2 -1 0 0.2426
1 -2 0 0.2124
-1 2 0 0.2036
-5 -15 3 0.2000
0 -24 2 0.1342
-6 13 1 0.2054
0 24 -1 0.1361
5 14 -3 0.2261
5 -15 -1 0.2025
3 17 -6 0.1779
3 -17 -6 0.1720
-3 -17 6 0.1673
-3 17 6 0.1783
0 24 0 0.1396
1 18 -6 0.1285
1 -1 -9 0.1277
0 -15 -7 0.1195
-1 1 9 0.1296
-1 -16 7 0.1344
0 21 4 0.1398
0 -2 1 0.1218
0 2 -1 0.1172
-2 -16 -6 0.1387
1 -6 9 0.1152
2 5 8 0.1315
2 17 6 0.1501
0 18 -6 0.1096
-1 8 -9 0.1115
-2 -12 -7 0.1336
1 -18 6 0.1210
3 -4 7 0.1570
-3 -14 -5 0.1628
0 -21 4 0.1187
-1 11 9 0.1277
-2 -11 8 0.1377
-2 15 -6 0.1171
-5 14 -3 0.1750
-1 -14 -7 0.1122
4 -14 4 0.1744
5 8 3 0.2302

_exptl_crystal_size_max          0.522
_exptl_crystal_size_mid          0.289
_exptl_crystal_size_min          0.229
loop_
_exptl_oxdiff_crystal_face_indexfrac_h
_exptl_oxdiff_crystal_face_indexfrac_k
_exptl_oxdiff_crystal_face_indexfrac_l
_exptl_oxdiff_crystal_face_x
_exptl_oxdiff_crystal_face_y
_exptl_oxdiff_crystal_face_z
-0.0004 -0.9997 0.0001 -0.0007 -0.0093 -0.0407
-1.0002 0.0018 2.0012 0.0170 0.2335 -0.0536
0.0007 0.9997 0.9998 -0.0593 0.0955 0.0221
0.0011 1.9994 0.9997 -0.0586 0.1048 0.0628
-0.0007 -0.9997 -0.9998 0.0593 -0.0955 -0.0221
-0.0002 -0.9997 1.0000 -0.0607 0.0769 -0.0594
0.0010 0.9997 1.9997 -0.1193 0.1817 0.0034
-2.0026 -1.9957 -0.9970 0.3327 0.0173 -0.0955
2.0013 -1.0033 0.9973 -0.3348 -0.0452 -0.0267
-1.0016 -1.9975 0.0016 0.1356 0.0425 -0.0978
1.0016 1.9975 -0.0016 -0.1356 -0.0425 0.0978
-2.0011 1.0033 0.0026 0.2748 0.1314 0.0080
2.0011 -1.0033 -0.0026 -0.2748 -0.1314 -0.0080
0.9999 -2.0012 -0.0012 -0.1385 -0.0796 -0.0651
-0.9999 2.0012 0.0012 0.1385 0.0796 0.0651
-5.0327 -15.1683 3.0213 0.4968 0.4255 -0.7564
-0.0228 -23.6274 1.5066 -0.1052 -0.0890 -0.9905
-5.5861 13.2996 1.4439 0.6889 0.5886 0.4230
-0.0449 23.6316 -1.4791 0.1128 0.0955 0.9890
5.2260 14.3314 -3.0474 -0.5224 -0.4473 0.7260
5.2802 -14.8026 -1.2234 -0.6614 -0.5650 -0.4934
3.0793 17.0770 -5.6939 -0.0674 -0.5193 0.8520
3.2233 -16.7446 -5.7180 -0.1113 -0.8455 -0.5223
-3.1650 -16.6182 5.8459 0.0704 0.5419 -0.8375
-3.1546 17.1181 5.5911 0.1098 0.8338 0.5410
-0.0166 23.9345 -0.1373 0.0287 0.2124 0.9768
1.0934 17.8614 -6.3061 0.2421 -0.4439 0.8628
0.6932 -1.0649 -9.4750 0.4727 -0.8693 0.1448
0.0680 -14.7409 -7.4006 0.4235 -0.7798 -0.4610
-0.7021 0.8145 9.4797 -0.4719 0.8679 -0.1552
-1.0852 -15.5903 7.2026 -0.2952 0.5418 -0.7869
0.3781 21.0067 4.3763 -0.2984 0.5503 0.7798
-0.0006 -1.9993 1.0001 -0.0614 0.0676 -0.1001
0.0006 1.9993 -1.0001 0.0614 -0.0676 0.1001
-1.7798 -15.6816 -6.2181 0.6051 -0.5741 -0.5516
1.0055 -6.3484 8.6907 -0.6640 0.6291 -0.4042
1.5872 5.3213 8.4947 -0.7231 0.6856 0.0842
1.7741 16.6342 5.8570 -0.5819 0.5522 0.5970
-0.0097 17.9788 -6.1837 0.3860 -0.3651 0.8472
-0.9087 7.7988 -8.5558 0.6437 -0.6098 0.4623
-1.7627 -12.4450 -7.2088 0.6646 -0.6304 -0.4011
1.2739 -17.7044 5.7513 -0.5330 0.2534 -0.8073
3.1328 -3.5206 7.4424 -0.8785 0.4183 -0.2309
-3.4025 -14.2505 -5.0563 0.7588 -0.3618 -0.5416
0.3404 -21.1445 4.2854 -0.3198 0.1517 -0.9353
-0.9641 10.6939 8.5024 -0.3699 0.8917 0.2610
-1.5681 -10.8821 8.4232 -0.2987 0.7204 -0.6259
-1.8311 14.7632 -6.4901 0.6515 -0.3106 0.6922
-4.5541 14.2081 -2.9985 0.8147 0.1511 0.5598
-0.5249 -13.8355 -7.4915 0.5109 -0.7431 -0.4321
3.8359 -14.0830 4.4666 -0.8043 0.0204 -0.5939
5.4451 7.9194 3.2679 -0.9362 0.0242 0.3507

_exptl_transmission_factor_max   ?
_exptl_transmission_factor_min   ?
_diffrn_reflns_av_R_equivalents  0.0351
_diffrn_reflns_av_unetI/netI     0.0239
_diffrn_reflns_Laue_measured_fraction_full 1.000
_diffrn_reflns_Laue_measured_fraction_max 0.993
_diffrn_reflns_limit_h_max       12
_diffrn_reflns_limit_h_min       -13
_diffrn_reflns_limit_k_max       46
_diffrn_reflns_limit_k_min       -28
_diffrn_reflns_limit_l_max       18
_diffrn_reflns_limit_l_min       -17
_diffrn_reflns_number            65865
_diffrn_reflns_point_group_measured_fraction_full 1.000
_diffrn_reflns_point_group_measured_fraction_max 0.993
_diffrn_reflns_theta_full        67.684
_diffrn_reflns_theta_max         76.775
_diffrn_reflns_theta_min         3.287
_diffrn_ambient_environment      N~2~
_diffrn_ambient_temperature      200.07(16)
_diffrn_detector                 'CCD plate'
_diffrn_detector_area_resol_mean 10.2665
_diffrn_detector_type            Atlas
_diffrn_measured_fraction_theta_full 1.000
_diffrn_measured_fraction_theta_max 0.993
_diffrn_measurement_details      
;
List of Runs (angles in degrees, time in seconds):

  # Type    Start    End  Width  t~exp~   \w     \q     \k     \f   Frames
#--------------------------------------------------------------------------
  1  \w    -89.00  36.00   1.00    1.00    --  -43.01  17.00  -9.00  125
  2  \w   -123.00 -75.00   1.00    1.00    --  -43.01 -17.00-178.00   48
  3  \w     67.00 124.00   1.00    1.00    --   43.01  17.00  -9.00   57
  4  \w      2.00  27.00   1.00    1.00    --   43.01 -17.00-178.00   25
  5  \w    134.00 160.00   1.00    4.00    --  112.00  17.00  -9.00   26
  6  \w     71.00  96.00   1.00    4.00    --  112.00 -17.00-178.00   25
  7  \w    -45.00 -18.00   1.00    1.00    --  -43.01 125.00   0.00   27
  8  \w     28.00  89.00   1.00    1.00    --   43.01-125.00  30.00   61
  9  \w     28.00  92.00   1.00    1.00    --   43.01-125.00-150.00   64
 10  \w     -4.00  60.00   1.00    1.00    --   43.01 -77.00  90.00   64
 11  \w     39.00  66.00   1.00    4.00    --  112.00 -30.00  90.00   27
 12  \w     71.00 130.00   1.00    4.00    --  112.00 -30.00  90.00   59
 13  \w     46.00  73.00   1.00    4.00    --  112.00 -61.00 -90.00   27
 14  \w     53.00 109.00   1.00    4.00    --  112.00-111.00-180.00   56
 15  \w    123.00 176.00   1.00    4.00    --  112.00 111.00-120.00   53
 16  \w     53.00 109.00   1.00    4.00    --  112.00-111.00-150.00   56
 17  \w     62.00 128.00   1.00    4.00    --  112.00 178.00 120.00   66
 18  \w     84.00 176.00   1.00    4.00    --  112.00  61.00 -60.00   92
 19  \w     68.00 109.00   1.00    4.00    --  112.00-111.00 120.00   41
 20  \w    104.00 171.00   1.00    4.00    --  112.00  77.00 -90.00   67
 21  \w     40.00 109.00   1.00    4.00    --  112.00-111.00 -90.00   69
 22  \w    103.00 175.00   1.00    4.00    --  112.00  77.00-150.00   72
 23  \w     81.00 109.00   1.00    4.00    --  112.00-111.00   0.00   28
 24  \w     40.00  65.00   1.00    4.00    --  112.00-111.00   0.00   25
 25  \w    105.00 170.00   1.00    4.00    --  112.00 111.00 -30.00   65
 26  \w     62.00 102.00   1.00    4.00    --  112.00 178.00   0.00   40
 27  \w     59.00  86.00   1.00    4.00    --  112.00 -94.00 -90.00   27
 28  \w     55.00 104.00   1.00    4.00    --  112.00 -30.00 -90.00   49
 29  \w     61.00  88.00   1.00    4.00    --  112.00-111.00  60.00   27
 30  \w     84.00 177.00   1.00    4.00    --  112.00  61.00-120.00   93
 31  \w     80.00 106.00   1.00    4.00    --  112.00 -61.00 -90.00   26
 32  \w     63.00  88.00   1.00    4.00    --  112.00 -94.00-150.00   25
 33  \w     43.00  80.00   1.00    4.00    --  112.00 -61.00-120.00   37
 34  \w     86.00 140.00   1.00    4.00    --  112.00 -61.00-120.00   54
 35  \w     70.00  97.00   1.00    4.00    --  112.00-111.00 150.00   27
 36  \w    124.00 164.00   1.00    4.00    --  112.00 111.00-150.00   40
 37  \w     74.00 109.00   1.00    4.00    --  112.00-111.00 -30.00   35
 38  \w    122.00 148.00   1.00    4.00    --  112.00 111.00-180.00   26
 39  \w     70.00 108.00   1.00    4.00    --  112.00-105.00  29.51   38
 40  \w     52.00  97.00   1.00    4.00    --  112.00-111.00  90.00   45
;
_diffrn_measurement_device       'four-circle diffractometer'
_diffrn_measurement_device_type  'SuperNova, Dual, Cu at home/near, Atlas'
_diffrn_measurement_method       '\w scans'
_diffrn_orient_matrix_type       
'CrysAlisPro convention (1999,Acta A55,543-557)'
_diffrn_orient_matrix_UB_11      -0.1370282000
_diffrn_orient_matrix_UB_12      0.0007583000
_diffrn_orient_matrix_UB_13      -0.0599956000
_diffrn_orient_matrix_UB_21      -0.0608732000
_diffrn_orient_matrix_UB_22      0.0093250000
_diffrn_orient_matrix_UB_23      0.0862416000
_diffrn_orient_matrix_UB_31      0.0163803000
_diffrn_orient_matrix_UB_32      0.0407145000
_diffrn_orient_matrix_UB_33      -0.0186584000
_diffrn_radiation_monochromator  mirror
_diffrn_radiation_probe          x-ray
_diffrn_radiation_type           'Cu K\a'
_diffrn_radiation_wavelength     1.54184
_diffrn_source                   'micro-focus sealed X-ray tube'
_diffrn_source_type              'SuperNova (Cu) X-ray Source'
_reflns_Friedel_coverage         0.000
_reflns_Friedel_fraction_full    .
_reflns_Friedel_fraction_max     .
_reflns_number_gt                10704
_reflns_number_total             11541
_reflns_special_details          
;
 Reflections were merged by SHELXL according to the crystal
 class for the calculation of statistics and refinement.
 
 _reflns_Friedel_fraction is defined as the number of unique
 Friedel pairs measured divided by the number that would be
 possible theoretically, ignoring centric projections and
 systematic absences.
;
_reflns_threshold_expression     'I > 2\s(I)'
_computing_cell_refinement       'CrysAlisPro 1.171.42.90a (Rigaku OD, 2023)'
_computing_data_collection       'CrysAlisPro 1.171.42.90a (Rigaku OD, 2023)'
_computing_data_reduction        'CrysAlisPro 1.171.42.90a (Rigaku OD, 2023)'
_computing_molecular_graphics    'Olex2 1.5 (Dolomanov et al., 2009)'
_computing_publication_material  'Olex2 1.5 (Dolomanov et al., 2009)'
_computing_structure_refinement  'SHELXL 2019/3 (Sheldrick, 2015)'
_computing_structure_solution    'SHELXT  (Sheldrick, 2015)'
_refine_diff_density_max         0.956
_refine_diff_density_min         -0.592
_refine_diff_density_rms         0.063
_refine_ls_extinction_coef       .
_refine_ls_extinction_method     none
_refine_ls_goodness_of_fit_ref   1.066
_refine_ls_hydrogen_treatment    constr
_refine_ls_matrix_type           full
_refine_ls_number_parameters     580
_refine_ls_number_reflns         11541
_refine_ls_number_restraints     292
_refine_ls_R_factor_all          0.0342
_refine_ls_R_factor_gt           0.0314
_refine_ls_restrained_S_all      1.090
_refine_ls_shift/su_max          0.003
_refine_ls_shift/su_mean         0.000
_refine_ls_structure_factor_coef Fsqd
_refine_ls_weighting_details     
'w=1/[\s^2^(Fo^2^)+(0.0452P)^2^+1.8910P] where P=(Fo^2^+2Fc^2^)/3'
_refine_ls_weighting_scheme      calc
_refine_ls_wR_factor_gt          0.0800
_refine_ls_wR_factor_ref         0.0821
_refine_special_details          ?
_olex2_refinement_description    
;
1. Fixed Uiso
 At 1.2 times of:
  All C(H,H) groups
 At 1.5 times of:
  All C(H,H,H) groups
2. Restrained distances
 Si4-C13 \\sim Si4-C16 \\sim Si4-C15 \\sim Si4-C18 \\sim Si4-C14 \\sim Si4-C17
 with sigma of 0.02
 C13-C15 \\sim C15-C14 \\sim C13-C14 \\sim C16-C18 \\sim C18-C17 \\sim C16-C17
 with sigma of 0.02
 Si1-C6 \\sim Si1-C3 \\sim Si1-C5 \\sim Si1-C2 \\sim Si1-C1 \\sim Si1-C4
 with sigma of 0.02
 C1-C3 \\sim C3-C2 \\sim C2-C1 \\sim C4-C6 \\sim C6-C5 \\sim C4-C5
 with sigma of 0.02
 O1-C39 \\sim O1-C46 \\sim O1-C43 \\sim O1-C41
 with sigma of 0.02
 C40-C39 \\sim C44-C43 \\sim C45-C44 \\sim C46-C45 \\sim C42-C41
 with sigma of 0.02
3. Uiso/Uaniso restraints and constraints
Si1 \\sim Si4 \\sim O1 \\sim C1 \\sim C2 \\sim C3 \\sim C4 \\sim C5 \\sim C6
\\sim C13 \\sim C14 \\sim C15 \\sim C16 \\sim C17 \\sim C18 \\sim C39 \\sim C40
\\sim C41 \\sim C42 \\sim C43 \\sim C44 \\sim C45 \\sim C46: within 2A with
sigma of 0.01 and sigma for terminal atoms of 0.02 within 2A
Uanis(C8) \\sim Ueq: with sigma of 0.01 and sigma for terminal atoms of 0.02
4. Others
 Sof(C16)=Sof(H16A)=Sof(H16B)=Sof(H16C)=Sof(C17)=Sof(H17A)=Sof(H17B)=Sof(H17C)=
 Sof(C18)=Sof(H18A)=Sof(H18B)=Sof(H18C)=1-FVAR(1)
 Sof(C13)=Sof(H13A)=Sof(H13B)=Sof(H13C)=Sof(C14)=Sof(H14A)=Sof(H14B)=Sof(H14C)=
 Sof(C15)=Sof(H15A)=Sof(H15B)=Sof(H15C)=FVAR(1)
 Sof(C4)=Sof(H4A)=Sof(H4B)=Sof(H4C)=Sof(C5)=Sof(H5A)=Sof(H5B)=Sof(H5C)=Sof(C6)=
 Sof(H6A)=Sof(H6B)=Sof(H6C)=1-FVAR(2)
 Sof(C1)=Sof(H1A)=Sof(H1B)=Sof(H1C)=Sof(C2)=Sof(H2A)=Sof(H2B)=Sof(H2C)=Sof(C3)=
 Sof(H3A)=Sof(H3B)=Sof(H3C)=FVAR(2)
 Fixed Sof: C39(0.6) H39A(0.6) H39B(0.6) C40(0.6) H40A(0.6) H40B(0.6)
 H40C(0.6) C41(0.6) H41A(0.6) H41B(0.6) C42(0.6) H42A(0.6) H42B(0.6) H42C(0.6)
 C43(0.4) H43A(0.4) H43B(0.4) C44(0.4) H44A(0.4) H44B(0.4) C45(0.4) H45A(0.4)
 H45B(0.4) C46(0.4) H46A(0.4) H46B(0.4)
5.a Secondary CH2 refined with riding coordinates:
 C19(H19A,H19B), C20(H20A,H20B), C21(H21A,H21B), C23(H23A,H23B), C25(H25A,
 H25B), C27(H27A,H27B), C29(H29A,H29B), C30(H30A,H30B), C31(H31A,H31B),
 C33(H33A,H33B), C35(H35A,H35B), C37(H37A,H37B), C39(H39A,H39B), C41(H41A,H41B),
  C43(H43A,H43B), C44(H44A,H44B), C45(H45A,H45B), C46(H46A,H46B)
5.b Idealised Me refined as rotating group:
 C1(H1A,H1B,H1C), C2(H2A,H2B,H2C), C3(H3A,H3B,H3C), C4(H4A,H4B,H4C), C5(H5A,
 H5B,H5C), C6(H6A,H6B,H6C), C7(H7A,H7B,H7C), C8(H8A,H8B,H8C), C9(H9A,H9B,H9C),
 C10(H10A,H10B,H10C), C11(H11A,H11B,H11C), C12(H12A,H12B,H12C), C13(H13A,H13B,
 H13C), C14(H14A,H14B,H14C), C15(H15A,H15B,H15C), C16(H16A,H16B,H16C), C17(H17A,
 H17B,H17C), C18(H18A,H18B,H18C), C22(H22A,H22B,H22C), C24(H24A,H24B,H24C),
 C26(H26A,H26B,H26C), C28(H28A,H28B,H28C), C32(H32A,H32B,H32C), C34(H34A,H34B,
 H34C), C36(H36A,H36B,H36C), C38(H38A,H38B,H38C), C40(H40A,H40B,H40C), C42(H42A,
 H42B,H42C)
;
_atom_sites_solution_hydrogens   geom
_atom_sites_solution_primary     dual
_atom_sites_solution_secondary   difmap
loop_
_atom_site_label
_atom_site_type_symbol
_atom_site_fract_x
_atom_site_fract_y
_atom_site_fract_z
_atom_site_U_iso_or_equiv
_atom_site_adp_type
_atom_site_occupancy
_atom_site_site_symmetry_order
_atom_site_calc_flag
_atom_site_refinement_flags_posn
_atom_site_refinement_flags_adp
_atom_site_refinement_flags_occupancy
_atom_site_disorder_assembly
_atom_site_disorder_group
Yb1 Yb 0.67948(2) 0.38565(2) 0.21383(2) 0.04367(5) Uani 1 1 d . . . . .
Fe1 Fe 0.67605(3) 0.36519(2) 0.57412(2) 0.03217(8) Uani 1 1 d . . . . .
P1 P 0.62024(6) 0.30811(2) 0.54353(5) 0.04410(13) Uani 1 1 d . . . . .
P2 P 0.84632(5) 0.34090(2) 0.66271(4) 0.03634(11) Uani 1 1 d . . . . .
P3 P 0.51479(6) 0.37569(2) 0.65172(5) 0.04553(13) Uani 1 1 d . . . . .
P4 P 0.73626(6) 0.42116(2) 0.61511(4) 0.03774(12) Uani 1 1 d . . . . .
Si1 Si 0.76454(11) 0.43893(2) 0.03758(6) 0.0637(2) Uani 1 1 d D U . . .
Si2 Si 0.76640(10) 0.47551(2) 0.22272(6) 0.0600(2) Uani 1 1 d . . . . .
Si3 Si 0.91714(7) 0.32571(2) 0.20854(5) 0.04586(14) Uani 1 1 d . . . . .
Si4 Si 0.65659(9) 0.29759(2) 0.11180(7) 0.0628(2) Uani 1 1 d D U . . .
O1 O 0.4482(2) 0.39917(6) 0.17474(17) 0.0657(5) Uani 1 1 d D U . . .
N1 N 0.6676(2) 0.38142(5) 0.37891(16) 0.0477(5) Uani 1 1 d . . . . .
N2 N 0.67076(18) 0.37499(5) 0.45600(13) 0.0354(4) Uani 1 1 d . . . . .
N3 N 0.7457(2) 0.43976(5) 0.14942(15) 0.0484(5) Uani 1 1 d . . . . .
N4 N 0.7546(2) 0.32898(5) 0.17199(15) 0.0470(5) Uani 1 1 d . . . . .
C1 C 0.716(2) 0.3960(3) -0.0227(13) 0.080(4) Uani 0.49(3) 1 d D U P A 1
H1A H 0.717941 0.376421 0.022759 0.120 Uiso 0.49(3) 1 calc R U P A 1
H1B H 0.776329 0.390399 -0.065531 0.120 Uiso 0.49(3) 1 calc R U P A 1
H1C H 0.626697 0.398354 -0.057506 0.120 Uiso 0.49(3) 1 calc R U P A 1
C2 C 0.9519(11) 0.4418(4) 0.0415(15) 0.107(4) Uani 0.49(3) 1 d D U P A 1
H2A H 0.985232 0.464216 0.072699 0.161 Uiso 0.49(3) 1 calc R U P A 1
H2B H 0.971322 0.441676 -0.021818 0.161 Uiso 0.49(3) 1 calc R U P A 1
H2C H 0.994150 0.420889 0.075460 0.161 Uiso 0.49(3) 1 calc R U P A 1
C3 C 0.703(2) 0.4776(4) -0.0396(12) 0.092(4) Uani 0.49(3) 1 d D U P A 1
H3A H 0.673978 0.468643 -0.102718 0.138 Uiso 0.49(3) 1 calc R U P A 1
H3B H 0.772856 0.495433 -0.039800 0.138 Uiso 0.49(3) 1 calc R U P A 1
H3C H 0.628699 0.489081 -0.016915 0.138 Uiso 0.49(3) 1 calc R U P A 1
C4 C 0.6913(16) 0.3938(3) -0.0094(12) 0.073(3) Uani 0.51(3) 1 d D U P A 2
H4A H 0.744211 0.373810 0.020947 0.110 Uiso 0.51(3) 1 calc R U P A 2
H4B H 0.690654 0.392700 -0.076343 0.110 Uiso 0.51(3) 1 calc R U P A 2
H4C H 0.601511 0.391732 0.003083 0.110 Uiso 0.51(3) 1 calc R U P A 2
C5 C 0.9242(13) 0.4427(4) 0.0001(14) 0.099(4) Uani 0.51(3) 1 d D U P A 2
H5A H 0.969378 0.464463 0.027470 0.149 Uiso 0.51(3) 1 calc R U P A 2
H5B H 0.911721 0.444482 -0.067564 0.149 Uiso 0.51(3) 1 calc R U P A 2
H5C H 0.976939 0.421227 0.020346 0.149 Uiso 0.51(3) 1 calc R U P A 2
C6 C 0.6519(17) 0.4732(4) -0.0338(10) 0.078(3) Uani 0.51(3) 1 d D U P A 2
H6A H 0.567846 0.474022 -0.011423 0.117 Uiso 0.51(3) 1 calc R U P A 2
H6B H 0.637557 0.465964 -0.099025 0.117 Uiso 0.51(3) 1 calc R U P A 2
H6C H 0.692657 0.497284 -0.027411 0.117 Uiso 0.51(3) 1 calc R U P A 2
C7 C 0.6155(5) 0.48110(11) 0.2809(3) 0.0846(11) Uani 1 1 d . . . . .
H7A H 0.541935 0.489873 0.235450 0.127 Uiso 1 1 calc R U . . .
H7B H 0.634419 0.498636 0.331680 0.127 Uiso 1 1 calc R U . . .
H7C H 0.592659 0.457664 0.305528 0.127 Uiso 1 1 calc R U . . .
C8 C 0.7904(6) 0.52139(10) 0.1717(3) 0.1105(19) Uani 1 1 d . U . . .
H8A H 0.871361 0.521348 0.145208 0.166 Uiso 1 1 calc R U . . .
H8B H 0.796380 0.539878 0.220299 0.166 Uiso 1 1 calc R U . . .
H8C H 0.716036 0.526840 0.123009 0.166 Uiso 1 1 calc R U . . .
C9 C 0.9073(4) 0.46789(10) 0.3189(3) 0.0789(11) Uani 1 1 d . . . . .
H9A H 0.898111 0.444132 0.347102 0.118 Uiso 1 1 calc R U . . .
H9B H 0.907877 0.486888 0.365757 0.118 Uiso 1 1 calc R U . . .
H9C H 0.989507 0.468676 0.294062 0.118 Uiso 1 1 calc R U . . .
C10 C 1.0195(4) 0.32397(10) 0.1133(3) 0.0721(9) Uani 1 1 d . . . . .
H10A H 0.991363 0.303452 0.072313 0.108 Uiso 1 1 calc R U . . .
H10B H 1.111850 0.320982 0.140559 0.108 Uiso 1 1 calc R U . . .
H10C H 1.008304 0.346579 0.077720 0.108 Uiso 1 1 calc R U . . .
C11 C 0.9725(3) 0.28629(8) 0.2871(2) 0.0621(7) Uani 1 1 d . . . . .
H11A H 0.922284 0.285857 0.338275 0.093 Uiso 1 1 calc R U . . .
H11B H 1.065871 0.288898 0.311982 0.093 Uiso 1 1 calc R U . . .
H11C H 0.958132 0.263618 0.252004 0.093 Uiso 1 1 calc R U . . .
C12 C 0.9729(3) 0.36778(7) 0.2774(2) 0.0551(6) Uani 1 1 d . . . . .
H12A H 0.958441 0.389084 0.237012 0.083 Uiso 1 1 calc R U . . .
H12B H 1.066346 0.365704 0.302672 0.083 Uiso 1 1 calc R U . . .
H12C H 0.922923 0.370380 0.328318 0.083 Uiso 1 1 calc R U . . .
C13 C 0.4844(11) 0.3049(4) 0.1449(15) 0.092(4) Uani 0.43(3) 1 d D U P B 1
H13A H 0.489217 0.301238 0.211705 0.137 Uiso 0.43(3) 1 calc R U P B 1
H13B H 0.422699 0.287432 0.111284 0.137 Uiso 0.43(3) 1 calc R U P B 1
H13C H 0.454516 0.329591 0.128520 0.137 Uiso 0.43(3) 1 calc R U P B 1
C14 C 0.698(2) 0.2492(4) 0.1490(17) 0.059(3) Uani 0.43(3) 1 d D U P B 1
H14A H 0.786701 0.243469 0.138614 0.088 Uiso 0.43(3) 1 calc R U P B 1
H14B H 0.635375 0.232684 0.112753 0.088 Uiso 0.43(3) 1 calc R U P B 1
H14C H 0.693029 0.246547 0.214931 0.088 Uiso 0.43(3) 1 calc R U P B 1
C15 C 0.630(3) 0.2981(5) -0.0164(7) 0.105(5) Uani 0.43(3) 1 d D U P B 1
H15A H 0.610133 0.322882 -0.038529 0.158 Uiso 0.43(3) 1 calc R U P B 1
H15B H 0.556785 0.282109 -0.040356 0.158 Uiso 0.43(3) 1 calc R U P B 1
H15C H 0.709507 0.289614 -0.038017 0.158 Uiso 0.43(3) 1 calc R U P B 1
C16 C 0.4800(8) 0.3098(4) 0.1000(13) 0.097(4) Uani 0.57(3) 1 d D U P B 2
H16A H 0.452369 0.308483 0.160767 0.145 Uiso 0.57(3) 1 calc R U P B 2
H16B H 0.427913 0.292834 0.057407 0.145 Uiso 0.57(3) 1 calc R U P B 2
H16C H 0.466908 0.334520 0.075618 0.145 Uiso 0.57(3) 1 calc R U P B 2
C17 C 0.676(2) 0.2503(4) 0.1583(13) 0.067(3) Uani 0.57(3) 1 d D U P B 2
H17A H 0.767354 0.242782 0.163509 0.101 Uiso 0.57(3) 1 calc R U P B 2
H17B H 0.620269 0.233799 0.116180 0.101 Uiso 0.57(3) 1 calc R U P B 2
H17C H 0.649199 0.249433 0.219498 0.101 Uiso 0.57(3) 1 calc R U P B 2
C18 C 0.6917(14) 0.2934(2) -0.0137(5) 0.071(3) Uani 0.57(3) 1 d D U P B 2
H18A H 0.668416 0.316097 -0.047037 0.106 Uiso 0.57(3) 1 calc R U P B 2
H18B H 0.639558 0.273483 -0.045385 0.106 Uiso 0.57(3) 1 calc R U P B 2
H18C H 0.784979 0.288330 -0.012290 0.106 Uiso 0.57(3) 1 calc R U P B 2
C19 C 0.6940(3) 0.27882(7) 0.6406(2) 0.0538(6) Uani 1 1 d . . . . .
H19A H 0.646395 0.281578 0.693563 0.065 Uiso 1 1 calc R U . . .
H19B H 0.689651 0.253071 0.621254 0.065 Uiso 1 1 calc R U . . .
C20 C 0.8352(3) 0.29057(7) 0.6681(2) 0.0529(6) Uani 1 1 d . . . . .
H20A H 0.889255 0.279536 0.625683 0.063 Uiso 1 1 calc R U . . .
H20B H 0.869108 0.282154 0.731755 0.063 Uiso 1 1 calc R U . . .
C21 C 0.4511(3) 0.29074(9) 0.5214(3) 0.0674(8) Uani 1 1 d . . . . .
H21A H 0.453618 0.263895 0.521479 0.081 Uiso 1 1 calc R U . . .
H21B H 0.405590 0.298526 0.572411 0.081 Uiso 1 1 calc R U . . .
C22 C 0.3730(4) 0.30361(12) 0.4300(3) 0.0881(12) Uani 1 1 d . . . . .
H22A H 0.409379 0.292847 0.378540 0.132 Uiso 1 1 calc R U . . .
H22B H 0.377768 0.330101 0.426405 0.132 Uiso 1 1 calc R U . . .
H22C H 0.281354 0.296161 0.426033 0.132 Uiso 1 1 calc R U . . .
C23 C 0.6873(4) 0.28928(7) 0.4447(2) 0.0598(7) Uani 1 1 d . . . . .
H23A H 0.646162 0.302245 0.388108 0.072 Uiso 1 1 calc R U . . .
H23B H 0.782192 0.294781 0.453992 0.072 Uiso 1 1 calc R U . . .
C24 C 0.6702(5) 0.24867(9) 0.4269(3) 0.0862(12) Uani 1 1 d . . . . .
H24A H 0.723922 0.241103 0.381066 0.129 Uiso 1 1 calc R U . . .
H24B H 0.577975 0.243407 0.403354 0.129 Uiso 1 1 calc R U . . .
H24C H 0.697824 0.235394 0.484814 0.129 Uiso 1 1 calc R U . . .
C25 C 0.8823(3) 0.35232(8) 0.78781(18) 0.0498(6) Uani 1 1 d . . . . .
H25A H 0.873232 0.378914 0.793532 0.060 Uiso 1 1 calc R U . . .
H25B H 0.813356 0.341047 0.817879 0.060 Uiso 1 1 calc R U . . .
C26 C 1.0141(4) 0.34158(12) 0.8434(2) 0.0780(10) Uani 1 1 d . . . . .
H26A H 1.083889 0.355132 0.820851 0.117 Uiso 1 1 calc R U . . .
H26B H 1.028087 0.315517 0.836212 0.117 Uiso 1 1 calc R U . . .
H26C H 1.015156 0.347161 0.908957 0.117 Uiso 1 1 calc R U . . .
C27 C 1.0117(2) 0.34496(7) 0.63043(17) 0.0425(5) Uani 1 1 d . . . . .
H27A H 1.045603 0.369739 0.645249 0.051 Uiso 1 1 calc R U . . .
H27B H 1.071613 0.327649 0.667847 0.051 Uiso 1 1 calc R U . . .
C28 C 1.0111(3) 0.33745(8) 0.52828(19) 0.0500(6) Uani 1 1 d . . . . .
H28A H 0.938553 0.350619 0.491173 0.075 Uiso 1 1 calc R U . . .
H28B H 1.000200 0.311371 0.516509 0.075 Uiso 1 1 calc R U . . .
H28C H 1.094132 0.345511 0.511297 0.075 Uiso 1 1 calc R U . . .
C29 C 0.5267(3) 0.42170(9) 0.7054(3) 0.0656(8) Uani 1 1 d . . . . .
H29A H 0.468512 0.438694 0.665581 0.079 Uiso 1 1 calc R U . . .
H29B H 0.497614 0.420626 0.766482 0.079 Uiso 1 1 calc R U . . .
C30 C 0.6665(3) 0.43529(8) 0.71746(19) 0.0523(6) Uani 1 1 d . . . . .
H30A H 0.718230 0.424908 0.774337 0.063 Uiso 1 1 calc R U . . .
H30B H 0.668245 0.462055 0.723006 0.063 Uiso 1 1 calc R U . . .
C31 C 0.4942(3) 0.34610(10) 0.7515(2) 0.0622(7) Uani 1 1 d . . . . .
H31A H 0.489963 0.320704 0.729247 0.075 Uiso 1 1 calc R U . . .
H31B H 0.574542 0.348344 0.798213 0.075 Uiso 1 1 calc R U . . .
C32 C 0.3773(4) 0.35224(15) 0.8010(3) 0.0931(14) Uani 1 1 d . . . . .
H32A H 0.296087 0.346898 0.758500 0.140 Uiso 1 1 calc R U . . .
H32B H 0.376400 0.377547 0.821278 0.140 Uiso 1 1 calc R U . . .
H32C H 0.384495 0.336196 0.854949 0.140 Uiso 1 1 calc R U . . .
C33 C 0.3430(3) 0.37796(9) 0.5919(3) 0.0616(7) Uani 1 1 d . . . . .
H33A H 0.311001 0.353013 0.576771 0.074 Uiso 1 1 calc R U . . .
H33B H 0.288374 0.388591 0.634544 0.074 Uiso 1 1 calc R U . . .
C34 C 0.3256(3) 0.40024(10) 0.5035(3) 0.0716(9) Uani 1 1 d . . . . .
H34A H 0.387215 0.391780 0.464050 0.107 Uiso 1 1 calc R U . . .
H34B H 0.342502 0.425847 0.518932 0.107 Uiso 1 1 calc R U . . .
H34C H 0.235773 0.397463 0.470478 0.107 Uiso 1 1 calc R U . . .
C35 C 0.9069(3) 0.43693(6) 0.64867(19) 0.0480(5) Uani 1 1 d . . . . .
H35A H 0.905768 0.461480 0.675884 0.058 Uiso 1 1 calc R U . . .
H35B H 0.952380 0.420601 0.697296 0.058 Uiso 1 1 calc R U . . .
C36 C 0.9847(3) 0.43830(8) 0.5695(2) 0.0582(7) Uani 1 1 d . . . . .
H36A H 0.955040 0.458887 0.529102 0.087 Uiso 1 1 calc R U . . .
H36B H 0.971397 0.415735 0.533782 0.087 Uiso 1 1 calc R U . . .
H36C H 1.077976 0.441150 0.594437 0.087 Uiso 1 1 calc R U . . .
C37 C 0.6717(3) 0.45488(6) 0.5268(2) 0.0537(6) Uani 1 1 d . . . . .
H37A H 0.713532 0.450495 0.471677 0.064 Uiso 1 1 calc R U . . .
H37B H 0.576846 0.450223 0.508113 0.064 Uiso 1 1 calc R U . . .
C38 C 0.6890(4) 0.49506(8) 0.5521(3) 0.0750(10) Uani 1 1 d . . . . .
H38A H 0.648148 0.509909 0.499649 0.113 Uiso 1 1 calc R U . . .
H38B H 0.782546 0.500786 0.566637 0.113 Uiso 1 1 calc R U . . .
H38C H 0.647362 0.500206 0.606078 0.113 Uiso 1 1 calc R U . . .
C39 C 0.3474(18) 0.3935(4) 0.2309(15) 0.082(2) Uani 0.6 1 d D U P C 1
H39A H 0.382578 0.377073 0.282471 0.099 Uiso 0.6 1 calc R U P C 1
H39B H 0.273015 0.380949 0.192635 0.099 Uiso 0.6 1 calc R U P C 1
C40 C 0.2975(8) 0.4257(2) 0.2699(6) 0.0826(17) Uani 0.6 1 d D U P C 1
H40A H 0.277928 0.444291 0.221661 0.124 Uiso 0.6 1 calc R U P C 1
H40B H 0.363424 0.435024 0.320220 0.124 Uiso 0.6 1 calc R U P C 1
H40C H 0.217450 0.419663 0.294085 0.124 Uiso 0.6 1 calc R U P C 1
C41 C 0.3953(11) 0.4173(3) 0.0874(6) 0.083(2) Uani 0.6 1 d D U P C 1
H41A H 0.356728 0.440602 0.103150 0.100 Uiso 0.6 1 calc R U P C 1
H41B H 0.470128 0.423312 0.055913 0.100 Uiso 0.6 1 calc R U P C 1
C42 C 0.2998(11) 0.3992(3) 0.0219(8) 0.133(4) Uani 0.6 1 d D U P C 1
H42A H 0.304357 0.408252 -0.040421 0.199 Uiso 0.6 1 calc R U P C 1
H42B H 0.212361 0.403925 0.036622 0.199 Uiso 0.6 1 calc R U P C 1
H42C H 0.316935 0.373083 0.024491 0.199 Uiso 0.6 1 calc R U P C 1
C43 C 0.357(3) 0.3885(6) 0.234(2) 0.086(3) Uani 0.4 1 d D U P C 2
H43A H 0.318756 0.364462 0.216761 0.103 Uiso 0.4 1 calc R U P C 2
H43B H 0.400044 0.387945 0.299992 0.103 Uiso 0.4 1 calc R U P C 2
C44 C 0.2606(16) 0.4166(4) 0.2183(13) 0.115(3) Uani 0.4 1 d D U P C 2
H44A H 0.173337 0.405714 0.197123 0.138 Uiso 0.4 1 calc R U P C 2
H44B H 0.257441 0.429836 0.276680 0.138 Uiso 0.4 1 calc R U P C 2
C45 C 0.2896(13) 0.4397(4) 0.1539(11) 0.114(3) Uani 0.4 1 d D U P C 2
H45A H 0.315402 0.463408 0.183206 0.136 Uiso 0.4 1 calc R U P C 2
H45B H 0.210941 0.443620 0.106404 0.136 Uiso 0.4 1 calc R U P C 2
C46 C 0.3946(17) 0.4261(4) 0.1099(11) 0.090(3) Uani 0.4 1 d D U P C 2
H46A H 0.361367 0.415519 0.048434 0.108 Uiso 0.4 1 calc R U P C 2
H46B H 0.459363 0.445313 0.103269 0.108 Uiso 0.4 1 calc R U P C 2

loop_
_atom_site_aniso_label
_atom_site_aniso_U_11
_atom_site_aniso_U_22
_atom_site_aniso_U_33
_atom_site_aniso_U_23
_atom_site_aniso_U_13
_atom_site_aniso_U_12
Yb1 0.06109(9) 0.03061(7) 0.03996(7) 0.00135(4) 0.01021(6) -0.00329(5)
Fe1 0.03049(16) 0.02854(15) 0.03786(16) 0.00158(12) 0.00671(12) -0.00021(11)
P1 0.0449(3) 0.0331(3) 0.0546(3) 0.0015(2) 0.0095(3) -0.0093(2)
P2 0.0352(3) 0.0333(2) 0.0408(3) 0.0051(2) 0.0074(2) 0.00402(19)
P3 0.0338(3) 0.0531(3) 0.0514(3) 0.0014(3) 0.0121(2) 0.0035(2)
P4 0.0417(3) 0.0298(2) 0.0414(3) -0.00219(19) 0.0056(2) 0.0021(2)
Si1 0.1021(7) 0.0426(4) 0.0536(4) 0.0098(3) 0.0340(4) 0.0086(4)
Si2 0.0916(6) 0.0310(3) 0.0544(4) 0.0010(3) 0.0036(4) -0.0070(3)
Si3 0.0552(4) 0.0369(3) 0.0464(3) -0.0017(2) 0.0112(3) -0.0020(3)
Si4 0.0723(5) 0.0350(3) 0.0736(5) -0.0081(3) -0.0102(4) -0.0060(3)
O1 0.0659(13) 0.0596(11) 0.0738(14) 0.0080(10) 0.0176(11) -0.0016(10)
N1 0.0632(14) 0.0352(9) 0.0450(11) 0.0005(8) 0.0097(10) -0.0021(9)
N2 0.0379(9) 0.0280(8) 0.0408(10) 0.0001(7) 0.0075(7) -0.0017(7)
N3 0.0672(14) 0.0351(9) 0.0435(10) 0.0027(8) 0.0104(10) -0.0049(9)
N4 0.0605(13) 0.0321(9) 0.0467(11) -0.0026(8) 0.0042(9) -0.0036(8)
C1 0.156(9) 0.050(4) 0.044(6) 0.009(3) 0.042(5) 0.019(5)
C2 0.134(9) 0.106(6) 0.101(9) 0.032(7) 0.077(7) 0.006(6)
C3 0.168(11) 0.058(5) 0.056(5) 0.015(4) 0.037(7) 0.014(7)
C4 0.127(8) 0.065(5) 0.033(5) -0.007(4) 0.026(5) -0.012(5)
C5 0.104(7) 0.115(7) 0.095(8) 0.026(7) 0.059(6) 0.001(6)
C6 0.135(9) 0.057(5) 0.044(4) 0.018(3) 0.022(6) 0.025(6)
C7 0.107(3) 0.069(2) 0.080(2) -0.0158(18) 0.021(2) 0.022(2)
C8 0.195(6) 0.0428(17) 0.088(3) 0.0100(17) 0.007(3) -0.029(2)
C9 0.099(3) 0.0584(18) 0.072(2) -0.0092(15) -0.008(2) -0.0133(17)
C10 0.086(2) 0.0688(19) 0.070(2) -0.0070(15) 0.0359(18) -0.0002(17)
C11 0.0631(18) 0.0507(14) 0.0704(19) 0.0081(13) 0.0050(15) 0.0052(12)
C12 0.0599(16) 0.0483(13) 0.0554(15) -0.0061(11) 0.0050(12) -0.0084(11)
C13 0.067(5) 0.055(5) 0.135(10) -0.020(7) -0.036(7) 0.004(4)
C14 0.073(9) 0.034(5) 0.073(6) -0.005(4) 0.024(5) -0.008(4)
C15 0.135(11) 0.081(7) 0.077(6) -0.009(5) -0.050(7) -0.020(8)
C16 0.060(4) 0.077(5) 0.137(9) -0.025(6) -0.033(5) 0.003(3)
C17 0.063(6) 0.043(4) 0.097(7) -0.010(4) 0.020(4) -0.012(3)
C18 0.099(7) 0.050(3) 0.051(3) -0.009(2) -0.023(3) -0.002(4)
C19 0.0610(16) 0.0357(11) 0.0670(17) 0.0115(11) 0.0171(13) -0.0037(10)
C20 0.0572(15) 0.0362(11) 0.0648(16) 0.0109(11) 0.0086(13) 0.0056(10)
C21 0.0522(16) 0.0536(15) 0.095(2) 0.0004(15) 0.0064(16) -0.0204(13)
C22 0.064(2) 0.086(3) 0.105(3) -0.007(2) -0.013(2) -0.0161(18)
C23 0.078(2) 0.0416(13) 0.0621(17) -0.0116(12) 0.0172(15) -0.0142(12)
C24 0.129(4) 0.0454(16) 0.088(3) -0.0171(16) 0.028(2) -0.0128(18)
C25 0.0498(14) 0.0597(15) 0.0404(12) 0.0047(10) 0.0086(10) 0.0092(11)
C26 0.071(2) 0.112(3) 0.0468(15) 0.0068(17) -0.0018(15) 0.029(2)
C27 0.0364(11) 0.0447(12) 0.0467(12) 0.0015(9) 0.0082(9) 0.0060(9)
C28 0.0403(12) 0.0621(15) 0.0490(13) -0.0025(11) 0.0117(10) 0.0016(11)
C29 0.0563(17) 0.0674(18) 0.078(2) -0.0151(15) 0.0257(15) 0.0116(14)
C30 0.0616(16) 0.0471(13) 0.0496(14) -0.0091(10) 0.0131(12) 0.0072(11)
C31 0.0471(15) 0.087(2) 0.0556(16) 0.0131(14) 0.0186(12) 0.0004(14)
C32 0.059(2) 0.150(4) 0.077(2) 0.026(3) 0.0346(19) 0.009(2)
C33 0.0356(13) 0.0736(18) 0.076(2) 0.0080(15) 0.0107(13) 0.0060(12)
C34 0.0482(16) 0.077(2) 0.086(2) 0.0165(18) -0.0002(15) 0.0083(14)
C35 0.0511(14) 0.0362(11) 0.0549(14) -0.0063(10) 0.0037(11) -0.0077(9)
C36 0.0591(17) 0.0478(14) 0.0692(18) 0.0004(12) 0.0157(14) -0.0100(12)
C37 0.0673(17) 0.0333(11) 0.0566(15) 0.0037(10) -0.0014(13) 0.0066(11)
C38 0.104(3) 0.0337(13) 0.083(2) 0.0003(13) 0.003(2) 0.0111(14)
C39 0.078(4) 0.075(4) 0.100(4) 0.007(4) 0.032(4) -0.004(3)
C40 0.078(4) 0.083(4) 0.093(4) -0.013(3) 0.032(4) -0.005(3)
C41 0.078(3) 0.082(4) 0.089(4) 0.017(3) 0.010(3) 0.011(3)
C42 0.131(7) 0.136(7) 0.114(7) 0.036(6) -0.029(6) -0.007(6)
C43 0.078(5) 0.081(5) 0.105(5) 0.004(5) 0.030(5) -0.010(4)
C44 0.093(5) 0.112(6) 0.144(6) 0.008(5) 0.028(5) 0.001(5)
C45 0.093(5) 0.110(5) 0.137(6) 0.030(5) 0.014(5) 0.028(4)
C46 0.079(4) 0.080(5) 0.110(6) 0.029(5) 0.011(5) 0.018(4)

_geom_special_details            
;
 All esds (except the esd in the dihedral angle between two l.s. planes)
 are estimated using the full covariance matrix.  The cell esds are taken
 into account individually in the estimation of esds in distances, angles
 and torsion angles; correlations between esds in cell parameters are only
 used when they are defined by crystal symmetry.  An approximate (isotropic)
 treatment of cell esds is used for estimating esds involving l.s. planes.
;
loop_
_geom_bond_atom_site_label_1
_geom_bond_atom_site_label_2
_geom_bond_distance
_geom_bond_site_symmetry_2
_geom_bond_publ_flag
Yb1 Si1 3.4708(8) . ?
Yb1 Si2 3.4300(7) . ?
Yb1 Si3 3.3182(7) . ?
Yb1 Si4 3.5658(7) . ?
Yb1 O1 2.420(2) . ?
Yb1 N1 2.446(2) . ?
Yb1 N3 2.357(2) . ?
Yb1 N4 2.346(2) . ?
Fe1 P1 2.2086(6) . ?
Fe1 P2 2.1995(6) . ?
Fe1 P3 2.2040(7) . ?
Fe1 P4 2.2099(6) . ?
Fe1 N2 1.7589(19) . ?
P1 C19 1.847(3) . ?
P1 C21 1.843(3) . ?
P1 C23 1.842(3) . ?
P2 C20 1.862(2) . ?
P2 C25 1.856(3) . ?
P2 C27 1.856(2) . ?
P3 C29 1.865(3) . ?
P3 C31 1.863(3) . ?
P3 C33 1.851(3) . ?
P4 C30 1.843(3) . ?
P4 C35 1.848(3) . ?
P4 C37 1.839(3) . ?
Si1 N3 1.681(2) . ?
Si1 C1 1.842(10) . ?
Si1 C2 1.935(10) . ?
Si1 C3 1.866(9) . ?
Si1 C4 1.909(9) . ?
Si1 C5 1.831(8) . ?
Si1 C6 1.910(8) . ?
Si2 N3 1.691(2) . ?
Si2 C7 1.911(4) . ?
Si2 C8 1.882(4) . ?
Si2 C9 1.874(4) . ?
Si3 N4 1.684(2) . ?
Si3 C10 1.886(3) . ?
Si3 C11 1.883(3) . ?
Si3 C12 1.888(3) . ?
Si4 N4 1.689(2) . ?
Si4 C13 1.942(11) . ?
Si4 C14 1.892(10) . ?
Si4 C15 1.851(10) . ?
Si4 C16 1.863(8) . ?
Si4 C17 1.871(9) . ?
Si4 C18 1.938(7) . ?
O1 C39 1.447(9) . ?
O1 C41 1.466(8) . ?
O1 C43 1.439(13) . ?
O1 C46 1.423(11) . ?
N1 N2 1.149(3) . ?
C1 H1A 0.9800 . ?
C1 H1B 0.9800 . ?
C1 H1C 0.9800 . ?
C2 H2A 0.9800 . ?
C2 H2B 0.9800 . ?
C2 H2C 0.9800 . ?
C3 H3A 0.9800 . ?
C3 H3B 0.9800 . ?
C3 H3C 0.9800 . ?
C4 H4A 0.9800 . ?
C4 H4B 0.9800 . ?
C4 H4C 0.9800 . ?
C5 H5A 0.9800 . ?
C5 H5B 0.9800 . ?
C5 H5C 0.9800 . ?
C6 H6A 0.9800 . ?
C6 H6B 0.9800 . ?
C6 H6C 0.9800 . ?
C7 H7A 0.9800 . ?
C7 H7B 0.9800 . ?
C7 H7C 0.9800 . ?
C8 H8A 0.9800 . ?
C8 H8B 0.9800 . ?
C8 H8C 0.9800 . ?
C9 H9A 0.9800 . ?
C9 H9B 0.9800 . ?
C9 H9C 0.9800 . ?
C10 H10A 0.9800 . ?
C10 H10B 0.9800 . ?
C10 H10C 0.9800 . ?
C11 H11A 0.9800 . ?
C11 H11B 0.9800 . ?
C11 H11C 0.9800 . ?
C12 H12A 0.9800 . ?
C12 H12B 0.9800 . ?
C12 H12C 0.9800 . ?
C13 H13A 0.9800 . ?
C13 H13B 0.9800 . ?
C13 H13C 0.9800 . ?
C14 H14A 0.9800 . ?
C14 H14B 0.9800 . ?
C14 H14C 0.9800 . ?
C15 H15A 0.9800 . ?
C15 H15B 0.9800 . ?
C15 H15C 0.9800 . ?
C16 H16A 0.9800 . ?
C16 H16B 0.9800 . ?
C16 H16C 0.9800 . ?
C17 H17A 0.9800 . ?
C17 H17B 0.9800 . ?
C17 H17C 0.9800 . ?
C18 H18A 0.9800 . ?
C18 H18B 0.9800 . ?
C18 H18C 0.9800 . ?
C19 H19A 0.9900 . ?
C19 H19B 0.9900 . ?
C19 C20 1.514(4) . ?
C20 H20A 0.9900 . ?
C20 H20B 0.9900 . ?
C21 H21A 0.9900 . ?
C21 H21B 0.9900 . ?
C21 C22 1.521(6) . ?
C22 H22A 0.9800 . ?
C22 H22B 0.9800 . ?
C22 H22C 0.9800 . ?
C23 H23A 0.9900 . ?
C23 H23B 0.9900 . ?
C23 C24 1.525(4) . ?
C24 H24A 0.9800 . ?
C24 H24B 0.9800 . ?
C24 H24C 0.9800 . ?
C25 H25A 0.9900 . ?
C25 H25B 0.9900 . ?
C25 C26 1.521(4) . ?
C26 H26A 0.9800 . ?
C26 H26B 0.9800 . ?
C26 H26C 0.9800 . ?
C27 H27A 0.9900 . ?
C27 H27B 0.9900 . ?
C27 C28 1.520(3) . ?
C28 H28A 0.9800 . ?
C28 H28B 0.9800 . ?
C28 H28C 0.9800 . ?
C29 H29A 0.9900 . ?
C29 H29B 0.9900 . ?
C29 C30 1.514(4) . ?
C30 H30A 0.9900 . ?
C30 H30B 0.9900 . ?
C31 H31A 0.9900 . ?
C31 H31B 0.9900 . ?
C31 C32 1.527(4) . ?
C32 H32A 0.9800 . ?
C32 H32B 0.9800 . ?
C32 H32C 0.9800 . ?
C33 H33A 0.9900 . ?
C33 H33B 0.9900 . ?
C33 C34 1.518(5) . ?
C34 H34A 0.9800 . ?
C34 H34B 0.9800 . ?
C34 H34C 0.9800 . ?
C35 H35A 0.9900 . ?
C35 H35B 0.9900 . ?
C35 C36 1.518(4) . ?
C36 H36A 0.9800 . ?
C36 H36B 0.9800 . ?
C36 H36C 0.9800 . ?
C37 H37A 0.9900 . ?
C37 H37B 0.9900 . ?
C37 C38 1.530(4) . ?
C38 H38A 0.9800 . ?
C38 H38B 0.9800 . ?
C38 H38C 0.9800 . ?
C39 H39A 0.9900 . ?
C39 H39B 0.9900 . ?
C39 C40 1.449(13) . ?
C40 H40A 0.9800 . ?
C40 H40B 0.9800 . ?
C40 H40C 0.9800 . ?
C41 H41A 0.9900 . ?
C41 H41B 0.9900 . ?
C41 C42 1.425(11) . ?
C42 H42A 0.9800 . ?
C42 H42B 0.9800 . ?
C42 H42C 0.9800 . ?
C43 H43A 0.9900 . ?
C43 H43B 0.9900 . ?
C43 C44 1.432(15) . ?
C44 H44A 0.9900 . ?
C44 H44B 0.9900 . ?
C44 C45 1.343(13) . ?
C45 H45A 0.9900 . ?
C45 H45B 0.9900 . ?
C45 C46 1.442(14) . ?
C46 H46A 0.9900 . ?
C46 H46B 0.9900 . ?

loop_
_geom_angle_atom_site_label_1
_geom_angle_atom_site_label_2
_geom_angle_atom_site_label_3
_geom_angle
_geom_angle_site_symmetry_1
_geom_angle_site_symmetry_3
_geom_angle_publ_flag
Si1 Yb1 Si4 102.20(2) . . ?
Si2 Yb1 Si1 52.00(2) . . ?
Si2 Yb1 Si4 153.43(2) . . ?
Si3 Yb1 Si1 94.55(2) . . ?
Si3 Yb1 Si2 116.95(2) . . ?
Si3 Yb1 Si4 51.822(19) . . ?
O1 Yb1 Si1 94.04(6) . . ?
O1 Yb1 Si2 93.05(6) . . ?
O1 Yb1 Si3 147.18(6) . . ?
O1 Yb1 Si4 95.38(6) . . ?
O1 Yb1 N1 92.15(8) . . ?
N1 Yb1 Si1 146.25(5) . . ?
N1 Yb1 Si2 94.58(5) . . ?
N1 Yb1 Si3 98.00(6) . . ?
N1 Yb1 Si4 110.20(5) . . ?
N3 Yb1 Si1 25.43(5) . . ?
N3 Yb1 Si2 26.57(6) . . ?
N3 Yb1 Si3 106.77(6) . . ?
N3 Yb1 Si4 127.36(6) . . ?
N3 Yb1 O1 94.19(8) . . ?
N3 Yb1 N1 121.00(7) . . ?
N4 Yb1 Si1 100.03(6) . . ?
N4 Yb1 Si2 140.71(6) . . ?
N4 Yb1 Si3 28.53(6) . . ?
N4 Yb1 Si4 23.29(6) . . ?
N4 Yb1 O1 118.65(8) . . ?
N4 Yb1 N1 105.92(7) . . ?
N4 Yb1 N3 121.23(8) . . ?
P1 Fe1 P4 175.92(3) . . ?
P2 Fe1 P1 83.63(2) . . ?
P2 Fe1 P3 111.67(3) . . ?
P2 Fe1 P4 93.29(2) . . ?
P3 Fe1 P1 94.40(3) . . ?
P3 Fe1 P4 84.24(3) . . ?
N2 Fe1 P1 91.82(6) . . ?
N2 Fe1 P2 123.73(7) . . ?
N2 Fe1 P3 124.60(7) . . ?
N2 Fe1 P4 92.11(6) . . ?
C19 P1 Fe1 109.87(9) . . ?
C21 P1 Fe1 125.19(11) . . ?
C21 P1 C19 101.09(15) . . ?
C23 P1 Fe1 113.48(9) . . ?
C23 P1 C19 102.87(15) . . ?
C23 P1 C21 101.63(17) . . ?
C20 P2 Fe1 112.43(10) . . ?
C25 P2 Fe1 120.01(9) . . ?
C25 P2 C20 100.83(13) . . ?
C27 P2 Fe1 120.02(8) . . ?
C27 P2 C20 99.06(12) . . ?
C27 P2 C25 100.94(12) . . ?
C29 P3 Fe1 111.99(10) . . ?
C31 P3 Fe1 119.74(10) . . ?
C31 P3 C29 102.13(17) . . ?
C33 P3 Fe1 121.00(12) . . ?
C33 P3 C29 98.63(16) . . ?
C33 P3 C31 99.88(15) . . ?
C30 P4 Fe1 110.73(10) . . ?
C30 P4 C35 100.43(13) . . ?
C35 P4 Fe1 125.48(8) . . ?
C37 P4 Fe1 112.76(9) . . ?
C37 P4 C30 103.59(14) . . ?
C37 P4 C35 101.24(13) . . ?
N3 Si1 Yb1 37.01(7) . . ?
N3 Si1 C1 114.6(6) . . ?
N3 Si1 C2 104.3(6) . . ?
N3 Si1 C3 119.5(6) . . ?
N3 Si1 C4 105.3(6) . . ?
N3 Si1 C5 123.1(7) . . ?
N3 Si1 C6 111.2(5) . . ?
C1 Si1 Yb1 77.7(6) . . ?
C1 Si1 C2 104.8(6) . . ?
C1 Si1 C3 109.1(6) . . ?
C2 Si1 Yb1 112.7(5) . . ?
C3 Si1 Yb1 141.2(7) . . ?
C3 Si1 C2 102.6(5) . . ?
C4 Si1 Yb1 68.9(5) . . ?
C4 Si1 C6 102.1(6) . . ?
C5 Si1 Yb1 128.2(6) . . ?
C5 Si1 C4 106.4(6) . . ?
C5 Si1 C6 106.6(5) . . ?
C6 Si1 Yb1 125.1(5) . . ?
N3 Si2 Yb1 38.56(7) . . ?
N3 Si2 C7 109.88(16) . . ?
N3 Si2 C8 117.37(17) . . ?
N3 Si2 C9 111.19(15) . . ?
C7 Si2 Yb1 83.82(12) . . ?
C8 Si2 Yb1 154.70(15) . . ?
C8 Si2 C7 104.6(2) . . ?
C9 Si2 Yb1 92.90(11) . . ?
C9 Si2 C7 105.9(2) . . ?
C9 Si2 C8 107.2(2) . . ?
N4 Si3 Yb1 41.72(7) . . ?
N4 Si3 C10 114.93(16) . . ?
N4 Si3 C11 115.89(13) . . ?
N4 Si3 C12 108.21(12) . . ?
C10 Si3 Yb1 123.32(13) . . ?
C10 Si3 C12 105.25(15) . . ?
C11 Si3 Yb1 130.68(12) . . ?
C11 Si3 C10 105.89(17) . . ?
C11 Si3 C12 105.80(14) . . ?
C12 Si3 Yb1 66.61(10) . . ?
N4 Si4 Yb1 33.33(8) . . ?
N4 Si4 C13 105.8(5) . . ?
N4 Si4 C14 114.1(9) . . ?
N4 Si4 C15 119.8(5) . . ?
N4 Si4 C16 112.3(4) . . ?
N4 Si4 C17 115.5(7) . . ?
N4 Si4 C18 111.1(4) . . ?
C13 Si4 Yb1 76.7(5) . . ?
C14 Si4 Yb1 137.8(9) . . ?
C14 Si4 C13 103.4(7) . . ?
C15 Si4 Yb1 113.8(6) . . ?
C15 Si4 C13 105.3(5) . . ?
C15 Si4 C14 106.9(7) . . ?
C16 Si4 Yb1 79.3(4) . . ?
C16 Si4 C17 107.6(6) . . ?
C16 Si4 C18 105.5(4) . . ?
C17 Si4 Yb1 134.5(6) . . ?
C17 Si4 C18 104.2(5) . . ?
C18 Si4 Yb1 117.4(3) . . ?
C39 O1 Yb1 127.9(9) . . ?
C39 O1 C41 111.1(10) . . ?
C41 O1 Yb1 120.8(5) . . ?
C43 O1 Yb1 121.4(13) . . ?
C46 O1 Yb1 124.3(8) . . ?
C46 O1 C43 111.9(12) . . ?
N2 N1 Yb1 170.63(18) . . ?
N1 N2 Fe1 179.8(2) . . ?
Si1 N3 Yb1 117.56(11) . . ?
Si1 N3 Si2 127.56(13) . . ?
Si2 N3 Yb1 114.87(11) . . ?
Si3 N4 Yb1 109.75(10) . . ?
Si3 N4 Si4 126.85(13) . . ?
Si4 N4 Yb1 123.38(13) . . ?
Si1 C1 H1A 109.5 . . ?
Si1 C1 H1B 109.5 . . ?
Si1 C1 H1C 109.5 . . ?
H1A C1 H1B 109.5 . . ?
H1A C1 H1C 109.5 . . ?
H1B C1 H1C 109.5 . . ?
Si1 C2 H2A 109.5 . . ?
Si1 C2 H2B 109.5 . . ?
Si1 C2 H2C 109.5 . . ?
H2A C2 H2B 109.5 . . ?
H2A C2 H2C 109.5 . . ?
H2B C2 H2C 109.5 . . ?
Si1 C3 H3A 109.5 . . ?
Si1 C3 H3B 109.5 . . ?
Si1 C3 H3C 109.5 . . ?
H3A C3 H3B 109.5 . . ?
H3A C3 H3C 109.5 . . ?
H3B C3 H3C 109.5 . . ?
Si1 C4 H4A 109.5 . . ?
Si1 C4 H4B 109.5 . . ?
Si1 C4 H4C 109.5 . . ?
H4A C4 H4B 109.5 . . ?
H4A C4 H4C 109.5 . . ?
H4B C4 H4C 109.5 . . ?
Si1 C5 H5A 109.5 . . ?
Si1 C5 H5B 109.5 . . ?
Si1 C5 H5C 109.5 . . ?
H5A C5 H5B 109.5 . . ?
H5A C5 H5C 109.5 . . ?
H5B C5 H5C 109.5 . . ?
Si1 C6 H6A 109.5 . . ?
Si1 C6 H6B 109.5 . . ?
Si1 C6 H6C 109.5 . . ?
H6A C6 H6B 109.5 . . ?
H6A C6 H6C 109.5 . . ?
H6B C6 H6C 109.5 . . ?
Si2 C7 H7A 109.5 . . ?
Si2 C7 H7B 109.5 . . ?
Si2 C7 H7C 109.5 . . ?
H7A C7 H7B 109.5 . . ?
H7A C7 H7C 109.5 . . ?
H7B C7 H7C 109.5 . . ?
Si2 C8 H8A 109.5 . . ?
Si2 C8 H8B 109.5 . . ?
Si2 C8 H8C 109.5 . . ?
H8A C8 H8B 109.5 . . ?
H8A C8 H8C 109.5 . . ?
H8B C8 H8C 109.5 . . ?
Si2 C9 H9A 109.5 . . ?
Si2 C9 H9B 109.5 . . ?
Si2 C9 H9C 109.5 . . ?
H9A C9 H9B 109.5 . . ?
H9A C9 H9C 109.5 . . ?
H9B C9 H9C 109.5 . . ?
Si3 C10 H10A 109.5 . . ?
Si3 C10 H10B 109.5 . . ?
Si3 C10 H10C 109.5 . . ?
H10A C10 H10B 109.5 . . ?
H10A C10 H10C 109.5 . . ?
H10B C10 H10C 109.5 . . ?
Si3 C11 H11A 109.5 . . ?
Si3 C11 H11B 109.5 . . ?
Si3 C11 H11C 109.5 . . ?
H11A C11 H11B 109.5 . . ?
H11A C11 H11C 109.5 . . ?
H11B C11 H11C 109.5 . . ?
Si3 C12 H12A 109.5 . . ?
Si3 C12 H12B 109.5 . . ?
Si3 C12 H12C 109.5 . . ?
H12A C12 H12B 109.5 . . ?
H12A C12 H12C 109.5 . . ?
H12B C12 H12C 109.5 . . ?
Si4 C13 H13A 109.5 . . ?
Si4 C13 H13B 109.5 . . ?
Si4 C13 H13C 109.5 . . ?
H13A C13 H13B 109.5 . . ?
H13A C13 H13C 109.5 . . ?
H13B C13 H13C 109.5 . . ?
Si4 C14 H14A 109.5 . . ?
Si4 C14 H14B 109.5 . . ?
Si4 C14 H14C 109.5 . . ?
H14A C14 H14B 109.5 . . ?
H14A C14 H14C 109.5 . . ?
H14B C14 H14C 109.5 . . ?
Si4 C15 H15A 109.5 . . ?
Si4 C15 H15B 109.5 . . ?
Si4 C15 H15C 109.5 . . ?
H15A C15 H15B 109.5 . . ?
H15A C15 H15C 109.5 . . ?
H15B C15 H15C 109.5 . . ?
Si4 C16 H16A 109.5 . . ?
Si4 C16 H16B 109.5 . . ?
Si4 C16 H16C 109.5 . . ?
H16A C16 H16B 109.5 . . ?
H16A C16 H16C 109.5 . . ?
H16B C16 H16C 109.5 . . ?
Si4 C17 H17A 109.5 . . ?
Si4 C17 H17B 109.5 . . ?
Si4 C17 H17C 109.5 . . ?
H17A C17 H17B 109.5 . . ?
H17A C17 H17C 109.5 . . ?
H17B C17 H17C 109.5 . . ?
Si4 C18 H18A 109.5 . . ?
Si4 C18 H18B 109.5 . . ?
Si4 C18 H18C 109.5 . . ?
H18A C18 H18B 109.5 . . ?
H18A C18 H18C 109.5 . . ?
H18B C18 H18C 109.5 . . ?
P1 C19 H19A 110.3 . . ?
P1 C19 H19B 110.3 . . ?
H19A C19 H19B 108.5 . . ?
C20 C19 P1 107.19(17) . . ?
C20 C19 H19A 110.3 . . ?
C20 C19 H19B 110.3 . . ?
P2 C20 H20A 109.7 . . ?
P2 C20 H20B 109.7 . . ?
C19 C20 P2 109.74(18) . . ?
C19 C20 H20A 109.7 . . ?
C19 C20 H20B 109.7 . . ?
H20A C20 H20B 108.2 . . ?
P1 C21 H21A 108.9 . . ?
P1 C21 H21B 108.9 . . ?
H21A C21 H21B 107.7 . . ?
C22 C21 P1 113.5(3) . . ?
C22 C21 H21A 108.9 . . ?
C22 C21 H21B 108.9 . . ?
C21 C22 H22A 109.5 . . ?
C21 C22 H22B 109.5 . . ?
C21 C22 H22C 109.5 . . ?
H22A C22 H22B 109.5 . . ?
H22A C22 H22C 109.5 . . ?
H22B C22 H22C 109.5 . . ?
P1 C23 H23A 108.0 . . ?
P1 C23 H23B 108.0 . . ?
H23A C23 H23B 107.3 . . ?
C24 C23 P1 117.1(2) . . ?
C24 C23 H23A 108.0 . . ?
C24 C23 H23B 108.0 . . ?
C23 C24 H24A 109.5 . . ?
C23 C24 H24B 109.5 . . ?
C23 C24 H24C 109.5 . . ?
H24A C24 H24B 109.5 . . ?
H24A C24 H24C 109.5 . . ?
H24B C24 H24C 109.5 . . ?
P2 C25 H25A 107.6 . . ?
P2 C25 H25B 107.6 . . ?
H25A C25 H25B 107.0 . . ?
C26 C25 P2 119.0(2) . . ?
C26 C25 H25A 107.6 . . ?
C26 C25 H25B 107.6 . . ?
C25 C26 H26A 109.5 . . ?
C25 C26 H26B 109.5 . . ?
C25 C26 H26C 109.5 . . ?
H26A C26 H26B 109.5 . . ?
H26A C26 H26C 109.5 . . ?
H26B C26 H26C 109.5 . . ?
P2 C27 H27A 109.1 . . ?
P2 C27 H27B 109.1 . . ?
H27A C27 H27B 107.8 . . ?
C28 C27 P2 112.45(17) . . ?
C28 C27 H27A 109.1 . . ?
C28 C27 H27B 109.1 . . ?
C27 C28 H28A 109.5 . . ?
C27 C28 H28B 109.5 . . ?
C27 C28 H28C 109.5 . . ?
H28A C28 H28B 109.5 . . ?
H28A C28 H28C 109.5 . . ?
H28B C28 H28C 109.5 . . ?
P3 C29 H29A 109.6 . . ?
P3 C29 H29B 109.6 . . ?
H29A C29 H29B 108.1 . . ?
C30 C29 P3 110.20(19) . . ?
C30 C29 H29A 109.6 . . ?
C30 C29 H29B 109.6 . . ?
P4 C30 H30A 110.1 . . ?
P4 C30 H30B 110.1 . . ?
C29 C30 P4 107.9(2) . . ?
C29 C30 H30A 110.1 . . ?
C29 C30 H30B 110.1 . . ?
H30A C30 H30B 108.4 . . ?
P3 C31 H31A 107.5 . . ?
P3 C31 H31B 107.5 . . ?
H31A C31 H31B 107.0 . . ?
C32 C31 P3 119.2(3) . . ?
C32 C31 H31A 107.5 . . ?
C32 C31 H31B 107.5 . . ?
C31 C32 H32A 109.5 . . ?
C31 C32 H32B 109.5 . . ?
C31 C32 H32C 109.5 . . ?
H32A C32 H32B 109.5 . . ?
H32A C32 H32C 109.5 . . ?
H32B C32 H32C 109.5 . . ?
P3 C33 H33A 108.9 . . ?
P3 C33 H33B 108.9 . . ?
H33A C33 H33B 107.7 . . ?
C34 C33 P3 113.4(2) . . ?
C34 C33 H33A 108.9 . . ?
C34 C33 H33B 108.9 . . ?
C33 C34 H34A 109.5 . . ?
C33 C34 H34B 109.5 . . ?
C33 C34 H34C 109.5 . . ?
H34A C34 H34B 109.5 . . ?
H34A C34 H34C 109.5 . . ?
H34B C34 H34C 109.5 . . ?
P4 C35 H35A 108.7 . . ?
P4 C35 H35B 108.7 . . ?
H35A C35 H35B 107.6 . . ?
C36 C35 P4 114.3(2) . . ?
C36 C35 H35A 108.7 . . ?
C36 C35 H35B 108.7 . . ?
C35 C36 H36A 109.5 . . ?
C35 C36 H36B 109.5 . . ?
C35 C36 H36C 109.5 . . ?
H36A C36 H36B 109.5 . . ?
H36A C36 H36C 109.5 . . ?
H36B C36 H36C 109.5 . . ?
P4 C37 H37A 107.8 . . ?
P4 C37 H37B 107.8 . . ?
H37A C37 H37B 107.1 . . ?
C38 C37 P4 118.0(2) . . ?
C38 C37 H37A 107.8 . . ?
C38 C37 H37B 107.8 . . ?
C37 C38 H38A 109.5 . . ?
C37 C38 H38B 109.5 . . ?
C37 C38 H38C 109.5 . . ?
H38A C38 H38B 109.5 . . ?
H38A C38 H38C 109.5 . . ?
H38B C38 H38C 109.5 . . ?
O1 C39 H39A 108.2 . . ?
O1 C39 H39B 108.2 . . ?
O1 C39 C40 116.3(10) . . ?
H39A C39 H39B 107.4 . . ?
C40 C39 H39A 108.2 . . ?
C40 C39 H39B 108.2 . . ?
C39 C40 H40A 109.5 . . ?
C39 C40 H40B 109.5 . . ?
C39 C40 H40C 109.5 . . ?
H40A C40 H40B 109.5 . . ?
H40A C40 H40C 109.5 . . ?
H40B C40 H40C 109.5 . . ?
O1 C41 H41A 107.5 . . ?
O1 C41 H41B 107.5 . . ?
H41A C41 H41B 107.0 . . ?
C42 C41 O1 119.4(8) . . ?
C42 C41 H41A 107.5 . . ?
C42 C41 H41B 107.5 . . ?
C41 C42 H42A 109.5 . . ?
C41 C42 H42B 109.5 . . ?
C41 C42 H42C 109.5 . . ?
H42A C42 H42B 109.5 . . ?
H42A C42 H42C 109.5 . . ?
H42B C42 H42C 109.5 . . ?
O1 C43 H43A 111.3 . . ?
O1 C43 H43B 111.3 . . ?
H43A C43 H43B 109.2 . . ?
C44 C43 O1 102.3(13) . . ?
C44 C43 H43A 111.3 . . ?
C44 C43 H43B 111.3 . . ?
C43 C44 H44A 109.7 . . ?
C43 C44 H44B 109.7 . . ?
H44A C44 H44B 108.2 . . ?
C45 C44 C43 110.0(14) . . ?
C45 C44 H44A 109.7 . . ?
C45 C44 H44B 109.7 . . ?
C44 C45 H45A 109.3 . . ?
C44 C45 H45B 109.3 . . ?
C44 C45 C46 111.5(12) . . ?
H45A C45 H45B 108.0 . . ?
C46 C45 H45A 109.3 . . ?
C46 C45 H45B 109.3 . . ?
O1 C46 C45 100.7(10) . . ?
O1 C46 H46A 111.6 . . ?
O1 C46 H46B 111.6 . . ?
C45 C46 H46A 111.6 . . ?
C45 C46 H46B 111.6 . . ?
H46A C46 H46B 109.4 . . ?

loop_
_geom_torsion_atom_site_label_1
_geom_torsion_atom_site_label_2
_geom_torsion_atom_site_label_3
_geom_torsion_atom_site_label_4
_geom_torsion
_geom_torsion_site_symmetry_1
_geom_torsion_site_symmetry_2
_geom_torsion_site_symmetry_3
_geom_torsion_site_symmetry_4
_geom_torsion_publ_flag
Yb1 Si1 N3 Si2 -178.9(3) . . . . ?
Yb1 Si2 N3 Si1 178.9(3) . . . . ?
Yb1 Si3 N4 Si4 178.5(2) . . . . ?
Yb1 Si4 N4 Si3 -178.3(3) . . . . ?
Yb1 O1 C39 C40 106.9(12) . . . . ?
Yb1 O1 C41 C42 118.9(10) . . . . ?
Yb1 O1 C43 C44 148.9(16) . . . . ?
Yb1 O1 C46 C45 -143.4(10) . . . . ?
Fe1 P1 C19 C20 -45.0(2) . . . . ?
Fe1 P1 C21 C22 69.3(3) . . . . ?
Fe1 P1 C23 C24 171.6(3) . . . . ?
Fe1 P2 C20 C19 -20.7(2) . . . . ?
Fe1 P2 C25 C26 -167.6(2) . . . . ?
Fe1 P2 C27 C28 -44.6(2) . . . . ?
Fe1 P3 C29 C30 -22.8(3) . . . . ?
Fe1 P3 C31 C32 -176.4(3) . . . . ?
Fe1 P3 C33 C34 -45.1(3) . . . . ?
Fe1 P4 C30 C29 -41.1(2) . . . . ?
Fe1 P4 C35 C36 70.0(2) . . . . ?
Fe1 P4 C37 C38 171.2(3) . . . . ?
P1 C19 C20 P2 39.4(3) . . . . ?
P3 C29 C30 P4 38.5(3) . . . . ?
O1 C43 C44 C45 2(3) . . . . ?
C1 Si1 N3 Yb1 5.2(7) . . . . ?
C1 Si1 N3 Si2 -173.7(7) . . . . ?
C2 Si1 N3 Yb1 -108.8(5) . . . . ?
C2 Si1 N3 Si2 72.3(5) . . . . ?
C3 Si1 N3 Yb1 137.4(8) . . . . ?
C3 Si1 N3 Si2 -41.5(8) . . . . ?
C4 Si1 N3 Yb1 10.7(6) . . . . ?
C4 Si1 N3 Si2 -168.2(6) . . . . ?
C5 Si1 N3 Yb1 -111.2(6) . . . . ?
C5 Si1 N3 Si2 69.9(6) . . . . ?
C6 Si1 N3 Yb1 120.6(6) . . . . ?
C6 Si1 N3 Si2 -58.4(7) . . . . ?
C7 Si2 N3 Yb1 -50.4(2) . . . . ?
C7 Si2 N3 Si1 128.5(2) . . . . ?
C8 Si2 N3 Yb1 -169.7(2) . . . . ?
C8 Si2 N3 Si1 9.3(3) . . . . ?
C9 Si2 N3 Yb1 66.5(2) . . . . ?
C9 Si2 N3 Si1 -114.6(2) . . . . ?
C10 Si3 N4 Yb1 -112.88(15) . . . . ?
C10 Si3 N4 Si4 65.6(2) . . . . ?
C11 Si3 N4 Yb1 122.97(14) . . . . ?
C11 Si3 N4 Si4 -58.5(2) . . . . ?
C12 Si3 N4 Yb1 4.40(15) . . . . ?
C12 Si3 N4 Si4 -177.08(17) . . . . ?
C13 Si4 N4 Yb1 -30.0(7) . . . . ?
C13 Si4 N4 Si3 151.7(7) . . . . ?
C14 Si4 N4 Yb1 -142.9(7) . . . . ?
C14 Si4 N4 Si3 38.7(7) . . . . ?
C15 Si4 N4 Yb1 88.6(10) . . . . ?
C15 Si4 N4 Si3 -89.8(10) . . . . ?
C16 Si4 N4 Yb1 -9.5(7) . . . . ?
C16 Si4 N4 Si3 172.1(7) . . . . ?
C17 Si4 N4 Yb1 -133.4(6) . . . . ?
C17 Si4 N4 Si3 48.3(6) . . . . ?
C18 Si4 N4 Yb1 108.2(4) . . . . ?
C18 Si4 N4 Si3 -70.1(4) . . . . ?
C19 P1 C21 C22 -166.5(3) . . . . ?
C19 P1 C23 C24 53.0(3) . . . . ?
C20 P2 C25 C26 68.4(3) . . . . ?
C20 P2 C27 C28 78.0(2) . . . . ?
C21 P1 C19 C20 -179.0(2) . . . . ?
C21 P1 C23 C24 -51.4(3) . . . . ?
C23 P1 C19 C20 76.2(2) . . . . ?
C23 P1 C21 C22 -60.7(3) . . . . ?
C25 P2 C20 C19 108.3(2) . . . . ?
C25 P2 C27 C28 -179.04(19) . . . . ?
C27 P2 C20 C19 -148.6(2) . . . . ?
C27 P2 C25 C26 -33.2(3) . . . . ?
C29 P3 C31 C32 59.3(4) . . . . ?
C29 P3 C33 C34 77.1(3) . . . . ?
C30 P4 C35 C36 -165.1(2) . . . . ?
C30 P4 C37 C38 51.4(3) . . . . ?
C31 P3 C29 C30 106.6(3) . . . . ?
C31 P3 C33 C34 -178.8(3) . . . . ?
C33 P3 C29 C30 -151.3(2) . . . . ?
C33 P3 C31 C32 -41.8(4) . . . . ?
C35 P4 C30 C29 -175.6(2) . . . . ?
C35 P4 C37 C38 -52.3(3) . . . . ?
C37 P4 C30 C29 80.1(2) . . . . ?
C37 P4 C35 C36 -58.8(2) . . . . ?
C39 O1 C41 C42 -64.7(14) . . . . ?
C41 O1 C39 C40 -69(2) . . . . ?
C43 O1 C46 C45 19(2) . . . . ?
C43 C44 C45 C46 10(3) . . . . ?
C44 C45 C46 O1 -17(2) . . . . ?
C46 O1 C43 C44 -14(3) . . . . ?

_shelx_res_file                  
;
TITL NJ1161 in P2(1)/n
    nj1161.res
    created by SHELXL-2019/3 at 15:52:27 on 24-Jul-2023
CELL 1.54184 10.355623 36.871473 14.643126 90 99.5143 90
ZERR 4 0.000152 0.000318 0.000178 0 0.0013 0
LATT 1
SYMM 0.5-X,0.5+Y,0.5-Z
SFAC C H Fe N O P Si Yb
UNIT 144 372.8 4 16 4 16 16 4
SADI Si4 C13 Si4 C16 Si4 C15 Si4 C18 Si4 C14 Si4 C17
SADI C13 C15 C15 C14 C13 C14 C16 C18 C18 C17 C16 C17
SADI Si1 C6 Si1 C3 Si1 C5 Si1 C2 Si1 C1 Si1 C4
SADI C1 C3 C3 C2 C2 C1 C4 C6 C6 C5 C4 C5
SADI O1 C39 O1 C46 O1 C43 O1 C41
SADI C40 C39 C44 C43 C45 C44 C46 C45 C42 C41
SIMU 0.01 0.02 2 Si1 Si4 O1 C1 > C6 C13 > C18 C39 > C46
ISOR 0.01 0.02 C8

L.S. 10
PLAN  20
SIZE 0.522 0.289 0.229
TEMP -73
CONF
FREE C12 Yb1
list 4
MORE -1
BOND $H
fmap 2 53
acta
REM <olex2.extras>
REM <HklSrc "%.\\nj1161.hkl">
REM </olex2.extras>

WGHT    0.045200    1.891000
FVAR       1.76255   0.42674   0.49365
YB1   8    0.679483    0.385655    0.213825    11.00000    0.06109    0.03061 =
         0.03996    0.00135    0.01021   -0.00329
FE1   3    0.676054    0.365191    0.574118    11.00000    0.03049    0.02854 =
         0.03786    0.00158    0.00671   -0.00021
P1    6    0.620237    0.308114    0.543532    11.00000    0.04492    0.03314 =
         0.05465    0.00149    0.00946   -0.00929
P2    6    0.846319    0.340899    0.662712    11.00000    0.03524    0.03333 =
         0.04081    0.00507    0.00739    0.00402
P3    6    0.514788    0.375695    0.651724    11.00000    0.03381    0.05306 =
         0.05141    0.00143    0.01205    0.00345
P4    6    0.736261    0.421157    0.615114    11.00000    0.04166    0.02977 =
         0.04135   -0.00219    0.00558    0.00208
SI1   7    0.764542    0.438934    0.037585    11.00000    0.10211    0.04264 =
         0.05361    0.00983    0.03399    0.00860
SI2   7    0.766398    0.475510    0.222721    11.00000    0.09157    0.03103 =
         0.05440    0.00102    0.00361   -0.00699
SI3   7    0.917138    0.325713    0.208540    11.00000    0.05522    0.03689 =
         0.04642   -0.00166    0.01123   -0.00204
SI4   7    0.656592    0.297588    0.111798    11.00000    0.07228    0.03503 =
         0.07360   -0.00806   -0.01025   -0.00601
O1    5    0.448218    0.399172    0.174738    11.00000    0.06589    0.05961 =
         0.07378    0.00800    0.01756   -0.00162
N1    4    0.667618    0.381422    0.378913    11.00000    0.06322    0.03521 =
         0.04502    0.00049    0.00972   -0.00210
N2    4    0.670757    0.374989    0.456003    11.00000    0.03792    0.02796 =
         0.04080    0.00012    0.00754   -0.00166
N3    4    0.745701    0.439763    0.149417    11.00000    0.06720    0.03505 =
         0.04349    0.00272    0.01040   -0.00486
N4    4    0.754603    0.328983    0.171986    11.00000    0.06052    0.03210 =
         0.04674   -0.00262    0.00424   -0.00358
PART 1
C1    1    0.715657    0.396003   -0.022731    31.00000    0.15558    0.04962 =
         0.04400    0.00915    0.04244    0.01916
AFIX 137
H1A   2    0.717941    0.376421    0.022759    31.00000   -1.50000
H1B   2    0.776329    0.390399   -0.065531    31.00000   -1.50000
H1C   2    0.626697    0.398354   -0.057506    31.00000   -1.50000
AFIX   0
C2    1    0.951930    0.441780    0.041459    31.00000    0.13384    0.10558 =
         0.10118    0.03218    0.07685    0.00580
AFIX 137
H2A   2    0.985232    0.464216    0.072699    31.00000   -1.50000
H2B   2    0.971322    0.441676   -0.021818    31.00000   -1.50000
H2C   2    0.994150    0.420889    0.075460    31.00000   -1.50000
AFIX   0
C3    1    0.702673    0.477615   -0.039630    31.00000    0.16848    0.05845 =
         0.05630    0.01543    0.03696    0.01386
AFIX 137
H3A   2    0.673978    0.468643   -0.102718    31.00000   -1.50000
H3B   2    0.772856    0.495433   -0.039800    31.00000   -1.50000
H3C   2    0.628699    0.489081   -0.016915    31.00000   -1.50000
AFIX   0
PART 2
C4    1    0.691321    0.393803   -0.009398   -31.00000    0.12694    0.06474 =
         0.03279   -0.00705    0.02648   -0.01166
AFIX 137
H4A   2    0.744211    0.373810    0.020947   -31.00000   -1.50000
H4B   2    0.690654    0.392700   -0.076343   -31.00000   -1.50000
H4C   2    0.601511    0.391732    0.003083   -31.00000   -1.50000
AFIX   0
C5    1    0.924202    0.442716    0.000103   -31.00000    0.10376    0.11461 =
         0.09451    0.02574    0.05942    0.00107
AFIX 137
H5A   2    0.969378    0.464463    0.027470   -31.00000   -1.50000
H5B   2    0.911721    0.444482   -0.067564   -31.00000   -1.50000
H5C   2    0.976939    0.421227    0.020346   -31.00000   -1.50000
AFIX   0
C6    1    0.651948    0.473224   -0.033750   -31.00000    0.13503    0.05656 =
         0.04432    0.01833    0.02247    0.02544
AFIX 137
H6A   2    0.567846    0.474022   -0.011423   -31.00000   -1.50000
H6B   2    0.637557    0.465964   -0.099025   -31.00000   -1.50000
H6C   2    0.692657    0.497284   -0.027411   -31.00000   -1.50000
AFIX   0
PART 0
C7    1    0.615469    0.481102    0.280935    11.00000    0.10675    0.06894 =
         0.08015   -0.01581    0.02113    0.02239
AFIX 137
H7A   2    0.541935    0.489873    0.235450    11.00000   -1.50000
H7B   2    0.634419    0.498636    0.331680    11.00000   -1.50000
H7C   2    0.592659    0.457664    0.305528    11.00000   -1.50000
AFIX   0
C8    1    0.790423    0.521393    0.171693    11.00000    0.19505    0.04276 =
         0.08785    0.01000    0.00665   -0.02929
AFIX 137
H8A   2    0.871361    0.521348    0.145208    11.00000   -1.50000
H8B   2    0.796380    0.539878    0.220299    11.00000   -1.50000
H8C   2    0.716036    0.526840    0.123009    11.00000   -1.50000
AFIX   0
C9    1    0.907271    0.467893    0.318876    11.00000    0.09876    0.05835 =
         0.07190   -0.00919   -0.00842   -0.01330
AFIX 137
H9A   2    0.898111    0.444132    0.347102    11.00000   -1.50000
H9B   2    0.907877    0.486888    0.365757    11.00000   -1.50000
H9C   2    0.989507    0.468676    0.294062    11.00000   -1.50000
AFIX   0
C10   1    1.019453    0.323972    0.113350    11.00000    0.08559    0.06884 =
         0.06960   -0.00698    0.03589   -0.00017
AFIX 137
H10A  2    0.991363    0.303452    0.072313    11.00000   -1.50000
H10B  2    1.111850    0.320982    0.140559    11.00000   -1.50000
H10C  2    1.008304    0.346579    0.077720    11.00000   -1.50000
AFIX   0
C11   1    0.972494    0.286295    0.287124    11.00000    0.06312    0.05066 =
         0.07039    0.00813    0.00501    0.00519
AFIX 137
H11A  2    0.922284    0.285857    0.338275    11.00000   -1.50000
H11B  2    1.065871    0.288898    0.311982    11.00000   -1.50000
H11C  2    0.958132    0.263618    0.252004    11.00000   -1.50000
AFIX   0
C12   1    0.972918    0.367777    0.277416    11.00000    0.05992    0.04830 =
         0.05544   -0.00612    0.00504   -0.00844
AFIX 137
H12A  2    0.958441    0.389084    0.237012    11.00000   -1.50000
H12B  2    1.066346    0.365704    0.302672    11.00000   -1.50000
H12C  2    0.922923    0.370380    0.328318    11.00000   -1.50000
AFIX   0
PART 1
C13   1    0.484435    0.304863    0.144930    21.00000    0.06658    0.05509 =
         0.13497   -0.01968   -0.03604    0.00391
AFIX 137
H13A  2    0.489217    0.301238    0.211705    21.00000   -1.50000
H13B  2    0.422699    0.287432    0.111284    21.00000   -1.50000
H13C  2    0.454516    0.329591    0.128520    21.00000   -1.50000
AFIX   0
C14   1    0.697903    0.249246    0.149008    21.00000    0.07260    0.03405 =
         0.07331   -0.00453    0.02361   -0.00817
AFIX 137
H14A  2    0.786701    0.243469    0.138614    21.00000   -1.50000
H14B  2    0.635375    0.232684    0.112753    21.00000   -1.50000
H14C  2    0.693029    0.246547    0.214931    21.00000   -1.50000
AFIX   0
C15   1    0.630142    0.298110   -0.016353    21.00000    0.13454    0.08075 =
         0.07743   -0.00885   -0.04996   -0.01994
AFIX 137
H15A  2    0.610133    0.322882   -0.038529    21.00000   -1.50000
H15B  2    0.556785    0.282109   -0.040356    21.00000   -1.50000
H15C  2    0.709507    0.289614   -0.038017    21.00000   -1.50000
AFIX   0
PART 2
C16   1    0.480020    0.309804    0.099999   -21.00000    0.06025    0.07660 =
         0.13689   -0.02501   -0.03348    0.00318
AFIX 137
H16A  2    0.452369    0.308483    0.160767   -21.00000   -1.50000
H16B  2    0.427913    0.292834    0.057407   -21.00000   -1.50000
H16C  2    0.466908    0.334520    0.075618   -21.00000   -1.50000
AFIX   0
C17   1    0.675619    0.250265    0.158282   -21.00000    0.06345    0.04334 =
         0.09727   -0.01038    0.01989   -0.01169
AFIX 137
H17A  2    0.767354    0.242782    0.163509   -21.00000   -1.50000
H17B  2    0.620269    0.233799    0.116180   -21.00000   -1.50000
H17C  2    0.649199    0.249433    0.219498   -21.00000   -1.50000
AFIX   0
C18   1    0.691729    0.293350   -0.013747   -21.00000    0.09883    0.05048 =
         0.05090   -0.00903   -0.02312   -0.00178
AFIX 137
H18A  2    0.668416    0.316097   -0.047037   -21.00000   -1.50000
H18B  2    0.639558    0.273483   -0.045385   -21.00000   -1.50000
H18C  2    0.784979    0.288330   -0.012290   -21.00000   -1.50000
AFIX   0
PART 0
C19   1    0.693994    0.278825    0.640641    11.00000    0.06103    0.03569 =
         0.06696    0.01145    0.01706   -0.00372
AFIX  23
H19A  2    0.646395    0.281578    0.693563    11.00000   -1.20000
H19B  2    0.689651    0.253071    0.621254    11.00000   -1.20000
AFIX   0
C20   1    0.835169    0.290568    0.668107    11.00000    0.05717    0.03621 =
         0.06484    0.01094    0.00857    0.00556
AFIX  23
H20A  2    0.889255    0.279536    0.625683    11.00000   -1.20000
H20B  2    0.869108    0.282154    0.731755    11.00000   -1.20000
AFIX   0
C21   1    0.451112    0.290736    0.521358    11.00000    0.05219    0.05359 =
         0.09451    0.00040    0.00644   -0.02041
AFIX  23
H21A  2    0.453618    0.263895    0.521479    11.00000   -1.20000
H21B  2    0.405590    0.298526    0.572411    11.00000   -1.20000
AFIX   0
C22   1    0.372953    0.303606    0.429956    11.00000    0.06380    0.08603 =
         0.10542   -0.00749   -0.01296   -0.01613
AFIX 137
H22A  2    0.409379    0.292847    0.378540    11.00000   -1.50000
H22B  2    0.377768    0.330101    0.426405    11.00000   -1.50000
H22C  2    0.281354    0.296161    0.426033    11.00000   -1.50000
AFIX   0
C23   1    0.687350    0.289280    0.444690    11.00000    0.07772    0.04157 =
         0.06213   -0.01163    0.01717   -0.01417
AFIX  23
H23A  2    0.646162    0.302245    0.388108    11.00000   -1.20000
H23B  2    0.782192    0.294781    0.453992    11.00000   -1.20000
AFIX   0
C24   1    0.670238    0.248666    0.426890    11.00000    0.12870    0.04543 =
         0.08788   -0.01714    0.02812   -0.01284
AFIX 137
H24A  2    0.723922    0.241103    0.381066    11.00000   -1.50000
H24B  2    0.577975    0.243407    0.403354    11.00000   -1.50000
H24C  2    0.697824    0.235394    0.484814    11.00000   -1.50000
AFIX   0
C25   1    0.882295    0.352318    0.787812    11.00000    0.04984    0.05966 =
         0.04036    0.00471    0.00859    0.00919
AFIX  23
H25A  2    0.873232    0.378914    0.793532    11.00000   -1.20000
H25B  2    0.813356    0.341047    0.817879    11.00000   -1.20000
AFIX   0
C26   1    1.014081    0.341576    0.843404    11.00000    0.07109    0.11225 =
         0.04679    0.00677   -0.00177    0.02867
AFIX 137
H26A  2    1.083889    0.355132    0.820851    11.00000   -1.50000
H26B  2    1.028087    0.315517    0.836212    11.00000   -1.50000
H26C  2    1.015156    0.347161    0.908957    11.00000   -1.50000
AFIX   0
C27   1    1.011690    0.344957    0.630432    11.00000    0.03644    0.04471 =
         0.04670    0.00152    0.00819    0.00597
AFIX  23
H27A  2    1.045603    0.369739    0.645249    11.00000   -1.20000
H27B  2    1.071613    0.327649    0.667847    11.00000   -1.20000
AFIX   0
C28   1    1.011090    0.337447    0.528277    11.00000    0.04028    0.06212 =
         0.04896   -0.00250    0.01171    0.00164
AFIX 137
H28A  2    0.938553    0.350619    0.491173    11.00000   -1.50000
H28B  2    1.000200    0.311371    0.516509    11.00000   -1.50000
H28C  2    1.094132    0.345511    0.511297    11.00000   -1.50000
AFIX   0
C29   1    0.526684    0.421697    0.705440    11.00000    0.05629    0.06737 =
         0.07797   -0.01509    0.02565    0.01158
AFIX  23
H29A  2    0.468512    0.438694    0.665581    11.00000   -1.20000
H29B  2    0.497614    0.420626    0.766482    11.00000   -1.20000
AFIX   0
C30   1    0.666461    0.435294    0.717459    11.00000    0.06159    0.04712 =
         0.04965   -0.00908    0.01313    0.00723
AFIX  23
H30A  2    0.718230    0.424908    0.774337    11.00000   -1.20000
H30B  2    0.668245    0.462055    0.723006    11.00000   -1.20000
AFIX   0
C31   1    0.494157    0.346104    0.751457    11.00000    0.04714    0.08742 =
         0.05556    0.01307    0.01861    0.00044
AFIX  23
H31A  2    0.489963    0.320704    0.729247    11.00000   -1.20000
H31B  2    0.574542    0.348344    0.798213    11.00000   -1.20000
AFIX   0
C32   1    0.377326    0.352235    0.800979    11.00000    0.05948    0.15044 =
         0.07735    0.02607    0.03455    0.00886
AFIX 137
H32A  2    0.296087    0.346898    0.758500    11.00000   -1.50000
H32B  2    0.376400    0.377547    0.821278    11.00000   -1.50000
H32C  2    0.384495    0.336196    0.854949    11.00000   -1.50000
AFIX   0
C33   1    0.342962    0.377955    0.591894    11.00000    0.03560    0.07360 =
         0.07623    0.00803    0.01072    0.00601
AFIX  23
H33A  2    0.311001    0.353013    0.576771    11.00000   -1.20000
H33B  2    0.288374    0.388591    0.634544    11.00000   -1.20000
AFIX   0
C34   1    0.325571    0.400236    0.503503    11.00000    0.04824    0.07690 =
         0.08588    0.01655   -0.00023    0.00827
AFIX 137
H34A  2    0.387215    0.391780    0.464050    11.00000   -1.50000
H34B  2    0.342502    0.425847    0.518932    11.00000   -1.50000
H34C  2    0.235773    0.397463    0.470478    11.00000   -1.50000
AFIX   0
C35   1    0.906914    0.436926    0.648672    11.00000    0.05110    0.03624 =
         0.05488   -0.00634    0.00374   -0.00774
AFIX  23
H35A  2    0.905768    0.461480    0.675884    11.00000   -1.20000
H35B  2    0.952380    0.420601    0.697296    11.00000   -1.20000
AFIX   0
C36   1    0.984730    0.438296    0.569478    11.00000    0.05915    0.04783 =
         0.06921    0.00041    0.01569   -0.01003
AFIX 137
H36A  2    0.955040    0.458887    0.529102    11.00000   -1.50000
H36B  2    0.971397    0.415735    0.533782    11.00000   -1.50000
H36C  2    1.077976    0.441150    0.594437    11.00000   -1.50000
AFIX   0
C37   1    0.671693    0.454878    0.526766    11.00000    0.06731    0.03327 =
         0.05663    0.00371   -0.00140    0.00660
AFIX  23
H37A  2    0.713532    0.450495    0.471677    11.00000   -1.20000
H37B  2    0.576846    0.450223    0.508113    11.00000   -1.20000
AFIX   0
C38   1    0.688993    0.495057    0.552056    11.00000    0.10391    0.03375 =
         0.08326    0.00031    0.00318    0.01110
AFIX 137
H38A  2    0.648148    0.509909    0.499649    11.00000   -1.50000
H38B  2    0.782546    0.500786    0.566637    11.00000   -1.50000
H38C  2    0.647362    0.500206    0.606078    11.00000   -1.50000
AFIX   0
PART 1
C39   1    0.347394    0.393534    0.230917    10.60000    0.07772    0.07514 =
         0.09982    0.00660    0.03190   -0.00380
AFIX  23
H39A  2    0.382578    0.377073    0.282471    10.60000   -1.20000
H39B  2    0.273015    0.380949    0.192635    10.60000   -1.20000
AFIX   0
C40   1    0.297514    0.425733    0.269872    10.60000    0.07771    0.08288 =
         0.09332   -0.01301    0.03195   -0.00542
AFIX 137
H40A  2    0.277928    0.444291    0.221661    10.60000   -1.50000
H40B  2    0.363424    0.435024    0.320220    10.60000   -1.50000
H40C  2    0.217450    0.419663    0.294085    10.60000   -1.50000
AFIX   0
C41   1    0.395334    0.417320    0.087442    10.60000    0.07800    0.08162 =
         0.08915    0.01666    0.01010    0.01126
AFIX  23
H41A  2    0.356728    0.440602    0.103150    10.60000   -1.20000
H41B  2    0.470128    0.423312    0.055913    10.60000   -1.20000
AFIX   0
C42   1    0.299788    0.399233    0.021919    10.60000    0.13125    0.13574 =
         0.11417    0.03645   -0.02936   -0.00734
AFIX 137
H42A  2    0.304357    0.408252   -0.040421    10.60000   -1.50000
H42B  2    0.212361    0.403925    0.036622    10.60000   -1.50000
H42C  2    0.316935    0.373083    0.024491    10.60000   -1.50000
AFIX   0
PART 2
C43   1    0.357363    0.388539    0.234319    10.40000    0.07754    0.08109 =
         0.10489    0.00377    0.02969   -0.00957
AFIX  23
H43A  2    0.318756    0.364462    0.216761    10.40000   -1.20000
H43B  2    0.400044    0.387945    0.299992    10.40000   -1.20000
AFIX   0
C44   1    0.260561    0.416588    0.218278    10.40000    0.09330    0.11198 =
         0.14356    0.00812    0.02780    0.00135
AFIX  23
H44A  2    0.173337    0.405714    0.197123    10.40000   -1.20000
H44B  2    0.257441    0.429836    0.276680    10.40000   -1.20000
AFIX   0
C45   1    0.289626    0.439732    0.153854    10.40000    0.09255    0.11016 =
         0.13680    0.03047    0.01410    0.02779
AFIX  23
H45A  2    0.315402    0.463408    0.183206    10.40000   -1.20000
H45B  2    0.210941    0.443620    0.106404    10.40000   -1.20000
AFIX   0
C46   1    0.394618    0.426145    0.109916    10.40000    0.07868    0.07986 =
         0.10988    0.02916    0.01110    0.01777
AFIX  23
H46A  2    0.361367    0.415519    0.048434    10.40000   -1.20000
H46B  2    0.459363    0.445313    0.103269    10.40000   -1.20000
AFIX   0
HKLF 4


REM  NJ1161 in P2(1)/n
REM wR2 = 0.0821, GooF = S = 1.066, Restrained GooF = 1.090 for all data
REM R1 = 0.0314 for 10704 Fo > 4sig(Fo) and 0.0342 for all 11541 data
REM 580 parameters refined using 292 restraints

END

WGHT      0.0453      1.8911

REM Highest difference peak  0.956,  deepest hole -0.592,  1-sigma level  0.063
Q1    1   0.6816  0.3826  0.1629  11.00000  0.05    0.96
Q2    1   0.6830  0.3831  0.2659  11.00000  0.05    0.73
Q3    1   0.8414  0.4404  0.0625  11.00000  0.05    0.70
Q4    1   0.2628  0.4201  0.0882  11.00000  0.05    0.60
Q5    1   0.8396  0.4810  0.2022  11.00000  0.05    0.49
Q6    1   0.2452  0.4174  0.1551  11.00000  0.05    0.47
Q7    1   0.6421  0.4000  0.2044  11.00000  0.05    0.46
Q8    1   0.7561  0.4396  0.1035  11.00000  0.05    0.39
Q9    1   0.6450  0.3008  0.4925  11.00000  0.05    0.31
Q10   1   0.7158  0.3996  0.5999  11.00000  0.05    0.30
Q11   1   0.6698  0.5006  0.2408  11.00000  0.05    0.29
Q12   1   0.7609  0.3239  0.1533  11.00000  0.05    0.28
Q13   1   0.9292  0.5018  0.1529  11.00000  0.05    0.28
Q14   1   0.9581  0.3608  0.2395  11.00000  0.05    0.27
Q15   1   0.7160  0.4637  0.0022  11.00000  0.05    0.27
Q16   1   0.4667  0.3825  0.1656  11.00000  0.05    0.26
Q17   1   0.6917  0.3732  0.5178  11.00000  0.05    0.25
Q18   1   0.9544  0.2998  0.2536  11.00000  0.05    0.25
Q19   1   0.6699  0.3659  0.6235  11.00000  0.05    0.25
Q20   1   0.4994  0.3611  0.7122  11.00000  0.05    0.25
;
_shelx_res_checksum              59006
_olex2_date_sample_data_collection 2023-05-12
_olex2_submission_special_instructions 'No special instructions were received'
_oxdiff_exptl_absorpt_empirical_details 
;
Empirical correction (ABSPACK) includes:
- Absorption correction using spherical harmonics
- Frame scaling
- Detector area scaling
- B-factor correction
;
_oxdiff_exptl_absorpt_empirical_full_max 1.706
_oxdiff_exptl_absorpt_empirical_full_min 0.705
####################################################################### 
# 
# This file contains crystal structure data downloaded from the 
# Cambridge Structural Database (CSD) hosted by the Cambridge 
# Crystallographic Data Centre (CCDC).
# 
# Full information about CCDC data access policies and citation 
# guidelines are available at http://www.ccdc.cam.ac.uk/access/V1 
# 
# Audit and citation data items may have been added by the CCDC. 
# Please retain this information to preserve the provenance of 
# this file and to allow appropriate attribution of the data. 
# 
#######################################################################

data_jj-017
_database_code_depnum_ccdc_archive 'CCDC 2330342'
loop_
_audit_author_name
_audit_author_address
'rosario scopelliti'
;epfl
Switzerland
;
_audit_update_record             
;
2024-02-01 deposited with the CCDC.	2024-04-02 downloaded from the CCDC.
;
_audit_creation_date             2022-10-20
_audit_creation_method           
;
Olex2 1.5
(compiled 2022.04.07 svn.rca3783a0 for OlexSys, GUI svn.r6498)
;
_shelx_SHELXL_version_number     2018/3
_chemical_name_common            ?
_chemical_name_systematic        ?
_chemical_formula_moiety         'C62 H111 Fe N2 O3 P4 U'
_chemical_formula_sum            'C62 H111 Fe N2 O3 P4 U'
_chemical_formula_weight         1350.28
_chemical_absolute_configuration ?
_chemical_melting_point          ?
_chemical_oxdiff_formula         'C62 H111 N2 O3 P4 Fe1 U1'
loop_
_atom_type_symbol
_atom_type_description
_atom_type_scat_dispersion_real
_atom_type_scat_dispersion_imag
_atom_type_scat_source
C C 0.0181 0.0091 'International Tables Vol C Tables 4.2.6.8 and 6.1.1.4'
H H 0.0000 0.0000 'International Tables Vol C Tables 4.2.6.8 and 6.1.1.4'
Fe Fe -1.1336 3.1974 'International Tables Vol C Tables 4.2.6.8 and 6.1.1.4'
N N 0.0311 0.0180 'International Tables Vol C Tables 4.2.6.8 and 6.1.1.4'
O O 0.0492 0.0322 'International Tables Vol C Tables 4.2.6.8 and 6.1.1.4'
P P 0.2955 0.4335 'International Tables Vol C Tables 4.2.6.8 and 6.1.1.4'
U U -4.3638 13.4090 'International Tables Vol C Tables 4.2.6.8 and 6.1.1.4'

_shelx_space_group_comment       
;
The symmetry employed for this shelxl refinement is uniquely defined
by the following loop, which should always be used as a source of
symmetry information in preference to the above space-group names.
They are only intended as comments.
;
_space_group_crystal_system      orthorhombic
_space_group_IT_number           19
_space_group_name_H-M_alt        'P 21 21 21'
_space_group_name_Hall           'P 2ac 2ab'
loop_
_space_group_symop_operation_xyz
'x, y, z'
'-x+1/2, -y, z+1/2'
'-x, y+1/2, -z+1/2'
'x+1/2, -y+1/2, -z'

_cell_length_a                   16.81721(16)
_cell_length_b                   19.7326(2)
_cell_length_c                   20.13034(17)
_cell_angle_alpha                90
_cell_angle_beta                 90
_cell_angle_gamma                90
_cell_volume                     6680.19(11)
_cell_formula_units_Z            4
_cell_measurement_reflns_used    26871
_cell_measurement_temperature    140.00(10)
_cell_measurement_theta_max      76.5280
_cell_measurement_theta_min      3.0870
_shelx_estimated_absorpt_T_max   0.495
_shelx_estimated_absorpt_T_min   0.238
_exptl_absorpt_coefficient_mu    9.726
_exptl_absorpt_correction_T_max  0.554
_exptl_absorpt_correction_T_min  0.265
_exptl_absorpt_correction_type   analytical
_exptl_absorpt_process_details   
;
CrysAlisPro 1.171.42.72a (Rigaku Oxford Diffraction, 2022)
Analytical numeric absorption correction using a multifaceted crystal
model based on expressions derived by R.C. Clark & J.S. Reid.
(Clark, R. C. & Reid, J. S. (1995). Acta Cryst. A51, 887-897)
Empirical absorption correction using spherical harmonics,
implemented in SCALE3 ABSPACK scaling algorithm.
;
_exptl_absorpt_special_details   ?
_exptl_crystal_colour            'translucent dark black'
_exptl_crystal_density_diffrn    1.343
_exptl_crystal_density_meas      ?
_exptl_crystal_density_method    ?
_exptl_crystal_description       prism
_exptl_crystal_F_000             2796
loop_
_exptl_crystal_face_index_h
_exptl_crystal_face_index_k
_exptl_crystal_face_index_l
_exptl_crystal_face_perp_dist
-2 -1 1 0.0585
1 1 1 0.0661
-1 0 2 0.1108
-2 -1 2 0.0828
-2 2 -13 0.0856
-2 -1 -1 0.0591
1 1 -2 0.0686
9 6 -3 0.0475
-9 -6 2 0.0394
2 -2 13 0.1135
6 -11 -2 0.0328
-5 11 2 0.0508
7 -8 6 0.0653
-2 11 -7 0.0612
-3 12 -4 0.0503

_exptl_crystal_size_max          0.207
_exptl_crystal_size_mid          0.089
_exptl_crystal_size_min          0.084
loop_
_exptl_oxdiff_crystal_face_indexfrac_h
_exptl_oxdiff_crystal_face_indexfrac_k
_exptl_oxdiff_crystal_face_indexfrac_l
_exptl_oxdiff_crystal_face_x
_exptl_oxdiff_crystal_face_y
_exptl_oxdiff_crystal_face_z
-1.9999 -1.0001 1.0001 0.0396 0.0077 0.2094
0.9999 1.0001 0.9999 0.1001 -0.0212 -0.0993
-1.0000 0.0000 2.0000 0.1397 -0.0136 0.1101
-1.9999 -1.0000 2.0000 0.1076 -0.0234 0.2257
-2.3715 1.7062 -12.6370 -0.7907 0.6060 -0.0863
-1.9999 -1.0001 -0.9999 -0.0965 0.0697 0.1769
1.0000 1.0000 -2.0000 -0.1041 0.0718 -0.1481
9.2317 6.2302 -2.8923 -0.0079 0.0052 -1.0000
-9.3598 -6.1783 2.3729 -0.0252 0.0201 0.9995
2.4581 -1.6506 12.6210 0.7913 -0.6065 0.0772
5.5299 -10.9177 -1.6550 -0.5216 -0.8522 -0.0406
-5.3688 11.0342 1.6068 0.5219 0.8527 0.0229
7.4066 -7.6835 5.5534 0.0775 -0.9783 -0.1920
-2.0556 10.6740 -6.7820 -0.0737 0.9313 -0.3567
-2.5552 11.6624 -4.4348 0.1230 0.9403 -0.3174

_exptl_transmission_factor_max   ?
_exptl_transmission_factor_min   ?
_diffrn_reflns_av_R_equivalents  0.0331
_diffrn_reflns_av_unetI/netI     0.0365
_diffrn_reflns_Laue_measured_fraction_full 1.000
_diffrn_reflns_Laue_measured_fraction_max 0.994
_diffrn_reflns_limit_h_max       19
_diffrn_reflns_limit_h_min       -21
_diffrn_reflns_limit_k_max       24
_diffrn_reflns_limit_k_min       -24
_diffrn_reflns_limit_l_max       25
_diffrn_reflns_limit_l_min       -21
_diffrn_reflns_number            41209
_diffrn_reflns_point_group_measured_fraction_full 1.000
_diffrn_reflns_point_group_measured_fraction_max 0.989
_diffrn_reflns_theta_full        67.684
_diffrn_reflns_theta_max         76.745
_diffrn_reflns_theta_min         3.136
_diffrn_ambient_environment      N~2~
_diffrn_ambient_temperature      140.00(10)
_diffrn_detector                 'CCD plate'
_diffrn_detector_area_resol_mean 10.2665
_diffrn_detector_type            Atlas
_diffrn_measured_fraction_theta_full 1.000
_diffrn_measured_fraction_theta_max 0.994
_diffrn_measurement_details      
;
List of Runs (angles in degrees, time in seconds):

  # Type    Start    End  Width  t~exp~   \w     \q     \k     \f   Frames
#--------------------------------------------------------------------------
  1  \w   -112.00 -26.00   1.00    5.00    --  -43.01 -43.00-170.00   86
  2  \w    -19.00  10.00   1.00    5.00    --   43.01 -82.00  -2.00   29
  3  \w     40.00  71.00   1.00   20.00    --  112.00 -43.00-170.00   31
  4  \w    140.00 165.00   1.00   20.00    --  112.00  82.00 119.00   25
  5  \w     92.00 119.00   1.00   20.00    --  112.00 -43.00-170.00   27
  6  \w    104.00 153.00   1.00   20.00    --  112.00 110.00-156.00   49
  7  \w    -89.00 -16.00   1.00    5.00    --  -43.01 -57.00 120.00   73
  8  \w     34.00  93.00   1.00    5.00    --   43.01-125.00-150.00   59
  9  \w     39.00  81.00   1.00   20.00    --  112.00-111.00 -30.00   42
 10  \w    130.00 178.00   1.00   20.00    --  112.00  77.00-120.00   48
 11  \w    105.00 149.00   1.00   20.00    --  112.00 111.00-180.00   44
 12  \w    152.00 178.00   1.00   20.00    --  112.00 111.00-180.00   26
 13  \w     74.00 137.00   1.00   20.00    --  112.00 -45.00  90.00   63
 14  \w    146.00 172.00   1.00   20.00    --  112.00  45.00 120.00   26
 15  \w     42.00 101.00   1.00   20.00    --  112.00-111.00 120.00   59
 16  \w     97.00 138.00   1.00   20.00    --  112.00  45.00 -90.00   41
 17  \w    140.00 173.00   1.00   20.00    --  112.00  45.00 -90.00   33
 18  \w    104.00 171.00   1.00   20.00    --  112.00  77.00 150.00   67
 19  \w     86.00 148.00   1.00   20.00    --  112.00  45.00 150.00   62
 20  \w     86.00 117.00   1.00   20.00    --  112.00  45.00 120.00   31
 21  \w     61.00  88.00   1.00   20.00    --  112.00-111.00-150.00   27
 22  \w     66.00 107.00   1.00   20.00    --  112.00 -82.00  -2.00   41
;
_diffrn_measurement_device       'four-circle diffractometer'
_diffrn_measurement_device_type  'SuperNova, Dual, Cu at home/near, Atlas'
_diffrn_measurement_method       '\w scans'
_diffrn_orient_matrix_type       
'CrysAlisPro convention (1999,Acta A55,543-557)'
_diffrn_orient_matrix_UB_11      -0.0035879000
_diffrn_orient_matrix_UB_12      0.0356451000
_diffrn_orient_matrix_UB_13      0.0680587000
_diffrn_orient_matrix_UB_21      -0.0484435000
_diffrn_orient_matrix_UB_22      0.0582201000
_diffrn_orient_matrix_UB_23      -0.0310064000
_diffrn_orient_matrix_UB_31      -0.0775617000
_diffrn_orient_matrix_UB_32      -0.0380279000
_diffrn_orient_matrix_UB_33      0.0162527000
_diffrn_radiation_monochromator  mirror
_diffrn_radiation_probe          x-ray
_diffrn_radiation_type           'Cu K\a'
_diffrn_radiation_wavelength     1.54184
_diffrn_source                   'micro-focus sealed X-ray tube'
_diffrn_source_type              'SuperNova (Cu) X-ray Source'
_reflns_Friedel_coverage         0.822
_reflns_Friedel_fraction_full    1.000
_reflns_Friedel_fraction_max     0.983
_reflns_number_gt                13436
_reflns_number_total             13920
_reflns_special_details          
;
 Reflections were merged by SHELXL according to the crystal
 class for the calculation of statistics and refinement.
 
 _reflns_Friedel_fraction is defined as the number of unique
 Friedel pairs measured divided by the number that would be
 possible theoretically, ignoring centric projections and
 systematic absences.
;
_reflns_threshold_expression     'I > 2\s(I)'
_computing_cell_refinement       'CrysAlisPro 1.171.42.72a (Rigaku OD, 2022)'
_computing_data_collection       'CrysAlisPro 1.171.42.72a (Rigaku OD, 2022)'
_computing_data_reduction        'CrysAlisPro 1.171.42.72a (Rigaku OD, 2022)'
_computing_molecular_graphics    'Olex2 1.5 (Dolomanov et al., 2009)'
_computing_publication_material  'Olex2 1.5 (Dolomanov et al., 2009)'
_computing_structure_refinement  'SHELXL 2018/3 (Sheldrick, 2015)'
_computing_structure_solution    'SHELXT  (Sheldrick, 2015)'
_refine_diff_density_max         0.981
_refine_diff_density_min         -0.674
_refine_diff_density_rms         0.074
_refine_ls_abs_structure_details 
;
 Flack x determined using 5821 quotients [(I+)-(I-)]/[(I+)+(I-)]
 (Parsons, Flack and Wagner, Acta Cryst. B69 (2013) 249-259).
;
_refine_ls_abs_structure_Flack   -0.015(2)
_refine_ls_extinction_coef       .
_refine_ls_extinction_method     none
_refine_ls_goodness_of_fit_ref   1.091
_refine_ls_hydrogen_treatment    constr
_refine_ls_matrix_type           full
_refine_ls_number_parameters     859
_refine_ls_number_reflns         13920
_refine_ls_number_restraints     769
_refine_ls_R_factor_all          0.0283
_refine_ls_R_factor_gt           0.0263
_refine_ls_restrained_S_all      1.130
_refine_ls_shift/su_max          0.002
_refine_ls_shift/su_mean         0.000
_refine_ls_structure_factor_coef Fsqd
_refine_ls_weighting_details     
'w=1/[\s^2^(Fo^2^)+(0.0247P)^2^+4.8817P] where P=(Fo^2^+2Fc^2^)/3'
_refine_ls_weighting_scheme      calc
_refine_ls_wR_factor_gt          0.0621
_refine_ls_wR_factor_ref         0.0630
_refine_special_details          ?
_olex2_refinement_description    
;
1. Fixed Uiso
 At 1.2 times of:
  All C(H) groups, All C(H,H) groups, All C(H,H,H,H) groups
 At 1.5 times of:
  All C(H,H,H) groups
2. Restrained distances
 C74-C63 \\sim C74-C69
 with sigma of 0.02
 O3-C62 \\sim O3-C68
 with sigma of 0.02
 C62-C63 \\sim C68-C69
 with sigma of 0.02
 C62-C67 \\sim C68-C73
 with sigma of 0.02
 C67-C81 \\sim C73-C81
 with sigma of 0.02
 C67-C66 \\sim C73-C72
 with sigma of 0.02
 C67-C65 \\sim C73-C71
 with sigma of 0.04
 C66-C81 \\sim C72-C81
 with sigma of 0.04
 C65-C63 \\sim C71-C69
 with sigma of 0.04
 C65-C64 \\sim C71-C70
 with sigma of 0.02
 C66-C65 \\sim C72-C71
 with sigma of 0.02
 C67-C63 \\sim C73-C69
 with sigma of 0.04
 C66-C64 \\sim C72-C70
 with sigma of 0.04
 C64-C63 \\sim C70-C69
 with sigma of 0.02
 O3-C67 \\sim O3-C73
 with sigma of 0.04
 O3-C63 \\sim O3-C69
 with sigma of 0.04
 C74-C62 \\sim C74-C68
 with sigma of 0.04
 C74-C64 \\sim C74-C70
 with sigma of 0.04
 C62-C66 \\sim C68-C72
 with sigma of 0.04
 C62-C64 \\sim C68-C70
 with sigma of 0.04
 C62-C81 \\sim C68-C81
 with sigma of 0.04
 P2-C11 \\sim P2-C15 \\sim P2-C13 \\sim P2-C9 \\sim P2-C8 \\sim P2-C6 \\sim
P5-C25 \\sim P4-C29 \\sim P4-C27 ~
 P5-C23 \\sim P5-C21 \\sim P4-C22 \\sim P1-C7 \\sim P1-C5
 with sigma of 0.02
 C30-C29 \\sim C26-C25 \\sim C28-C27 \\sim C24-C23 \\sim C21-C20 \\sim C22-C20
\\sim C14-C13 \\sim C9-C10
 \\sim C8-C7 \\sim C6-C5 \\sim C12-C11 \\sim C85-C15
 with sigma of 0.02
 C44-C41 \\sim C43-C41 \\sim C42-C41
 with sigma of 0.02
 C43-C44 \\sim C44-C42 \\sim C42-C43
 with sigma of 0.02
 C79-C74 \\sim C75-C74 \\sim C78-C74 \\sim C76-C74 \\sim C80-C74 \\sim C77-C74
 with sigma of 0.02
 C78-C79 \\sim C79-C80 \\sim C78-C80
 with sigma of 0.02
 C75-C76 \\sim C76-C77 \\sim C75-C77
 with sigma of 0.02
3. Uiso/Uaniso restraints and constraints
P4 \\sim P5 \\sim C29 \\sim C25 \\sim C30 \\sim C26 \\sim C28 \\sim C27 \\sim
C23 \\sim C24 \\sim C21 \\sim C22 \\sim C20 \\sim P3 \\sim P1 \\sim C7 \\sim C5
\\sim C6 \\sim C8 \\sim C9 \\sim C13 \\sim C14 \\sim C10 \\sim C11 \\sim C15
\\sim C12 \\sim C85: within 2A with sigma of 0.01 and sigma for terminal atoms
of 0.02 within 2A
C41 \\sim C43 \\sim C44 \\sim C42: within 2A with sigma of 0.005 and sigma for
terminal atoms of 0.01 within 2A
C64 \\sim C68 \\sim C70 \\sim C66 \\sim C72 \\sim C67 \\sim C69 \\sim C63 \\sim
C73 \\sim C65 \\sim C71 \\sim C62 \\sim C74 \\sim C79 \\sim C75 \\sim C78 \\sim
C76 \\sim C80 \\sim C77: within 2A with sigma of 0.02 and sigma for terminal
atoms of 0.04 within 2A
Uanis(C51) \\sim Ueq, Uanis(C59) \\sim Ueq, Uanis(C83) \\sim Ueq: with sigma of
0.01 and sigma for terminal atoms of 0.02
4. Others
 Sof(P4)=Sof(H20C)=Sof(H20D)=Sof(C22)=Sof(H22A)=Sof(H22B)=Sof(C27)=Sof(H27A)=
 Sof(H27B)=Sof(C28)=Sof(H28A)=Sof(H28B)=Sof(H28C)=Sof(C29)=Sof(H29A)=Sof(H29B)=
 Sof(C30)=Sof(H30A)=Sof(H30B)=Sof(H30C)=1-FVAR(1)
 Sof(P5)=Sof(H20A)=Sof(H20B)=Sof(C21)=Sof(H21A)=Sof(H21B)=Sof(C23)=Sof(H23A)=
 Sof(H23B)=Sof(C24)=Sof(H24A)=Sof(H24B)=Sof(H24C)=Sof(C25)=Sof(H25A)=Sof(H25B)=
 Sof(C26)=Sof(H26A)=Sof(H26B)=Sof(H26C)=FVAR(1)
 Sof(C7)=Sof(H7A)=Sof(H7B)=Sof(C8)=Sof(H8A)=Sof(H8B)=Sof(C13)=Sof(H13A)=
 Sof(H13B)=Sof(C14)=Sof(H14A)=Sof(H14B)=Sof(H14C)=Sof(C15)=Sof(H15A)=Sof(H15B)=
 Sof(C68)=Sof(C73)=Sof(C72)=Sof(H72)=Sof(C71)=Sof(H71)=Sof(C70)=Sof(H70)=
 Sof(C69)=Sof(C85)=Sof(H85A)=Sof(H85B)=Sof(H85C)=1-FVAR(2)
 Sof(C5)=Sof(H5A)=Sof(H5B)=Sof(C6)=Sof(H6A)=Sof(H6B)=Sof(C9)=Sof(H9A)=Sof(H9B)=
 Sof(C10)=Sof(H10A)=Sof(H10B)=Sof(H10C)=Sof(C11)=Sof(H11A)=Sof(H11B)=Sof(C12)=
 Sof(H12A)=Sof(H12B)=Sof(H12C)=Sof(C62)=Sof(C67)=Sof(C66)=Sof(H66)=Sof(C65)=
 Sof(H65)=Sof(C64)=Sof(H64)=Sof(C63)=FVAR(2)
 Sof(C78)=Sof(H78A)=Sof(H78B)=Sof(H78C)=Sof(C79)=Sof(H79A)=Sof(H79B)=Sof(H79C)=
 Sof(C80)=Sof(H80A)=Sof(H80B)=Sof(H80C)=1-FVAR(3)
 Sof(C75)=Sof(H75A)=Sof(H75B)=Sof(H75C)=Sof(C76)=Sof(H76A)=Sof(H76B)=Sof(H76C)=
 Sof(C77)=Sof(H77A)=Sof(H77B)=Sof(H77C)=FVAR(3)
5.a Secondary CH2 refined with riding coordinates:
 C1(H1A,H1B), C3(H3A,H3B), C5(H5A,H5B), C6(H6A,H6B), C7(H7A,H7B), C8(H8A,H8B),
 C9(H9A,H9B), C11(H11A,H11B), C13(H13A,H13B), C15(H15A,H15B), C16(H16A,H16B),
 C18(H18A,H18B), C20(H20A,H20B), C20(H20C,H20D), C21(H21A,H21B), C22(H22A,H22B),
  C23(H23A,H23B), C25(H25A,H25B), C27(H27A,H27B), C29(H29A,H29B)
5.b Aromatic/amide H refined with riding coordinates:
 C33(H33), C34(H34), C35(H35), C50(H50), C51(H51), C52(H52), C66(H66),
 C65(H65), C64(H64), C72(H72), C71(H71), C70(H70)
5.c Fitted hexagon refined as free rotating group:
 C62(C67,C66,C65,C64,C63), C68(C73,C72,C71,C70,C69)
5.d Idealised Me refined as rotating group:
 C2(H2A,H2B,H2C), C4(H4A,H4B,H4C), C10(H10A,H10B,H10C), C12(H12A,H12B,H12C),
 C14(H14A,H14B,H14C), C17(H17A,H17B,H17C), C19(H19A,H19B,H19C), C24(H24A,H24B,
 H24C), C26(H26A,H26B,H26C), C28(H28A,H28B,H28C), C30(H30A,H30B,H30C), C38(H38A,
 H38B,H38C), C39(H39A,H39B,H39C), C40(H40A,H40B,H40C), C42(H42A,H42B,H42C),
 C43(H43A,H43B,H43C), C44(H44A,H44B,H44C), C55(H55A,H55B,H55C), C56(H56A,H56B,
 H56C), C57(H57A,H57B,H57C), C59(H59A,H59B,H59C), C60(H60A,H60B,H60C), C61(H61A,
 H61B,H61C), C75(H75A,H75B,H75C), C76(H76A,H76B,H76C), C77(H77A,H77B,H77C),
 C78(H78A,H78B,H78C), C79(H79A,H79B,H79C), C80(H80A,H80B,H80C), C82(H82A,H82B,
 H82C), C83(H83A,H83B,H83C), C84(H84A,H84B,H84C), C85(H85A,H85B,H85C)
;
_atom_sites_solution_hydrogens   geom
_atom_sites_solution_primary     dual
_atom_sites_solution_secondary   difmap
loop_
_atom_site_label
_atom_site_type_symbol
_atom_site_fract_x
_atom_site_fract_y
_atom_site_fract_z
_atom_site_U_iso_or_equiv
_atom_site_adp_type
_atom_site_occupancy
_atom_site_site_symmetry_order
_atom_site_calc_flag
_atom_site_refinement_flags_posn
_atom_site_refinement_flags_adp
_atom_site_refinement_flags_occupancy
_atom_site_disorder_assembly
_atom_site_disorder_group
U1 U 0.56844(2) 0.52467(2) 0.46960(2) 0.02637(5) Uani 1 1 d . . . . .
Fe1 Fe 0.87224(5) 0.44292(4) 0.48310(4) 0.03082(19) Uani 1 1 d . . . . .
P1 P 0.85793(10) 0.34283(8) 0.43318(8) 0.0391(3) Uani 1 1 d D U . . .
P2 P 0.94713(9) 0.46802(9) 0.39617(7) 0.0395(3) Uani 1 1 d D . . . .
P3 P 0.95051(8) 0.40165(8) 0.56182(8) 0.0326(3) Uani 1 1 d . U . . .
P4 P 0.8840(7) 0.5425(9) 0.5356(8) 0.0304(17) Uani 0.475(7) 1 d D U P A 2
P5 P 0.8979(6) 0.5410(8) 0.5335(7) 0.0302(15) Uani 0.525(7) 1 d D U P A 1
O1 O 0.48923(19) 0.46960(19) 0.53875(17) 0.0268(7) Uani 1 1 d . . . . .
O2 O 0.5041(3) 0.5215(2) 0.37366(18) 0.0396(9) Uani 1 1 d . . . . .
O3 O 0.5969(3) 0.6294(2) 0.4964(2) 0.0413(10) Uani 1 1 d D . . . .
N1 N 0.7032(3) 0.4745(2) 0.4718(2) 0.0329(8) Uani 1 1 d . . . . .
N2 N 0.7701(3) 0.4598(2) 0.4783(2) 0.0330(10) Uani 1 1 d . . . . .
C1 C 0.7632(6) 0.3355(4) 0.3898(4) 0.061(2) Uani 1 1 d . . . . .
H1A H 0.720924 0.329879 0.423505 0.073 Uiso 1 1 calc R U . . .
H1B H 0.753082 0.378915 0.366611 0.073 Uiso 1 1 calc R U . . .
C2 C 0.7547(7) 0.2780(4) 0.3388(5) 0.072(3) Uani 1 1 d . . . . .
H2A H 0.790219 0.286516 0.301097 0.108 Uiso 1 1 calc R U . . .
H2B H 0.699586 0.276050 0.323047 0.108 Uiso 1 1 calc R U . . .
H2C H 0.768806 0.234786 0.359652 0.108 Uiso 1 1 calc R U . . .
C3 C 0.8630(4) 0.2592(3) 0.4732(4) 0.0471(15) Uani 1 1 d . . . . .
H3A H 0.864745 0.223840 0.438333 0.057 Uiso 1 1 calc R U . . .
H3B H 0.913072 0.256159 0.498932 0.057 Uiso 1 1 calc R U . . .
C4 C 0.7939(5) 0.2445(4) 0.5192(5) 0.0574(19) Uani 1 1 d . . . . .
H4A H 0.745639 0.237324 0.492845 0.086 Uiso 1 1 calc R U . . .
H4B H 0.785986 0.283072 0.549174 0.086 Uiso 1 1 calc R U . . .
H4C H 0.805366 0.203770 0.545271 0.086 Uiso 1 1 calc R U . . .
C5 C 0.9452(8) 0.3255(7) 0.3766(8) 0.042(3) Uani 0.510(9) 1 d D U P B 1
H5A H 0.993867 0.315323 0.402342 0.051 Uiso 0.510(9) 1 calc R U P B 1
H5B H 0.933911 0.287376 0.346055 0.051 Uiso 0.510(9) 1 calc R U P B 1
C6 C 0.9532(10) 0.3921(7) 0.3389(8) 0.044(3) Uani 0.510(9) 1 d D U P B 1
H6A H 0.910400 0.395118 0.305232 0.052 Uiso 0.510(9) 1 calc R U P B 1
H6B H 1.004801 0.392748 0.315225 0.052 Uiso 0.510(9) 1 calc R U P B 1
C7 C 0.9163(9) 0.3406(8) 0.3559(8) 0.046(3) Uani 0.490(9) 1 d D U P B 2
H7A H 0.942192 0.295705 0.352056 0.055 Uiso 0.490(9) 1 calc R U P B 2
H7B H 0.879646 0.345619 0.317712 0.055 Uiso 0.490(9) 1 calc R U P B 2
C8 C 0.9790(9) 0.3946(8) 0.3515(11) 0.047(4) Uani 0.490(9) 1 d D U P B 2
H8A H 0.988571 0.406443 0.304431 0.056 Uiso 0.490(9) 1 calc R U P B 2
H8B H 1.029438 0.377486 0.370600 0.056 Uiso 0.490(9) 1 calc R U P B 2
C9 C 1.0607(6) 0.4779(8) 0.4038(6) 0.043(2) Uani 0.510(9) 1 d D U P B 1
H9A H 1.071743 0.503681 0.444953 0.051 Uiso 0.510(9) 1 calc R U P B 1
H9B H 1.083696 0.432118 0.409731 0.051 Uiso 0.510(9) 1 calc R U P B 1
C10 C 1.1052(16) 0.5123(14) 0.3472(14) 0.057(6) Uani 0.510(9) 1 d D U P B 1
H10A H 1.080437 0.500110 0.304747 0.085 Uiso 0.510(9) 1 calc R U P B 1
H10B H 1.160793 0.497375 0.347249 0.085 Uiso 0.510(9) 1 calc R U P B 1
H10C H 1.103061 0.561573 0.353048 0.085 Uiso 0.510(9) 1 calc R U P B 1
C11 C 0.9213(10) 0.5336(9) 0.3358(11) 0.042(4) Uani 0.510(9) 1 d D U P B 1
H11A H 0.931935 0.579109 0.354579 0.050 Uiso 0.510(9) 1 calc R U P B 1
H11B H 0.953430 0.528158 0.294949 0.050 Uiso 0.510(9) 1 calc R U P B 1
C12 C 0.8334(9) 0.5259(10) 0.3200(7) 0.049(3) Uani 0.510(9) 1 d D U P B 1
H12A H 0.817467 0.560899 0.288120 0.073 Uiso 0.510(9) 1 calc R U P B 1
H12B H 0.802331 0.530921 0.360898 0.073 Uiso 0.510(9) 1 calc R U P B 1
H12C H 0.823807 0.481027 0.300848 0.073 Uiso 0.510(9) 1 calc R U P B 1
C13 C 1.0354(7) 0.5209(8) 0.4062(7) 0.043(3) Uani 0.490(9) 1 d D U P B 2
H13A H 1.017842 0.566407 0.420855 0.051 Uiso 0.490(9) 1 calc R U P B 2
H13B H 1.067856 0.501465 0.442569 0.051 Uiso 0.490(9) 1 calc R U P B 2
C14 C 1.0890(18) 0.5299(13) 0.3459(14) 0.056(6) Uani 0.490(9) 1 d D U P B 2
H14A H 1.061110 0.556525 0.312056 0.084 Uiso 0.490(9) 1 calc R U P B 2
H14B H 1.102734 0.485356 0.327676 0.084 Uiso 0.490(9) 1 calc R U P B 2
H14C H 1.137711 0.553610 0.359138 0.084 Uiso 0.490(9) 1 calc R U P B 2
C15 C 0.8960(10) 0.5197(10) 0.3304(10) 0.043(4) Uani 0.490(9) 1 d D U P B 2
H15A H 0.887552 0.565974 0.348195 0.052 Uiso 0.490(9) 1 calc R U P B 2
H15B H 0.932362 0.523739 0.291946 0.052 Uiso 0.490(9) 1 calc R U P B 2
C16 C 0.9132(4) 0.3430(3) 0.6268(4) 0.0410(14) Uani 1 1 d . . . . .
H16A H 0.900904 0.298786 0.605894 0.049 Uiso 1 1 calc R U . . .
H16B H 0.955931 0.335420 0.659759 0.049 Uiso 1 1 calc R U . . .
C17 C 0.8398(5) 0.3682(5) 0.6626(5) 0.066(2) Uani 1 1 d . . . . .
H17A H 0.801279 0.385152 0.630046 0.098 Uiso 1 1 calc R U . . .
H17B H 0.854644 0.404937 0.692946 0.098 Uiso 1 1 calc R U . . .
H17C H 0.816078 0.330974 0.687897 0.098 Uiso 1 1 calc R U . . .
C18 C 1.0430(4) 0.3565(4) 0.5377(5) 0.058(2) Uani 1 1 d . . . . .
H18A H 1.027760 0.318227 0.508565 0.069 Uiso 1 1 calc R U . . .
H18B H 1.075380 0.387972 0.510573 0.069 Uiso 1 1 calc R U . . .
C19 C 1.0955(4) 0.3288(4) 0.5921(6) 0.064(2) Uani 1 1 d . . . . .
H19A H 1.143704 0.309388 0.572511 0.096 Uiso 1 1 calc R U . . .
H19B H 1.066743 0.293621 0.616640 0.096 Uiso 1 1 calc R U . . .
H19C H 1.110146 0.365543 0.622552 0.096 Uiso 1 1 calc R U . . .
C20 C 0.9915(4) 0.4698(3) 0.6151(3) 0.0407(12) Uani 1 1 d D U . . .
H20A H 1.000673 0.452100 0.660452 0.049 Uiso 0.525(7) 1 calc R U P A 1
H20B H 1.043257 0.485097 0.596966 0.049 Uiso 0.525(7) 1 calc R U P A 1
H20C H 0.965928 0.468116 0.659318 0.049 Uiso 0.475(7) 1 calc R U P A 2
H20D H 1.049346 0.462617 0.621207 0.049 Uiso 0.475(7) 1 calc R U P A 2
C21 C 0.9374(7) 0.5260(6) 0.6178(5) 0.0328(18) Uani 0.525(7) 1 d D U P A 1
H21A H 0.965399 0.566958 0.633955 0.039 Uiso 0.525(7) 1 calc R U P A 1
H21B H 0.893319 0.515793 0.648793 0.039 Uiso 0.525(7) 1 calc R U P A 1
C22 C 0.9770(7) 0.5410(5) 0.5829(6) 0.034(2) Uani 0.475(7) 1 d D U P A 2
H22A H 1.021860 0.552157 0.553062 0.041 Uiso 0.475(7) 1 calc R U P A 2
H22B H 0.974836 0.575811 0.618255 0.041 Uiso 0.475(7) 1 calc R U P A 2
C23 C 0.9646(7) 0.6072(6) 0.4972(6) 0.039(2) Uani 0.525(7) 1 d D U P A 1
H23A H 0.996194 0.585600 0.461509 0.047 Uiso 0.525(7) 1 calc R U P A 1
H23B H 0.930623 0.641933 0.476060 0.047 Uiso 0.525(7) 1 calc R U P A 1
C24 C 1.0222(8) 0.6434(7) 0.5435(7) 0.052(3) Uani 0.525(7) 1 d D U P A 1
H24A H 1.058256 0.671825 0.517241 0.078 Uiso 0.525(7) 1 calc R U P A 1
H24B H 1.053174 0.609867 0.568363 0.078 Uiso 0.525(7) 1 calc R U P A 1
H24C H 0.992300 0.671884 0.574547 0.078 Uiso 0.525(7) 1 calc R U P A 1
C25 C 0.8073(7) 0.5901(6) 0.5510(6) 0.039(2) Uani 0.525(7) 1 d D U P A 1
H25A H 0.780604 0.600162 0.508310 0.047 Uiso 0.525(7) 1 calc R U P A 1
H25B H 0.770767 0.561267 0.577319 0.047 Uiso 0.525(7) 1 calc R U P A 1
C26 C 0.8193(8) 0.6571(7) 0.5885(9) 0.055(3) Uani 0.525(7) 1 d D U P A 1
H26A H 0.849413 0.688620 0.560566 0.082 Uiso 0.525(7) 1 calc R U P A 1
H26B H 0.848790 0.648481 0.629643 0.082 Uiso 0.525(7) 1 calc R U P A 1
H26C H 0.767413 0.676833 0.599214 0.082 Uiso 0.525(7) 1 calc R U P A 1
C27 C 0.8810(7) 0.6246(6) 0.4910(7) 0.036(2) Uani 0.475(7) 1 d D U P A 2
H27A H 0.896592 0.616405 0.444274 0.043 Uiso 0.475(7) 1 calc R U P A 2
H27B H 0.825282 0.640772 0.490717 0.043 Uiso 0.475(7) 1 calc R U P A 2
C28 C 0.9338(9) 0.6817(6) 0.5188(7) 0.044(3) Uani 0.475(7) 1 d D U P A 2
H28A H 0.929924 0.721520 0.489829 0.066 Uiso 0.475(7) 1 calc R U P A 2
H28B H 0.989124 0.666292 0.520542 0.066 Uiso 0.475(7) 1 calc R U P A 2
H28C H 0.915854 0.693698 0.563572 0.066 Uiso 0.475(7) 1 calc R U P A 2
C29 C 0.8064(7) 0.5579(6) 0.6002(6) 0.037(2) Uani 0.475(7) 1 d D U P A 2
H29A H 0.753875 0.550607 0.579157 0.044 Uiso 0.475(7) 1 calc R U P A 2
H29B H 0.812647 0.522653 0.634777 0.044 Uiso 0.475(7) 1 calc R U P A 2
C30 C 0.8041(7) 0.6267(7) 0.6351(7) 0.040(3) Uani 0.475(7) 1 d D U P A 2
H30A H 0.788580 0.661813 0.603215 0.060 Uiso 0.475(7) 1 calc R U P A 2
H30B H 0.856841 0.637150 0.653051 0.060 Uiso 0.475(7) 1 calc R U P A 2
H30C H 0.765330 0.625181 0.671431 0.060 Uiso 0.475(7) 1 calc R U P A 2
C31 C 0.4496(3) 0.4358(3) 0.5862(3) 0.0258(10) Uani 1 1 d . . . . .
C32 C 0.4919(4) 0.3935(3) 0.6317(3) 0.0317(11) Uani 1 1 d . . . . .
C33 C 0.4492(4) 0.3640(3) 0.6834(3) 0.0396(14) Uani 1 1 d . . . . .
H33 H 0.477197 0.337642 0.715190 0.048 Uiso 1 1 calc R U . . .
C34 C 0.3686(4) 0.3712(4) 0.6905(3) 0.0439(14) Uani 1 1 d . . . . .
H34 H 0.341732 0.350703 0.726775 0.053 Uiso 1 1 calc R U . . .
C35 C 0.3269(4) 0.4088(3) 0.6439(3) 0.0381(13) Uani 1 1 d . . . . .
H35 H 0.270826 0.412755 0.648163 0.046 Uiso 1 1 calc R U . . .
C36 C 0.3648(3) 0.4411(3) 0.5910(3) 0.0309(11) Uani 1 1 d . . . . .
C37 C 0.5804(4) 0.3805(3) 0.6248(3) 0.0366(12) Uani 1 1 d . . . . .
C38 C 0.6270(3) 0.4460(3) 0.6338(3) 0.0377(13) Uani 1 1 d . . . . .
H38A H 0.608045 0.479859 0.601899 0.056 Uiso 1 1 calc R U . . .
H38B H 0.683686 0.437305 0.626123 0.056 Uiso 1 1 calc R U . . .
H38C H 0.619407 0.462967 0.679072 0.056 Uiso 1 1 calc R U . . .
C39 C 0.5977(4) 0.3473(3) 0.5573(4) 0.0427(14) Uani 1 1 d . . . . .
H39A H 0.574235 0.301863 0.556268 0.064 Uiso 1 1 calc R U . . .
H39B H 0.655355 0.343912 0.550923 0.064 Uiso 1 1 calc R U . . .
H39C H 0.574643 0.374944 0.521799 0.064 Uiso 1 1 calc R U . . .
C40 C 0.6117(4) 0.3312(4) 0.6782(4) 0.0500(17) Uani 1 1 d . . . . .
H40A H 0.604095 0.351225 0.722318 0.075 Uiso 1 1 calc R U . . .
H40B H 0.668424 0.322741 0.670817 0.075 Uiso 1 1 calc R U . . .
H40C H 0.582422 0.288353 0.675479 0.075 Uiso 1 1 calc R U . . .
C41 C 0.3159(3) 0.4828(4) 0.5423(4) 0.0530(17) Uani 1 1 d D U . . .
C42 C 0.3301(4) 0.4619(4) 0.4706(4) 0.062(2) Uani 1 1 d D U . . .
H42A H 0.313615 0.414615 0.464508 0.093 Uiso 1 1 calc R U . . .
H42B H 0.386714 0.466340 0.460037 0.093 Uiso 1 1 calc R U . . .
H42C H 0.299002 0.491081 0.440996 0.093 Uiso 1 1 calc R U . . .
C43 C 0.2249(4) 0.4755(6) 0.5546(5) 0.091(3) Uani 1 1 d D U . . .
H43A H 0.195962 0.506015 0.524723 0.137 Uiso 1 1 calc R U . . .
H43B H 0.212768 0.487247 0.600779 0.137 Uiso 1 1 calc R U . . .
H43C H 0.208658 0.428614 0.545961 0.137 Uiso 1 1 calc R U . . .
C44 C 0.3358(5) 0.5579(4) 0.5531(5) 0.067(2) Uani 1 1 d D U . . .
H44A H 0.392851 0.565145 0.546088 0.100 Uiso 1 1 calc R U . . .
H44B H 0.321748 0.570930 0.598619 0.100 Uiso 1 1 calc R U . . .
H44C H 0.305560 0.585630 0.521616 0.100 Uiso 1 1 calc R U . . .
C48 C 0.4475(4) 0.5037(3) 0.3299(3) 0.0423(15) Uani 1 1 d . . . . .
C49 C 0.4503(5) 0.4374(3) 0.3022(4) 0.054(2) Uani 1 1 d . . . . .
C50 C 0.3862(7) 0.4172(5) 0.2632(6) 0.090(4) Uani 1 1 d . . . . .
H50 H 0.385887 0.372698 0.245244 0.108 Uiso 1 1 calc R U . . .
C51 C 0.3230(8) 0.4599(6) 0.2499(7) 0.097(4) Uani 1 1 d . U . . .
H51 H 0.278500 0.443906 0.225394 0.116 Uiso 1 1 calc R U . . .
C52 C 0.3251(6) 0.5256(5) 0.2723(5) 0.072(2) Uani 1 1 d . . . . .
H52 H 0.282938 0.555552 0.261234 0.086 Uiso 1 1 calc R U . . .
C53 C 0.3879(5) 0.5493(3) 0.3110(3) 0.0451(15) Uani 1 1 d . . . . .
C54 C 0.5205(6) 0.3899(3) 0.3134(3) 0.0511(19) Uani 1 1 d . . . . .
C55 C 0.5980(6) 0.4243(4) 0.2962(4) 0.060(2) Uani 1 1 d . . . . .
H55A H 0.596169 0.440305 0.250169 0.090 Uiso 1 1 calc R U . . .
H55B H 0.641919 0.392101 0.301418 0.090 Uiso 1 1 calc R U . . .
H55C H 0.606309 0.462998 0.326020 0.090 Uiso 1 1 calc R U . . .
C56 C 0.5219(6) 0.3646(4) 0.3858(4) 0.060(2) Uani 1 1 d . . . . .
H56A H 0.511877 0.402768 0.415825 0.089 Uiso 1 1 calc R U . . .
H56B H 0.574102 0.344972 0.395624 0.089 Uiso 1 1 calc R U . . .
H56C H 0.480652 0.330138 0.391930 0.089 Uiso 1 1 calc R U . . .
C57 C 0.5155(7) 0.3262(4) 0.2704(4) 0.064(2) Uani 1 1 d . . . . .
H57A H 0.466600 0.301381 0.281004 0.096 Uiso 1 1 calc R U . . .
H57B H 0.561609 0.297216 0.279159 0.096 Uiso 1 1 calc R U . . .
H57C H 0.514929 0.339117 0.223371 0.096 Uiso 1 1 calc R U . . .
C58 C 0.3930(5) 0.6247(3) 0.3268(3) 0.0527(19) Uani 1 1 d . . . . .
C59 C 0.4003(9) 0.6393(5) 0.4009(4) 0.096(4) Uani 1 1 d . U . . .
H59A H 0.356141 0.617678 0.424616 0.143 Uiso 1 1 calc R U . . .
H59B H 0.398539 0.688370 0.408379 0.143 Uiso 1 1 calc R U . . .
H59C H 0.450825 0.621247 0.417479 0.143 Uiso 1 1 calc R U . . .
C60 C 0.4655(6) 0.6521(5) 0.2907(5) 0.074(3) Uani 1 1 d . . . . .
H60A H 0.513063 0.628060 0.306085 0.111 Uiso 1 1 calc R U . . .
H60B H 0.471079 0.700574 0.299990 0.111 Uiso 1 1 calc R U . . .
H60C H 0.459080 0.645175 0.242802 0.111 Uiso 1 1 calc R U . . .
C61 C 0.3207(5) 0.6647(4) 0.3006(4) 0.0562(19) Uani 1 1 d . . . . .
H61A H 0.318163 0.660673 0.252133 0.084 Uiso 1 1 calc R U . . .
H61B H 0.326053 0.712489 0.312933 0.084 Uiso 1 1 calc R U . . .
H61C H 0.271929 0.646192 0.320153 0.084 Uiso 1 1 calc R U . . .
C62 C 0.6213(7) 0.6932(3) 0.5124(5) 0.032(4) Uani 0.510(9) 1 d DG U P B 1
C67 C 0.6605(6) 0.7314(4) 0.4644(4) 0.032(3) Uani 0.510(9) 1 d DG U P B 1
C66 C 0.6784(5) 0.7990(4) 0.4766(4) 0.043(3) Uani 0.510(9) 1 d DG U P B 1
H66 H 0.705145 0.825086 0.443836 0.052 Uiso 0.510(9) 1 calc R U P B 1
C65 C 0.6571(6) 0.8285(3) 0.5367(4) 0.048(3) Uani 0.510(9) 1 d DG U P B 1
H65 H 0.669332 0.874732 0.545072 0.058 Uiso 0.510(9) 1 calc R U P B 1
C64 C 0.6179(6) 0.7904(4) 0.5847(4) 0.042(3) Uani 0.510(9) 1 d DG U P B 1
H64 H 0.603376 0.810518 0.625782 0.051 Uiso 0.510(9) 1 calc R U P B 1
C63 C 0.6000(7) 0.7227(4) 0.5725(4) 0.029(3) Uani 0.510(9) 1 d DG U P B 1
C68 C 0.6288(6) 0.6896(4) 0.5087(5) 0.027(4) Uani 0.490(9) 1 d DG U P B 2
C73 C 0.6857(5) 0.7179(4) 0.4669(4) 0.029(3) Uani 0.490(9) 1 d DG U P B 2
C72 C 0.7290(5) 0.7741(4) 0.4875(4) 0.033(2) Uani 0.490(9) 1 d DG U P B 2
H72 H 0.767795 0.793403 0.458910 0.040 Uiso 0.490(9) 1 calc R U P B 2
C71 C 0.7154(5) 0.8020(4) 0.5498(4) 0.045(3) Uani 0.490(9) 1 d DG U P B 2
H71 H 0.745025 0.840462 0.563898 0.054 Uiso 0.490(9) 1 calc R U P B 2
C70 C 0.6586(6) 0.7738(5) 0.5916(3) 0.037(3) Uani 0.490(9) 1 d DG U P B 2
H70 H 0.649365 0.792887 0.634260 0.044 Uiso 0.490(9) 1 calc R U P B 2
C69 C 0.6153(6) 0.7176(5) 0.5711(5) 0.034(4) Uani 0.490(9) 1 d DG U P B 2
C74 C 0.5512(4) 0.6888(3) 0.6225(4) 0.0479(16) Uani 1 1 d D U . . .
C75 C 0.5595(10) 0.6169(5) 0.6378(6) 0.039(3) Uani 0.501(16) 1 d D U P B 1
H75A H 0.556257 0.590452 0.596732 0.059 Uiso 0.501(16) 1 calc R U P B 1
H75B H 0.516735 0.603021 0.667992 0.059 Uiso 0.501(16) 1 calc R U P B 1
H75C H 0.611052 0.608921 0.659156 0.059 Uiso 0.501(16) 1 calc R U P B 1
C76 C 0.4693(6) 0.6994(6) 0.5794(6) 0.033(3) Uani 0.501(16) 1 d D U P B 1
H76A H 0.460111 0.747914 0.572232 0.050 Uiso 0.501(16) 1 calc R U P B 1
H76B H 0.424266 0.680047 0.603817 0.050 Uiso 0.501(16) 1 calc R U P B 1
H76C H 0.474449 0.676580 0.536357 0.050 Uiso 0.501(16) 1 calc R U P B 1
C77 C 0.543(2) 0.7354(15) 0.6833(12) 0.052(8) Uani 0.501(16) 1 d D U P B 1
H77A H 0.590240 0.730458 0.711604 0.078 Uiso 0.501(16) 1 calc R U P B 1
H77B H 0.495571 0.722869 0.708467 0.078 Uiso 0.501(16) 1 calc R U P B 1
H77C H 0.538708 0.782567 0.668506 0.078 Uiso 0.501(16) 1 calc R U P B 1
C78 C 0.6092(11) 0.6321(7) 0.6573(7) 0.053(5) Uani 0.499(16) 1 d D U P B 2
H78A H 0.630957 0.602101 0.622978 0.080 Uiso 0.499(16) 1 calc R U P B 2
H78B H 0.578352 0.605310 0.689150 0.080 Uiso 0.499(16) 1 calc R U P B 2
H78C H 0.652839 0.654988 0.680409 0.080 Uiso 0.499(16) 1 calc R U P B 2
C79 C 0.4785(7) 0.6490(7) 0.6062(7) 0.045(4) Uani 0.499(16) 1 d D U P B 2
H79A H 0.435829 0.679950 0.592792 0.067 Uiso 0.499(16) 1 calc R U P B 2
H79B H 0.461667 0.623307 0.645434 0.067 Uiso 0.499(16) 1 calc R U P B 2
H79C H 0.490136 0.617627 0.569781 0.067 Uiso 0.499(16) 1 calc R U P B 2
C80 C 0.5294(18) 0.7288(14) 0.6870(11) 0.046(8) Uani 0.499(16) 1 d D U P B 2
H80A H 0.577957 0.739024 0.711915 0.068 Uiso 0.499(16) 1 calc R U P B 2
H80B H 0.493837 0.701199 0.714519 0.068 Uiso 0.499(16) 1 calc R U P B 2
H80C H 0.502601 0.771155 0.674972 0.068 Uiso 0.499(16) 1 calc R U P B 2
C81 C 0.6921(4) 0.7040(3) 0.3924(3) 0.0373(13) Uani 1 1 d D . . . .
C82 C 0.6390(7) 0.7458(6) 0.3477(4) 0.079(3) Uani 1 1 d . . . . .
H82A H 0.583242 0.734898 0.356989 0.119 Uiso 1 1 calc R U . . .
H82B H 0.651000 0.735414 0.301173 0.119 Uiso 1 1 calc R U . . .
H82C H 0.648355 0.794033 0.356067 0.119 Uiso 1 1 calc R U . . .
C83 C 0.7776(5) 0.7201(6) 0.3738(8) 0.100(5) Uani 1 1 d . U . . .
H83A H 0.787909 0.768422 0.381211 0.150 Uiso 1 1 calc R U . . .
H83B H 0.786320 0.709296 0.326813 0.150 Uiso 1 1 calc R U . . .
H83C H 0.813753 0.693097 0.401262 0.150 Uiso 1 1 calc R U . . .
C84 C 0.6790(6) 0.6295(4) 0.3754(4) 0.060(2) Uani 1 1 d . . . . .
H84A H 0.706717 0.601077 0.407846 0.090 Uiso 1 1 calc R U . . .
H84B H 0.699828 0.620268 0.330820 0.090 Uiso 1 1 calc R U . . .
H84C H 0.621952 0.619410 0.376501 0.090 Uiso 1 1 calc R U . . .
C85 C 0.8157(9) 0.4927(9) 0.3053(8) 0.044(3) Uani 0.490(9) 1 d D U P B 2
H85A H 0.796037 0.521949 0.269549 0.067 Uiso 0.490(9) 1 calc R U P B 2
H85B H 0.777285 0.492403 0.341908 0.067 Uiso 0.490(9) 1 calc R U P B 2
H85C H 0.822573 0.446479 0.288410 0.067 Uiso 0.490(9) 1 calc R U P B 2

loop_
_atom_site_aniso_label
_atom_site_aniso_U_11
_atom_site_aniso_U_22
_atom_site_aniso_U_33
_atom_site_aniso_U_23
_atom_site_aniso_U_13
_atom_site_aniso_U_12
U1 0.03823(8) 0.02037(7) 0.02051(7) 0.00014(6) -0.00020(7) -0.00486(7)
Fe1 0.0406(4) 0.0242(4) 0.0277(4) -0.0024(3) 0.0038(3) -0.0063(3)
P1 0.0453(8) 0.0296(7) 0.0422(8) -0.0109(6) 0.0096(7) -0.0070(6)
P2 0.0430(8) 0.0437(8) 0.0317(6) 0.0013(6) 0.0042(5) -0.0123(7)
P3 0.0303(7) 0.0302(7) 0.0372(7) -0.0015(6) 0.0048(5) -0.0032(5)
P4 0.035(3) 0.024(2) 0.032(2) -0.0032(19) -0.001(2) -0.002(2)
P5 0.037(3) 0.022(2) 0.031(2) 0.0002(18) -0.002(2) -0.004(2)
O1 0.0282(14) 0.0260(16) 0.0261(16) 0.0054(16) -0.0019(13) -0.0035(14)
O2 0.068(3) 0.0273(19) 0.0231(16) -0.0007(17) -0.0198(17) -0.008(2)
O3 0.042(2) 0.0271(19) 0.055(2) -0.0144(18) 0.0200(19) -0.0109(16)
N1 0.045(2) 0.0270(19) 0.0262(18) 0.000(2) -0.001(2) -0.004(2)
N2 0.054(3) 0.020(2) 0.025(2) 0.0000(16) 0.000(2) -0.0078(18)
C1 0.094(6) 0.030(3) 0.059(4) -0.012(3) -0.034(4) 0.012(4)
C2 0.106(7) 0.039(4) 0.071(5) -0.026(4) -0.040(5) 0.009(4)
C3 0.050(3) 0.026(3) 0.065(4) -0.011(3) -0.009(4) 0.008(2)
C4 0.070(4) 0.036(3) 0.066(5) 0.004(3) -0.002(4) -0.014(3)
C5 0.035(6) 0.039(5) 0.052(6) -0.011(5) 0.011(5) 0.008(4)
C6 0.029(7) 0.047(6) 0.055(7) -0.004(5) 0.014(6) 0.012(5)
C7 0.044(6) 0.041(5) 0.053(6) -0.011(5) 0.013(5) 0.000(5)
C8 0.031(7) 0.045(6) 0.065(8) 0.001(6) 0.021(6) 0.011(5)
C9 0.034(5) 0.048(6) 0.046(5) 0.006(6) 0.007(5) -0.009(6)
C10 0.044(10) 0.062(13) 0.064(9) 0.016(9) 0.023(7) -0.004(8)
C11 0.044(10) 0.036(8) 0.045(6) 0.012(6) 0.012(7) -0.007(7)
C12 0.051(8) 0.055(9) 0.040(7) 0.010(7) 0.019(6) 0.009(8)
C13 0.041(5) 0.039(6) 0.049(6) -0.003(6) 0.015(5) -0.016(6)
C14 0.056(12) 0.050(12) 0.063(9) -0.007(8) 0.023(9) -0.013(9)
C15 0.053(11) 0.032(8) 0.043(7) 0.008(6) 0.032(8) -0.007(7)
C16 0.036(3) 0.037(3) 0.050(3) 0.012(3) -0.004(3) -0.002(2)
C17 0.049(4) 0.079(6) 0.069(5) 0.035(5) 0.022(4) 0.009(4)
C18 0.030(3) 0.071(5) 0.072(5) -0.028(4) 0.013(3) -0.003(3)
C19 0.036(3) 0.041(4) 0.115(8) 0.009(4) 0.019(4) 0.007(3)
C20 0.054(3) 0.034(3) 0.034(3) 0.000(3) -0.003(2) -0.005(3)
C21 0.040(4) 0.028(4) 0.031(4) -0.001(4) 0.000(4) 0.002(4)
C22 0.046(5) 0.026(5) 0.031(4) -0.005(4) -0.007(4) -0.007(4)
C23 0.041(5) 0.035(5) 0.041(5) 0.006(4) -0.005(4) -0.018(4)
C24 0.054(7) 0.045(7) 0.055(8) 0.012(6) -0.010(6) -0.025(6)
C25 0.039(4) 0.031(4) 0.047(5) -0.012(4) -0.008(4) 0.006(4)
C26 0.045(6) 0.045(7) 0.075(9) -0.018(7) -0.017(6) 0.009(5)
C27 0.038(5) 0.029(5) 0.041(5) 0.005(4) 0.000(4) 0.002(4)
C28 0.051(6) 0.026(5) 0.054(7) -0.001(5) -0.002(7) -0.013(5)
C29 0.036(5) 0.032(5) 0.042(5) -0.003(5) 0.002(5) 0.003(4)
C30 0.030(5) 0.040(6) 0.050(7) -0.016(6) -0.003(5) 0.005(5)
C31 0.025(2) 0.023(2) 0.029(2) 0.0000(19) -0.0051(19) -0.0024(17)
C32 0.041(3) 0.026(3) 0.029(3) 0.003(2) -0.007(2) -0.001(2)
C33 0.047(4) 0.044(3) 0.028(3) 0.009(2) -0.005(2) -0.003(3)
C34 0.048(3) 0.052(4) 0.031(3) 0.004(3) 0.007(3) -0.011(3)
C35 0.035(3) 0.040(3) 0.039(3) 0.001(3) 0.001(2) -0.009(2)
C36 0.025(2) 0.028(3) 0.040(3) 0.000(2) -0.001(2) -0.008(2)
C37 0.037(3) 0.038(3) 0.034(3) 0.007(2) -0.004(2) 0.002(2)
C38 0.032(3) 0.045(3) 0.036(3) 0.005(3) -0.011(2) -0.002(2)
C39 0.041(3) 0.037(3) 0.050(3) -0.001(3) 0.000(3) 0.010(3)
C40 0.043(3) 0.050(4) 0.057(4) 0.017(3) -0.010(3) 0.003(3)
C41 0.026(2) 0.058(4) 0.076(4) 0.034(4) -0.003(3) -0.005(3)
C42 0.058(4) 0.071(5) 0.057(4) 0.026(4) -0.027(4) -0.023(3)
C43 0.032(3) 0.124(7) 0.119(7) 0.066(7) -0.011(4) -0.006(4)
C44 0.061(4) 0.049(4) 0.090(6) 0.024(4) 0.022(4) 0.016(4)
C48 0.066(4) 0.028(3) 0.032(3) 0.004(2) -0.006(3) -0.009(3)
C49 0.091(6) 0.029(3) 0.042(3) -0.001(3) -0.027(4) -0.004(3)
C50 0.125(9) 0.038(4) 0.106(8) -0.018(5) -0.077(7) 0.001(5)
C51 0.110(7) 0.063(6) 0.117(8) -0.016(5) -0.073(7) -0.007(5)
C52 0.089(6) 0.048(4) 0.078(5) 0.002(5) -0.047(5) 0.001(5)
C53 0.067(4) 0.035(3) 0.033(3) 0.006(2) -0.011(3) -0.008(3)
C54 0.094(6) 0.027(3) 0.032(3) -0.002(2) -0.022(3) -0.001(3)
C55 0.095(6) 0.040(4) 0.045(4) -0.004(3) -0.002(4) 0.008(4)
C56 0.103(6) 0.037(4) 0.038(3) 0.000(3) -0.011(4) -0.001(4)
C57 0.116(7) 0.034(4) 0.042(4) -0.007(3) -0.027(4) 0.003(4)
C58 0.093(5) 0.031(3) 0.034(3) 0.004(3) -0.025(3) 0.003(3)
C59 0.183(12) 0.059(5) 0.044(4) -0.010(4) -0.037(6) 0.023(7)
C60 0.080(6) 0.049(5) 0.093(7) 0.037(5) -0.036(5) -0.015(4)
C61 0.077(5) 0.045(4) 0.046(4) 0.000(3) -0.012(4) 0.007(4)
C62 0.037(7) 0.025(7) 0.035(8) 0.006(6) -0.006(6) -0.009(6)
C67 0.037(6) 0.027(5) 0.033(5) 0.012(5) -0.020(5) -0.003(5)
C66 0.048(6) 0.032(5) 0.050(6) 0.007(5) -0.004(6) -0.016(5)
C65 0.054(6) 0.029(5) 0.062(7) -0.007(5) -0.009(6) -0.013(5)
C64 0.058(7) 0.027(6) 0.042(6) -0.006(5) -0.017(6) -0.002(5)
C63 0.033(5) 0.021(6) 0.033(6) -0.007(5) -0.013(5) 0.003(4)
C68 0.026(6) 0.019(7) 0.035(7) -0.004(6) -0.014(6) 0.007(6)
C73 0.032(6) 0.025(5) 0.029(5) 0.008(5) -0.007(5) 0.000(5)
C72 0.030(5) 0.032(5) 0.038(6) 0.004(4) -0.004(4) -0.007(4)
C71 0.048(6) 0.035(6) 0.050(7) -0.006(5) -0.010(5) -0.018(5)
C70 0.051(7) 0.030(6) 0.029(5) -0.004(5) -0.017(5) -0.005(5)
C69 0.041(7) 0.027(6) 0.033(7) 0.008(6) -0.012(5) -0.004(5)
C74 0.052(4) 0.035(3) 0.057(4) -0.018(3) 0.017(3) -0.007(3)
C75 0.065(9) 0.028(6) 0.025(5) -0.008(4) -0.005(6) -0.004(6)
C76 0.029(5) 0.027(6) 0.044(6) -0.003(5) 0.006(5) -0.001(4)
C77 0.069(15) 0.048(13) 0.038(11) -0.010(8) 0.024(9) -0.012(10)
C78 0.098(13) 0.024(6) 0.038(7) -0.005(5) 0.006(8) 0.008(7)
C79 0.046(7) 0.051(8) 0.037(7) -0.010(6) 0.009(5) -0.008(6)
C80 0.054(12) 0.033(9) 0.050(14) -0.017(9) -0.005(11) 0.004(10)
C81 0.039(3) 0.035(3) 0.039(3) 0.009(2) -0.001(2) -0.008(2)
C82 0.106(7) 0.083(7) 0.049(4) -0.014(4) -0.027(5) 0.047(6)
C83 0.044(4) 0.080(7) 0.175(13) -0.042(8) 0.019(6) -0.014(4)
C84 0.104(7) 0.044(4) 0.031(3) 0.000(3) -0.001(4) -0.019(4)
C85 0.048(8) 0.046(9) 0.040(7) 0.002(6) 0.011(6) 0.011(7)

_geom_special_details            
;
 All esds (except the esd in the dihedral angle between two l.s. planes)
 are estimated using the full covariance matrix.  The cell esds are taken
 into account individually in the estimation of esds in distances, angles
 and torsion angles; correlations between esds in cell parameters are only
 used when they are defined by crystal symmetry.  An approximate (isotropic)
 treatment of cell esds is used for estimating esds involving l.s. planes.
;
loop_
_geom_bond_atom_site_label_1
_geom_bond_atom_site_label_2
_geom_bond_distance
_geom_bond_site_symmetry_2
_geom_bond_publ_flag
U1 O1 2.212(3) . ?
U1 O2 2.215(3) . ?
U1 O3 2.189(4) . ?
U1 N1 2.474(5) . ?
Fe1 P1 2.2291(17) . ?
Fe1 P2 2.2122(16) . ?
Fe1 P3 2.2152(18) . ?
Fe1 P4 2.240(18) . ?
Fe1 P5 2.227(16) . ?
Fe1 N2 1.752(5) . ?
P1 C1 1.822(8) . ?
P1 C3 1.839(7) . ?
P1 C5 1.889(11) . ?
P1 C7 1.841(12) . ?
P2 C6 1.894(14) . ?
P2 C8 1.788(14) . ?
P2 C9 1.926(10) . ?
P2 C11 1.828(14) . ?
P2 C13 1.826(10) . ?
P2 C15 1.879(15) . ?
P3 C16 1.855(6) . ?
P3 C18 1.857(7) . ?
P3 C20 1.853(6) . ?
P4 C22 1.832(15) . ?
P4 C27 1.851(15) . ?
P4 C29 1.867(15) . ?
P5 C21 1.847(14) . ?
P5 C23 1.870(14) . ?
P5 C25 1.840(14) . ?
O1 C31 1.342(6) . ?
O2 C48 1.344(8) . ?
O3 C62 1.363(7) . ?
O3 C68 1.327(7) . ?
N1 N2 1.169(7) . ?
C1 H1A 0.9900 . ?
C1 H1B 0.9900 . ?
C1 C2 1.537(10) . ?
C2 H2A 0.9800 . ?
C2 H2B 0.9800 . ?
C2 H2C 0.9800 . ?
C3 H3A 0.9900 . ?
C3 H3B 0.9900 . ?
C3 C4 1.513(11) . ?
C4 H4A 0.9800 . ?
C4 H4B 0.9800 . ?
C4 H4C 0.9800 . ?
C5 H5A 0.9900 . ?
C5 H5B 0.9900 . ?
C5 C6 1.523(16) . ?
C6 H6A 0.9900 . ?
C6 H6B 0.9900 . ?
C7 H7A 0.9900 . ?
C7 H7B 0.9900 . ?
C7 C8 1.501(16) . ?
C8 H8A 0.9900 . ?
C8 H8B 0.9900 . ?
C9 H9A 0.9900 . ?
C9 H9B 0.9900 . ?
C9 C10 1.524(16) . ?
C10 H10A 0.9800 . ?
C10 H10B 0.9800 . ?
C10 H10C 0.9800 . ?
C11 H11A 0.9900 . ?
C11 H11B 0.9900 . ?
C11 C12 1.519(15) . ?
C12 H12A 0.9800 . ?
C12 H12B 0.9800 . ?
C12 H12C 0.9800 . ?
C13 H13A 0.9900 . ?
C13 H13B 0.9900 . ?
C13 C14 1.523(17) . ?
C14 H14A 0.9800 . ?
C14 H14B 0.9800 . ?
C14 H14C 0.9800 . ?
C15 H15A 0.9900 . ?
C15 H15B 0.9900 . ?
C15 C85 1.538(16) . ?
C16 H16A 0.9900 . ?
C16 H16B 0.9900 . ?
C16 C17 1.513(10) . ?
C17 H17A 0.9800 . ?
C17 H17B 0.9800 . ?
C17 H17C 0.9800 . ?
C18 H18A 0.9900 . ?
C18 H18B 0.9900 . ?
C18 C19 1.510(13) . ?
C19 H19A 0.9800 . ?
C19 H19B 0.9800 . ?
C19 H19C 0.9800 . ?
C20 H20A 0.9900 . ?
C20 H20B 0.9900 . ?
C20 H20C 0.9900 . ?
C20 H20D 0.9900 . ?
C20 C21 1.436(11) . ?
C20 C22 1.566(11) . ?
C21 H21A 0.9900 . ?
C21 H21B 0.9900 . ?
C22 H22A 0.9900 . ?
C22 H22B 0.9900 . ?
C23 H23A 0.9900 . ?
C23 H23B 0.9900 . ?
C23 C24 1.521(13) . ?
C24 H24A 0.9800 . ?
C24 H24B 0.9800 . ?
C24 H24C 0.9800 . ?
C25 H25A 0.9900 . ?
C25 H25B 0.9900 . ?
C25 C26 1.535(13) . ?
C26 H26A 0.9800 . ?
C26 H26B 0.9800 . ?
C26 H26C 0.9800 . ?
C27 H27A 0.9900 . ?
C27 H27B 0.9900 . ?
C27 C28 1.540(13) . ?
C28 H28A 0.9800 . ?
C28 H28B 0.9800 . ?
C28 H28C 0.9800 . ?
C29 H29A 0.9900 . ?
C29 H29B 0.9900 . ?
C29 C30 1.529(13) . ?
C30 H30A 0.9800 . ?
C30 H30B 0.9800 . ?
C30 H30C 0.9800 . ?
C31 C32 1.428(8) . ?
C31 C36 1.432(7) . ?
C32 C33 1.392(9) . ?
C32 C37 1.517(8) . ?
C33 H33 0.9500 . ?
C33 C34 1.370(10) . ?
C34 H34 0.9500 . ?
C34 C35 1.386(10) . ?
C35 H35 0.9500 . ?
C35 C36 1.395(8) . ?
C36 C41 1.522(8) . ?
C37 C38 1.523(9) . ?
C37 C39 1.535(9) . ?
C37 C40 1.542(8) . ?
C38 H38A 0.9800 . ?
C38 H38B 0.9800 . ?
C38 H38C 0.9800 . ?
C39 H39A 0.9800 . ?
C39 H39B 0.9800 . ?
C39 H39C 0.9800 . ?
C40 H40A 0.9800 . ?
C40 H40B 0.9800 . ?
C40 H40C 0.9800 . ?
C41 C42 1.520(11) . ?
C41 C43 1.557(8) . ?
C41 C44 1.535(10) . ?
C42 H42A 0.9800 . ?
C42 H42B 0.9800 . ?
C42 H42C 0.9800 . ?
C43 H43A 0.9800 . ?
C43 H43B 0.9800 . ?
C43 H43C 0.9800 . ?
C44 H44A 0.9800 . ?
C44 H44B 0.9800 . ?
C44 H44C 0.9800 . ?
C48 C49 1.423(9) . ?
C48 C53 1.398(10) . ?
C49 C50 1.391(11) . ?
C49 C54 1.525(11) . ?
C50 H50 0.9500 . ?
C50 C51 1.383(15) . ?
C51 H51 0.9500 . ?
C51 C52 1.374(15) . ?
C52 H52 0.9500 . ?
C52 C53 1.392(11) . ?
C53 C58 1.525(10) . ?
C54 C55 1.511(12) . ?
C54 C56 1.540(9) . ?
C54 C57 1.528(9) . ?
C55 H55A 0.9800 . ?
C55 H55B 0.9800 . ?
C55 H55C 0.9800 . ?
C56 H56A 0.9800 . ?
C56 H56B 0.9800 . ?
C56 H56C 0.9800 . ?
C57 H57A 0.9800 . ?
C57 H57B 0.9800 . ?
C57 H57C 0.9800 . ?
C58 C59 1.526(10) . ?
C58 C60 1.517(13) . ?
C58 C61 1.542(11) . ?
C59 H59A 0.9800 . ?
C59 H59B 0.9800 . ?
C59 H59C 0.9800 . ?
C60 H60A 0.9800 . ?
C60 H60B 0.9800 . ?
C60 H60C 0.9800 . ?
C61 H61A 0.9800 . ?
C61 H61B 0.9800 . ?
C61 H61C 0.9800 . ?
C62 C67 1.3900 . ?
C62 C63 1.3900 . ?
C67 C66 1.3900 . ?
C67 C81 1.637(9) . ?
C66 H66 0.9500 . ?
C66 C65 1.3900 . ?
C65 H65 0.9500 . ?
C65 C64 1.3900 . ?
C64 H64 0.9500 . ?
C64 C63 1.3900 . ?
C63 C74 1.460(9) . ?
C68 C73 1.3900 . ?
C68 C69 1.3900 . ?
C73 C72 1.3900 . ?
C73 C81 1.529(9) . ?
C72 H72 0.9500 . ?
C72 C71 1.3900 . ?
C71 H71 0.9500 . ?
C71 C70 1.3900 . ?
C70 H70 0.9500 . ?
C70 C69 1.3900 . ?
C69 C74 1.598(9) . ?
C74 C75 1.459(12) . ?
C74 C76 1.642(12) . ?
C74 C77 1.537(15) . ?
C74 C78 1.641(13) . ?
C74 C79 1.490(12) . ?
C74 C80 1.563(16) . ?
C75 H75A 0.9800 . ?
C75 H75B 0.9800 . ?
C75 H75C 0.9800 . ?
C76 H76A 0.9800 . ?
C76 H76B 0.9800 . ?
C76 H76C 0.9800 . ?
C77 H77A 0.9800 . ?
C77 H77B 0.9800 . ?
C77 H77C 0.9800 . ?
C78 H78A 0.9800 . ?
C78 H78B 0.9800 . ?
C78 H78C 0.9800 . ?
C79 H79A 0.9800 . ?
C79 H79B 0.9800 . ?
C79 H79C 0.9800 . ?
C80 H80A 0.9800 . ?
C80 H80B 0.9800 . ?
C80 H80C 0.9800 . ?
C81 C82 1.512(10) . ?
C81 C83 1.519(10) . ?
C81 C84 1.525(10) . ?
C82 H82A 0.9800 . ?
C82 H82B 0.9800 . ?
C82 H82C 0.9800 . ?
C83 H83A 0.9800 . ?
C83 H83B 0.9800 . ?
C83 H83C 0.9800 . ?
C84 H84A 0.9800 . ?
C84 H84B 0.9800 . ?
C84 H84C 0.9800 . ?
C85 H85A 0.9800 . ?
C85 H85B 0.9800 . ?
C85 H85C 0.9800 . ?

loop_
_geom_angle_atom_site_label_1
_geom_angle_atom_site_label_2
_geom_angle_atom_site_label_3
_geom_angle
_geom_angle_site_symmetry_1
_geom_angle_site_symmetry_3
_geom_angle_publ_flag
O1 U1 O2 103.92(15) . . ?
O1 U1 N1 110.12(14) . . ?
O2 U1 N1 116.85(16) . . ?
O3 U1 O1 116.14(15) . . ?
O3 U1 O2 110.41(18) . . ?
O3 U1 N1 99.96(16) . . ?
P1 Fe1 P4 178.3(3) . . ?
P2 Fe1 P1 84.45(7) . . ?
P2 Fe1 P3 108.05(7) . . ?
P2 Fe1 P4 97.3(4) . . ?
P2 Fe1 P5 93.2(3) . . ?
P3 Fe1 P1 93.49(7) . . ?
P3 Fe1 P4 86.2(3) . . ?
P3 Fe1 P5 83.0(3) . . ?
P5 Fe1 P1 175.0(3) . . ?
N2 Fe1 P1 92.16(15) . . ?
N2 Fe1 P2 118.12(16) . . ?
N2 Fe1 P3 133.80(16) . . ?
N2 Fe1 P4 86.9(3) . . ?
N2 Fe1 P5 92.9(3) . . ?
C1 P1 Fe1 112.4(2) . . ?
C1 P1 C3 100.3(3) . . ?
C1 P1 C5 112.0(6) . . ?
C1 P1 C7 93.4(7) . . ?
C3 P1 Fe1 126.3(3) . . ?
C3 P1 C5 93.8(5) . . ?
C3 P1 C7 108.9(6) . . ?
C5 P1 Fe1 110.4(4) . . ?
C7 P1 Fe1 110.2(5) . . ?
C6 P2 Fe1 109.6(5) . . ?
C6 P2 C9 94.3(7) . . ?
C8 P2 Fe1 112.7(6) . . ?
C8 P2 C13 106.0(7) . . ?
C8 P2 C15 102.9(10) . . ?
C9 P2 Fe1 121.6(4) . . ?
C11 P2 Fe1 123.3(7) . . ?
C11 P2 C6 99.7(10) . . ?
C11 P2 C9 102.5(6) . . ?
C13 P2 Fe1 120.2(4) . . ?
C13 P2 C15 98.0(7) . . ?
C15 P2 Fe1 114.7(6) . . ?
C16 P3 Fe1 122.2(2) . . ?
C16 P3 C18 99.7(4) . . ?
C18 P3 Fe1 119.1(3) . . ?
C20 P3 Fe1 111.6(2) . . ?
C20 P3 C16 99.9(3) . . ?
C20 P3 C18 100.8(3) . . ?
C22 P4 Fe1 107.8(8) . . ?
C22 P4 C27 106.9(9) . . ?
C22 P4 C29 103.7(10) . . ?
C27 P4 Fe1 122.5(9) . . ?
C27 P4 C29 100.2(9) . . ?
C29 P4 Fe1 114.2(8) . . ?
C21 P5 Fe1 110.4(7) . . ?
C21 P5 C23 104.7(9) . . ?
C23 P5 Fe1 123.1(8) . . ?
C25 P5 Fe1 112.6(7) . . ?
C25 P5 C21 101.9(8) . . ?
C25 P5 C23 101.8(9) . . ?
C31 O1 U1 172.3(3) . . ?
C48 O2 U1 157.8(4) . . ?
C62 O3 U1 175.2(6) . . ?
C68 O3 U1 168.5(6) . . ?
N2 N1 U1 169.4(4) . . ?
N1 N2 Fe1 175.3(4) . . ?
P1 C1 H1A 107.9 . . ?
P1 C1 H1B 107.9 . . ?
H1A C1 H1B 107.2 . . ?
C2 C1 P1 117.4(6) . . ?
C2 C1 H1A 107.9 . . ?
C2 C1 H1B 107.9 . . ?
C1 C2 H2A 109.5 . . ?
C1 C2 H2B 109.5 . . ?
C1 C2 H2C 109.5 . . ?
H2A C2 H2B 109.5 . . ?
H2A C2 H2C 109.5 . . ?
H2B C2 H2C 109.5 . . ?
P1 C3 H3A 108.8 . . ?
P1 C3 H3B 108.8 . . ?
H3A C3 H3B 107.7 . . ?
C4 C3 P1 113.8(5) . . ?
C4 C3 H3A 108.8 . . ?
C4 C3 H3B 108.8 . . ?
C3 C4 H4A 109.5 . . ?
C3 C4 H4B 109.5 . . ?
C3 C4 H4C 109.5 . . ?
H4A C4 H4B 109.5 . . ?
H4A C4 H4C 109.5 . . ?
H4B C4 H4C 109.5 . . ?
P1 C5 H5A 111.3 . . ?
P1 C5 H5B 111.3 . . ?
H5A C5 H5B 109.2 . . ?
C6 C5 P1 102.3(9) . . ?
C6 C5 H5A 111.3 . . ?
C6 C5 H5B 111.3 . . ?
P2 C6 H6A 109.2 . . ?
P2 C6 H6B 109.2 . . ?
C5 C6 P2 112.0(11) . . ?
C5 C6 H6A 109.2 . . ?
C5 C6 H6B 109.2 . . ?
H6A C6 H6B 107.9 . . ?
P1 C7 H7A 108.8 . . ?
P1 C7 H7B 108.8 . . ?
H7A C7 H7B 107.6 . . ?
C8 C7 P1 114.0(11) . . ?
C8 C7 H7A 108.7 . . ?
C8 C7 H7B 108.8 . . ?
P2 C8 H8A 109.8 . . ?
P2 C8 H8B 109.8 . . ?
C7 C8 P2 109.6(11) . . ?
C7 C8 H8A 109.8 . . ?
C7 C8 H8B 109.8 . . ?
H8A C8 H8B 108.2 . . ?
P2 C9 H9A 107.8 . . ?
P2 C9 H9B 107.8 . . ?
H9A C9 H9B 107.1 . . ?
C10 C9 P2 118.2(14) . . ?
C10 C9 H9A 107.8 . . ?
C10 C9 H9B 107.8 . . ?
C9 C10 H10A 109.5 . . ?
C9 C10 H10B 109.5 . . ?
C9 C10 H10C 109.5 . . ?
H10A C10 H10B 109.5 . . ?
H10A C10 H10C 109.5 . . ?
H10B C10 H10C 109.5 . . ?
P2 C11 H11A 110.2 . . ?
P2 C11 H11B 110.2 . . ?
H11A C11 H11B 108.5 . . ?
C12 C11 P2 107.4(10) . . ?
C12 C11 H11A 110.2 . . ?
C12 C11 H11B 110.2 . . ?
C11 C12 H12A 109.5 . . ?
C11 C12 H12B 109.5 . . ?
C11 C12 H12C 109.5 . . ?
H12A C12 H12B 109.5 . . ?
H12A C12 H12C 109.5 . . ?
H12B C12 H12C 109.5 . . ?
P2 C13 H13A 108.0 . . ?
P2 C13 H13B 108.0 . . ?
H13A C13 H13B 107.2 . . ?
C14 C13 P2 117.4(15) . . ?
C14 C13 H13A 108.0 . . ?
C14 C13 H13B 108.0 . . ?
C13 C14 H14A 109.5 . . ?
C13 C14 H14B 109.5 . . ?
C13 C14 H14C 109.5 . . ?
H14A C14 H14B 109.5 . . ?
H14A C14 H14C 109.5 . . ?
H14B C14 H14C 109.5 . . ?
P2 C15 H15A 108.2 . . ?
P2 C15 H15B 108.2 . . ?
H15A C15 H15B 107.3 . . ?
C85 C15 P2 116.4(11) . . ?
C85 C15 H15A 108.2 . . ?
C85 C15 H15B 108.2 . . ?
P3 C16 H16A 108.8 . . ?
P3 C16 H16B 108.8 . . ?
H16A C16 H16B 107.7 . . ?
C17 C16 P3 114.0(5) . . ?
C17 C16 H16A 108.8 . . ?
C17 C16 H16B 108.8 . . ?
C16 C17 H17A 109.5 . . ?
C16 C17 H17B 109.5 . . ?
C16 C17 H17C 109.5 . . ?
H17A C17 H17B 109.5 . . ?
H17A C17 H17C 109.5 . . ?
H17B C17 H17C 109.5 . . ?
P3 C18 H18A 107.7 . . ?
P3 C18 H18B 107.7 . . ?
H18A C18 H18B 107.1 . . ?
C19 C18 P3 118.3(6) . . ?
C19 C18 H18A 107.7 . . ?
C19 C18 H18B 107.7 . . ?
C18 C19 H19A 109.5 . . ?
C18 C19 H19B 109.5 . . ?
C18 C19 H19C 109.5 . . ?
H19A C19 H19B 109.5 . . ?
H19A C19 H19C 109.5 . . ?
H19B C19 H19C 109.5 . . ?
P3 C20 H20A 109.6 . . ?
P3 C20 H20B 109.6 . . ?
P3 C20 H20C 109.5 . . ?
P3 C20 H20D 109.5 . . ?
H20A C20 H20B 108.1 . . ?
H20C C20 H20D 108.1 . . ?
C21 C20 P3 110.3(6) . . ?
C21 C20 H20A 109.6 . . ?
C21 C20 H20B 109.6 . . ?
C22 C20 P3 110.7(5) . . ?
C22 C20 H20C 109.5 . . ?
C22 C20 H20D 109.5 . . ?
P5 C21 H21A 110.0 . . ?
P5 C21 H21B 110.0 . . ?
C20 C21 P5 108.5(7) . . ?
C20 C21 H21A 110.0 . . ?
C20 C21 H21B 110.0 . . ?
H21A C21 H21B 108.4 . . ?
P4 C22 H22A 109.4 . . ?
P4 C22 H22B 109.4 . . ?
C20 C22 P4 111.4(8) . . ?
C20 C22 H22A 109.4 . . ?
C20 C22 H22B 109.4 . . ?
H22A C22 H22B 108.0 . . ?
P5 C23 H23A 107.8 . . ?
P5 C23 H23B 107.8 . . ?
H23A C23 H23B 107.1 . . ?
C24 C23 P5 118.2(10) . . ?
C24 C23 H23A 107.8 . . ?
C24 C23 H23B 107.8 . . ?
C23 C24 H24A 109.5 . . ?
C23 C24 H24B 109.5 . . ?
C23 C24 H24C 109.5 . . ?
H24A C24 H24B 109.5 . . ?
H24A C24 H24C 109.5 . . ?
H24B C24 H24C 109.5 . . ?
P5 C25 H25A 108.3 . . ?
P5 C25 H25B 108.3 . . ?
H25A C25 H25B 107.4 . . ?
C26 C25 P5 116.0(10) . . ?
C26 C25 H25A 108.3 . . ?
C26 C25 H25B 108.3 . . ?
C25 C26 H26A 109.5 . . ?
C25 C26 H26B 109.5 . . ?
C25 C26 H26C 109.5 . . ?
H26A C26 H26B 109.5 . . ?
H26A C26 H26C 109.5 . . ?
H26B C26 H26C 109.5 . . ?
P4 C27 H27A 108.1 . . ?
P4 C27 H27B 108.1 . . ?
H27A C27 H27B 107.3 . . ?
C28 C27 P4 116.7(10) . . ?
C28 C27 H27A 108.1 . . ?
C28 C27 H27B 108.1 . . ?
C27 C28 H28A 109.5 . . ?
C27 C28 H28B 109.5 . . ?
C27 C28 H28C 109.5 . . ?
H28A C28 H28B 109.5 . . ?
H28A C28 H28C 109.5 . . ?
H28B C28 H28C 109.5 . . ?
P4 C29 H29A 107.6 . . ?
P4 C29 H29B 107.6 . . ?
H29A C29 H29B 107.0 . . ?
C30 C29 P4 118.8(11) . . ?
C30 C29 H29A 107.6 . . ?
C30 C29 H29B 107.6 . . ?
C29 C30 H30A 109.5 . . ?
C29 C30 H30B 109.5 . . ?
C29 C30 H30C 109.5 . . ?
H30A C30 H30B 109.5 . . ?
H30A C30 H30C 109.5 . . ?
H30B C30 H30C 109.5 . . ?
O1 C31 C32 119.9(4) . . ?
O1 C31 C36 120.4(5) . . ?
C32 C31 C36 119.7(5) . . ?
C31 C32 C37 122.0(5) . . ?
C33 C32 C31 117.8(6) . . ?
C33 C32 C37 120.2(5) . . ?
C32 C33 H33 118.5 . . ?
C34 C33 C32 123.0(6) . . ?
C34 C33 H33 118.5 . . ?
C33 C34 H34 120.5 . . ?
C33 C34 C35 119.1(6) . . ?
C35 C34 H34 120.5 . . ?
C34 C35 H35 119.0 . . ?
C34 C35 C36 121.9(6) . . ?
C36 C35 H35 119.0 . . ?
C31 C36 C41 122.2(5) . . ?
C35 C36 C31 118.3(5) . . ?
C35 C36 C41 119.5(5) . . ?
C32 C37 C38 110.5(5) . . ?
C32 C37 C39 109.8(5) . . ?
C32 C37 C40 112.2(5) . . ?
C38 C37 C39 111.7(5) . . ?
C38 C37 C40 106.1(5) . . ?
C39 C37 C40 106.5(6) . . ?
C37 C38 H38A 109.5 . . ?
C37 C38 H38B 109.5 . . ?
C37 C38 H38C 109.5 . . ?
H38A C38 H38B 109.5 . . ?
H38A C38 H38C 109.5 . . ?
H38B C38 H38C 109.5 . . ?
C37 C39 H39A 109.5 . . ?
C37 C39 H39B 109.5 . . ?
C37 C39 H39C 109.5 . . ?
H39A C39 H39B 109.5 . . ?
H39A C39 H39C 109.5 . . ?
H39B C39 H39C 109.5 . . ?
C37 C40 H40A 109.5 . . ?
C37 C40 H40B 109.5 . . ?
C37 C40 H40C 109.5 . . ?
H40A C40 H40B 109.5 . . ?
H40A C40 H40C 109.5 . . ?
H40B C40 H40C 109.5 . . ?
C36 C41 C43 112.2(6) . . ?
C36 C41 C44 108.2(6) . . ?
C42 C41 C36 112.3(6) . . ?
C42 C41 C43 106.2(7) . . ?
C42 C41 C44 111.3(6) . . ?
C44 C41 C43 106.3(7) . . ?
C41 C42 H42A 109.5 . . ?
C41 C42 H42B 109.5 . . ?
C41 C42 H42C 109.5 . . ?
H42A C42 H42B 109.5 . . ?
H42A C42 H42C 109.5 . . ?
H42B C42 H42C 109.5 . . ?
C41 C43 H43A 109.5 . . ?
C41 C43 H43B 109.5 . . ?
C41 C43 H43C 109.5 . . ?
H43A C43 H43B 109.5 . . ?
H43A C43 H43C 109.5 . . ?
H43B C43 H43C 109.5 . . ?
C41 C44 H44A 109.5 . . ?
C41 C44 H44B 109.5 . . ?
C41 C44 H44C 109.5 . . ?
H44A C44 H44B 109.5 . . ?
H44A C44 H44C 109.5 . . ?
H44B C44 H44C 109.5 . . ?
O2 C48 C49 118.3(6) . . ?
O2 C48 C53 121.2(6) . . ?
C53 C48 C49 120.5(6) . . ?
C48 C49 C54 122.2(6) . . ?
C50 C49 C48 117.3(8) . . ?
C50 C49 C54 120.4(7) . . ?
C49 C50 H50 119.0 . . ?
C51 C50 C49 122.0(8) . . ?
C51 C50 H50 119.0 . . ?
C50 C51 H51 120.3 . . ?
C52 C51 C50 119.4(8) . . ?
C52 C51 H51 120.3 . . ?
C51 C52 H52 119.3 . . ?
C51 C52 C53 121.3(9) . . ?
C53 C52 H52 119.3 . . ?
C48 C53 C58 122.1(6) . . ?
C52 C53 C48 118.7(7) . . ?
C52 C53 C58 119.1(7) . . ?
C49 C54 C56 110.5(7) . . ?
C49 C54 C57 112.3(6) . . ?
C55 C54 C49 111.0(6) . . ?
C55 C54 C56 110.4(7) . . ?
C55 C54 C57 106.8(8) . . ?
C57 C54 C56 105.7(6) . . ?
C54 C55 H55A 109.5 . . ?
C54 C55 H55B 109.5 . . ?
C54 C55 H55C 109.5 . . ?
H55A C55 H55B 109.5 . . ?
H55A C55 H55C 109.5 . . ?
H55B C55 H55C 109.5 . . ?
C54 C56 H56A 109.5 . . ?
C54 C56 H56B 109.5 . . ?
C54 C56 H56C 109.5 . . ?
H56A C56 H56B 109.5 . . ?
H56A C56 H56C 109.5 . . ?
H56B C56 H56C 109.5 . . ?
C54 C57 H57A 109.5 . . ?
C54 C57 H57B 109.5 . . ?
C54 C57 H57C 109.5 . . ?
H57A C57 H57B 109.5 . . ?
H57A C57 H57C 109.5 . . ?
H57B C57 H57C 109.5 . . ?
C53 C58 C59 113.1(6) . . ?
C53 C58 C61 112.6(6) . . ?
C59 C58 C61 107.5(8) . . ?
C60 C58 C53 107.0(7) . . ?
C60 C58 C59 109.7(9) . . ?
C60 C58 C61 106.8(6) . . ?
C58 C59 H59A 109.5 . . ?
C58 C59 H59B 109.5 . . ?
C58 C59 H59C 109.5 . . ?
H59A C59 H59B 109.5 . . ?
H59A C59 H59C 109.5 . . ?
H59B C59 H59C 109.5 . . ?
C58 C60 H60A 109.5 . . ?
C58 C60 H60B 109.5 . . ?
C58 C60 H60C 109.5 . . ?
H60A C60 H60B 109.5 . . ?
H60A C60 H60C 109.5 . . ?
H60B C60 H60C 109.5 . . ?
C58 C61 H61A 109.5 . . ?
C58 C61 H61B 109.5 . . ?
C58 C61 H61C 109.5 . . ?
H61A C61 H61B 109.5 . . ?
H61A C61 H61C 109.5 . . ?
H61B C61 H61C 109.5 . . ?
O3 C62 C67 118.6(6) . . ?
O3 C62 C63 121.0(6) . . ?
C67 C62 C63 120.0 . . ?
C62 C67 C81 126.2(5) . . ?
C66 C67 C62 120.0 . . ?
C66 C67 C81 113.8(5) . . ?
C67 C66 H66 120.0 . . ?
C67 C66 C65 120.0 . . ?
C65 C66 H66 120.0 . . ?
C66 C65 H65 120.0 . . ?
C66 C65 C64 120.0 . . ?
C64 C65 H65 120.0 . . ?
C65 C64 H64 120.0 . . ?
C63 C64 C65 120.0 . . ?
C63 C64 H64 120.0 . . ?
C62 C63 C74 123.6(6) . . ?
C64 C63 C62 120.0 . . ?
C64 C63 C74 116.1(6) . . ?
O3 C68 C73 121.6(7) . . ?
O3 C68 C69 117.2(6) . . ?
C73 C68 C69 120.0 . . ?
C68 C73 C81 124.8(5) . . ?
C72 C73 C68 120.0 . . ?
C72 C73 C81 113.4(5) . . ?
C73 C72 H72 120.0 . . ?
C73 C72 C71 120.0 . . ?
C71 C72 H72 120.0 . . ?
C72 C71 H71 120.0 . . ?
C70 C71 C72 120.0 . . ?
C70 C71 H71 120.0 . . ?
C71 C70 H70 120.0 . . ?
C69 C70 C71 120.0 . . ?
C69 C70 H70 120.0 . . ?
C68 C69 C74 123.7(6) . . ?
C70 C69 C68 120.0 . . ?
C70 C69 C74 116.3(6) . . ?
C63 C74 C76 92.8(8) . . ?
C63 C74 C77 108.9(17) . . ?
C69 C74 C78 96.8(8) . . ?
C75 C74 C63 122.6(8) . . ?
C75 C74 C76 108.4(8) . . ?
C75 C74 C77 114.9(13) . . ?
C77 C74 C76 105.7(11) . . ?
C79 C74 C69 126.8(8) . . ?
C79 C74 C78 102.8(9) . . ?
C79 C74 C80 104.8(13) . . ?
C80 C74 C69 121.2(15) . . ?
C80 C74 C78 97.4(10) . . ?
C74 C75 H75A 109.5 . . ?
C74 C75 H75B 109.5 . . ?
C74 C75 H75C 109.5 . . ?
H75A C75 H75B 109.5 . . ?
H75A C75 H75C 109.5 . . ?
H75B C75 H75C 109.5 . . ?
C74 C76 H76A 109.5 . . ?
C74 C76 H76B 109.5 . . ?
C74 C76 H76C 109.5 . . ?
H76A C76 H76B 109.5 . . ?
H76A C76 H76C 109.5 . . ?
H76B C76 H76C 109.5 . . ?
C74 C77 H77A 109.5 . . ?
C74 C77 H77B 109.5 . . ?
C74 C77 H77C 109.5 . . ?
H77A C77 H77B 109.5 . . ?
H77A C77 H77C 109.5 . . ?
H77B C77 H77C 109.5 . . ?
C74 C78 H78A 109.5 . . ?
C74 C78 H78B 109.5 . . ?
C74 C78 H78C 109.5 . . ?
H78A C78 H78B 109.5 . . ?
H78A C78 H78C 109.5 . . ?
H78B C78 H78C 109.5 . . ?
C74 C79 H79A 109.5 . . ?
C74 C79 H79B 109.5 . . ?
C74 C79 H79C 109.5 . . ?
H79A C79 H79B 109.5 . . ?
H79A C79 H79C 109.5 . . ?
H79B C79 H79C 109.5 . . ?
C74 C80 H80A 109.5 . . ?
C74 C80 H80B 109.5 . . ?
C74 C80 H80C 109.5 . . ?
H80A C80 H80B 109.5 . . ?
H80A C80 H80C 109.5 . . ?
H80B C80 H80C 109.5 . . ?
C82 C81 C67 98.9(6) . . ?
C82 C81 C73 116.3(7) . . ?
C82 C81 C83 107.4(9) . . ?
C82 C81 C84 107.8(7) . . ?
C83 C81 C67 117.2(8) . . ?
C83 C81 C73 105.8(8) . . ?
C83 C81 C84 106.5(7) . . ?
C84 C81 C67 118.0(5) . . ?
C84 C81 C73 112.5(6) . . ?
C81 C82 H82A 109.5 . . ?
C81 C82 H82B 109.5 . . ?
C81 C82 H82C 109.5 . . ?
H82A C82 H82B 109.5 . . ?
H82A C82 H82C 109.5 . . ?
H82B C82 H82C 109.5 . . ?
C81 C83 H83A 109.5 . . ?
C81 C83 H83B 109.5 . . ?
C81 C83 H83C 109.5 . . ?
H83A C83 H83B 109.5 . . ?
H83A C83 H83C 109.5 . . ?
H83B C83 H83C 109.5 . . ?
C81 C84 H84A 109.5 . . ?
C81 C84 H84B 109.5 . . ?
C81 C84 H84C 109.5 . . ?
H84A C84 H84B 109.5 . . ?
H84A C84 H84C 109.5 . . ?
H84B C84 H84C 109.5 . . ?
C15 C85 H85A 109.5 . . ?
C15 C85 H85B 109.5 . . ?
C15 C85 H85C 109.5 . . ?
H85A C85 H85B 109.5 . . ?
H85A C85 H85C 109.5 . . ?
H85B C85 H85C 109.5 . . ?

loop_
_geom_torsion_atom_site_label_1
_geom_torsion_atom_site_label_2
_geom_torsion_atom_site_label_3
_geom_torsion_atom_site_label_4
_geom_torsion
_geom_torsion_site_symmetry_1
_geom_torsion_site_symmetry_2
_geom_torsion_site_symmetry_3
_geom_torsion_site_symmetry_4
_geom_torsion_publ_flag
U1 O2 C48 C49 -75.0(14) . . . . ?
U1 O2 C48 C53 105.9(11) . . . . ?
U1 O3 C68 C73 38(3) . . . . ?
U1 O3 C68 C69 -129(3) . . . . ?
Fe1 P1 C1 C2 164.3(7) . . . . ?
Fe1 P1 C3 C4 69.1(6) . . . . ?
Fe1 P1 C5 C6 -47.1(12) . . . . ?
Fe1 P1 C7 C8 17.4(17) . . . . ?
Fe1 P2 C6 C5 -29.1(12) . . . . ?
Fe1 P2 C8 C7 32.3(17) . . . . ?
Fe1 P2 C11 C12 -43.8(17) . . . . ?
Fe1 P2 C13 C14 173.6(14) . . . . ?
Fe1 P2 C15 C85 -51.8(17) . . . . ?
Fe1 P3 C16 C17 -51.6(7) . . . . ?
Fe1 P3 C18 C19 180.0(5) . . . . ?
Fe1 P3 C20 C21 29.2(6) . . . . ?
Fe1 P3 C20 C22 -12.6(7) . . . . ?
Fe1 P4 C22 C20 -38.9(11) . . . . ?
Fe1 P4 C27 C28 -145.8(10) . . . . ?
Fe1 P4 C29 C30 -174.8(9) . . . . ?
Fe1 P5 C21 C20 40.5(9) . . . . ?
Fe1 P5 C23 C24 -138.4(11) . . . . ?
Fe1 P5 C25 C26 177.4(10) . . . . ?
P1 C5 C6 P2 45.8(13) . . . . ?
P1 C7 C8 P2 -31(2) . . . . ?
P3 C20 C21 P5 -42.2(9) . . . . ?
P3 C20 C22 P4 32.4(10) . . . . ?
O1 C31 C32 C33 174.7(5) . . . . ?
O1 C31 C32 C37 -5.3(8) . . . . ?
O1 C31 C36 C35 -175.6(5) . . . . ?
O1 C31 C36 C41 1.9(8) . . . . ?
O2 C48 C49 C50 172.5(8) . . . . ?
O2 C48 C49 C54 -8.2(11) . . . . ?
O2 C48 C53 C52 -171.8(7) . . . . ?
O2 C48 C53 C58 13.3(10) . . . . ?
O3 C62 C67 C66 173.0(10) . . . . ?
O3 C62 C67 C81 -9.1(10) . . . . ?
O3 C62 C63 C64 -172.9(11) . . . . ?
O3 C62 C63 C74 0.1(9) . . . . ?
O3 C68 C73 C72 -167.4(11) . . . . ?
O3 C68 C73 C81 28.5(11) . . . . ?
O3 C68 C69 C70 168.0(10) . . . . ?
O3 C68 C69 C74 -12.2(9) . . . . ?
C1 P1 C3 C4 -58.9(6) . . . . ?
C1 P1 C5 C6 79.0(11) . . . . ?
C1 P1 C7 C8 132.7(15) . . . . ?
C3 P1 C1 C2 -59.1(8) . . . . ?
C3 P1 C5 C6 -178.3(10) . . . . ?
C3 P1 C7 C8 -125.2(14) . . . . ?
C5 P1 C1 C2 39.3(9) . . . . ?
C5 P1 C3 C4 -172.1(7) . . . . ?
C6 P2 C11 C12 77.4(16) . . . . ?
C7 P1 C1 C2 50.8(9) . . . . ?
C7 P1 C3 C4 -156.1(7) . . . . ?
C8 P2 C13 C14 44.4(19) . . . . ?
C8 P2 C15 C85 71.1(16) . . . . ?
C9 P2 C6 C5 96.7(12) . . . . ?
C9 P2 C11 C12 174.1(13) . . . . ?
C11 P2 C6 C5 -159.8(12) . . . . ?
C13 P2 C8 C7 165.7(14) . . . . ?
C13 P2 C15 C85 179.6(14) . . . . ?
C15 P2 C8 C7 -91.9(16) . . . . ?
C15 P2 C13 C14 -61.6(18) . . . . ?
C16 P3 C18 C19 -44.5(7) . . . . ?
C16 P3 C20 C21 -101.3(6) . . . . ?
C16 P3 C20 C22 -143.1(6) . . . . ?
C18 P3 C16 C17 174.7(6) . . . . ?
C18 P3 C20 C21 156.7(6) . . . . ?
C18 P3 C20 C22 114.9(7) . . . . ?
C20 P3 C16 C17 71.9(6) . . . . ?
C20 P3 C18 C19 57.6(7) . . . . ?
C21 P5 C23 C24 -11.4(14) . . . . ?
C21 P5 C25 C26 59.1(14) . . . . ?
C22 P4 C27 C28 -20.9(15) . . . . ?
C22 P4 C29 C30 68.2(13) . . . . ?
C23 P5 C21 C20 -94.0(10) . . . . ?
C23 P5 C25 C26 -48.9(14) . . . . ?
C25 P5 C21 C20 160.3(8) . . . . ?
C25 P5 C23 C24 94.4(13) . . . . ?
C27 P4 C22 C20 -172.3(9) . . . . ?
C27 P4 C29 C30 -42.1(14) . . . . ?
C29 P4 C22 C20 82.4(11) . . . . ?
C29 P4 C27 C28 86.9(12) . . . . ?
C31 C32 C33 C34 3.1(10) . . . . ?
C31 C32 C37 C38 64.0(7) . . . . ?
C31 C32 C37 C39 -59.7(7) . . . . ?
C31 C32 C37 C40 -177.9(6) . . . . ?
C31 C36 C41 C42 55.5(8) . . . . ?
C31 C36 C41 C43 175.1(7) . . . . ?
C31 C36 C41 C44 -67.8(8) . . . . ?
C32 C31 C36 C35 5.2(8) . . . . ?
C32 C31 C36 C41 -177.3(6) . . . . ?
C32 C33 C34 C35 0.8(11) . . . . ?
C33 C32 C37 C38 -116.1(6) . . . . ?
C33 C32 C37 C39 120.3(6) . . . . ?
C33 C32 C37 C40 2.1(9) . . . . ?
C33 C34 C35 C36 -1.7(10) . . . . ?
C34 C35 C36 C31 -1.3(9) . . . . ?
C34 C35 C36 C41 -178.8(6) . . . . ?
C35 C36 C41 C42 -127.0(6) . . . . ?
C35 C36 C41 C43 -7.4(10) . . . . ?
C35 C36 C41 C44 109.6(6) . . . . ?
C36 C31 C32 C33 -6.1(8) . . . . ?
C36 C31 C32 C37 173.9(5) . . . . ?
C37 C32 C33 C34 -176.8(6) . . . . ?
C48 C49 C50 C51 1.8(18) . . . . ?
C48 C49 C54 C55 -51.9(9) . . . . ?
C48 C49 C54 C56 70.9(10) . . . . ?
C48 C49 C54 C57 -171.3(7) . . . . ?
C48 C53 C58 C59 -58.3(12) . . . . ?
C48 C53 C58 C60 62.6(8) . . . . ?
C48 C53 C58 C61 179.6(7) . . . . ?
C49 C48 C53 C52 9.1(11) . . . . ?
C49 C48 C53 C58 -165.8(7) . . . . ?
C49 C50 C51 C52 4(2) . . . . ?
C50 C49 C54 C55 127.3(10) . . . . ?
C50 C49 C54 C56 -109.9(10) . . . . ?
C50 C49 C54 C57 7.9(13) . . . . ?
C50 C51 C52 C53 -3(2) . . . . ?
C51 C52 C53 C48 -3.3(16) . . . . ?
C51 C52 C53 C58 171.8(11) . . . . ?
C52 C53 C58 C59 126.7(10) . . . . ?
C52 C53 C58 C60 -112.4(9) . . . . ?
C52 C53 C58 C61 4.7(11) . . . . ?
C53 C48 C49 C50 -8.4(12) . . . . ?
C53 C48 C49 C54 170.9(7) . . . . ?
C54 C49 C50 C51 -177.4(12) . . . . ?
C62 C67 C66 C65 0.0 . . . . ?
C62 C67 C81 C82 115.0(8) . . . . ?
C62 C67 C81 C83 -130.2(9) . . . . ?
C62 C67 C81 C84 -0.7(10) . . . . ?
C62 C63 C74 C75 39.2(12) . . . . ?
C62 C63 C74 C76 -74.8(8) . . . . ?
C62 C63 C74 C77 177.5(12) . . . . ?
C67 C62 C63 C64 0.0 . . . . ?
C67 C62 C63 C74 173.0(11) . . . . ?
C67 C66 C65 C64 0.0 . . . . ?
C66 C67 C81 C82 -67.0(8) . . . . ?
C66 C67 C81 C83 47.8(10) . . . . ?
C66 C67 C81 C84 177.2(7) . . . . ?
C66 C65 C64 C63 0.0 . . . . ?
C65 C64 C63 C62 0.0 . . . . ?
C65 C64 C63 C74 -173.5(10) . . . . ?
C64 C63 C74 C75 -147.6(9) . . . . ?
C64 C63 C74 C76 98.4(8) . . . . ?
C64 C63 C74 C77 -9.3(14) . . . . ?
C63 C62 C67 C66 0.0 . . . . ?
C63 C62 C67 C81 177.9(8) . . . . ?
C68 C73 C72 C71 0.0 . . . . ?
C68 C73 C81 C82 83.7(9) . . . . ?
C68 C73 C81 C83 -157.3(7) . . . . ?
C68 C73 C81 C84 -41.4(9) . . . . ?
C68 C69 C74 C78 86.7(8) . . . . ?
C68 C69 C74 C79 -24.9(13) . . . . ?
C68 C69 C74 C80 -170.4(11) . . . . ?
C73 C68 C69 C70 0.0 . . . . ?
C73 C68 C69 C74 179.8(10) . . . . ?
C73 C72 C71 C70 0.0 . . . . ?
C72 C73 C81 C82 -81.3(9) . . . . ?
C72 C73 C81 C83 37.8(9) . . . . ?
C72 C73 C81 C84 153.7(7) . . . . ?
C72 C71 C70 C69 0.0 . . . . ?
C71 C70 C69 C68 0.0 . . . . ?
C71 C70 C69 C74 -179.9(10) . . . . ?
C70 C69 C74 C78 -93.5(8) . . . . ?
C70 C69 C74 C79 155.0(9) . . . . ?
C70 C69 C74 C80 9.5(14) . . . . ?
C69 C68 C73 C72 0.0 . . . . ?
C69 C68 C73 C81 -164.0(8) . . . . ?
C81 C67 C66 C65 -178.1(7) . . . . ?
C81 C73 C72 C71 165.7(8) . . . . ?

_shelx_res_file                  
;
TITL JJ-017 P2(1)2(1)2(1)
    jj-017.res
    created by SHELXL-2018/3 at 14:41:08 on 20-Oct-2022
CELL 1.54184 16.817206 19.732582 20.130341 90 90 90
ZERR 4 0.000155 0.00021 0.000169 0 0 0
LATT -1
SYMM 0.5-X,-Y,0.5+Z
SYMM -X,0.5+Y,0.5-Z
SYMM 0.5+X,0.5-Y,-Z
SFAC C H Fe N O P U
UNIT 248 444 4 8 12 16 4
SADI C74 C63 C74 C69
SADI O3 C62 O3 C68
SADI C62 C63 C68 C69
SADI C62 C67 C68 C73
SADI C67 C81 C73 C81
SADI C67 C66 C73 C72
SADI 0.04 C67 C65 C73 C71
SADI 0.04 C66 C81 C72 C81
SADI 0.04 C65 C63 C71 C69
SADI C65 C64 C71 C70
SADI C66 C65 C72 C71
SADI 0.04 C67 C63 C73 C69
SADI 0.04 C66 C64 C72 C70
SADI C64 C63 C70 C69
SADI 0.04 O3 C67 O3 C73
SADI 0.04 O3 C63 O3 C69
SADI 0.04 C74 C62 C74 C68
SADI 0.04 C74 C64 C74 C70
SADI 0.04 C62 C66 C68 C72
SADI 0.04 C62 C64 C68 C70
SADI 0.04 C62 C81 C68 C81
SADI P2 C11 P2 C15 P2 C13 P2 C9 P2 C8 P2 C6 P5 C25 P4 C29 P4 C27 P5 C23 P5 =
 C21 P4 C22 P1 C7 P1 C5
SADI C30 C29 C26 C25 C28 C27 C24 C23 C21 C20 C22 C20 C14 C13 C9 C10 C8 C7 =
 C6 C5 C12 C11 C85 C15
SIMU 0.01 0.02 2 P4 P5 C29 C25 C30 C26 C28 C27 C23 C24 C21 C22 C20 P3 P1 C7 =
 C5 C6 C8 C9 C13 C14 C10 C11 C15 C12 C85
SIMU 0.005 0.01 2 C41 C43 C44 C42
SADI C44 C41 C43 C41 C42 C41
SADI C43 C44 C44 C42 C42 C43
SIMU 0.02 0.04 2 C64 C68 C70 C66 C72 C67 C69 C63 C73 C65 C71 C62 C74 C79 =
 C75 C78 C76 C80 C77
SADI C79 C74 C75 C74 C78 C74 C76 C74 C80 C74 C77 C74
SADI C78 C79 C79 C80 C78 C80
SADI C75 C76 C76 C77 C75 C77
ISOR 0.01 0.02 C51 C59 C83

L.S. 10
PLAN  10
SIZE 0.207 0.089 0.084
TEMP -133
CONF
LIST 4
MORE -1
BOND $H
fmap 2 53
acta
REM <olex2.extras>
REM <HklSrc "%.\\jj-017.hkl">
REM </olex2.extras>

WGHT    0.024700    4.881700
FVAR       1.39764   0.52532   0.51036   0.50063
U1    7    0.568441    0.524673    0.469595    11.00000    0.03823    0.02037 =
         0.02051    0.00014   -0.00020   -0.00486
FE1   3    0.872237    0.442922    0.483102    11.00000    0.04060    0.02417 =
         0.02769   -0.00241    0.00381   -0.00630
P1    6    0.857934    0.342825    0.433179    11.00000    0.04535    0.02962 =
         0.04220   -0.01092    0.00959   -0.00704
P2    6    0.947127    0.468024    0.396171    11.00000    0.04304    0.04370 =
         0.03170    0.00127    0.00424   -0.01227
P3    6    0.950507    0.401654    0.561824    11.00000    0.03029    0.03017 =
         0.03725   -0.00147    0.00479   -0.00320
PART 2
P4    6    0.883969    0.542544    0.535554   -21.00000    0.03516    0.02447 =
         0.03153   -0.00322   -0.00077   -0.00221
PART 1
P5    6    0.897901    0.540996    0.533462    21.00000    0.03689    0.02245 =
         0.03125    0.00023   -0.00219   -0.00380
PART 0
O1    5    0.489226    0.469596    0.538753    11.00000    0.02824    0.02605 =
         0.02613    0.00538   -0.00194   -0.00353
O2    5    0.504098    0.521476    0.373661    11.00000    0.06827    0.02730 =
         0.02313   -0.00069   -0.01978   -0.00783
O3    5    0.596946    0.629405    0.496394    11.00000    0.04211    0.02708 =
         0.05464   -0.01444    0.01999   -0.01089
N1    4    0.703222    0.474477    0.471760    11.00000    0.04540    0.02696 =
         0.02620   -0.00035   -0.00084   -0.00399
N2    4    0.770121    0.459818    0.478256    11.00000    0.05429    0.02025 =
         0.02461   -0.00001   -0.00020   -0.00777
C1    1    0.763243    0.335509    0.389767    11.00000    0.09351    0.02962 =
         0.05858   -0.01232   -0.03431    0.01186
AFIX  23
H1A   2    0.720924    0.329879    0.423505    11.00000   -1.20000
H1B   2    0.753082    0.378915    0.366611    11.00000   -1.20000
AFIX   0
C2    1    0.754689    0.278006    0.338771    11.00000    0.10551    0.03945 =
         0.07136   -0.02559   -0.03954    0.00926
AFIX 137
H2A   2    0.790219    0.286516    0.301097    11.00000   -1.50000
H2B   2    0.699586    0.276050    0.323047    11.00000   -1.50000
H2C   2    0.768806    0.234786    0.359652    11.00000   -1.50000
AFIX   0
C3    1    0.863007    0.259162    0.473229    11.00000    0.04977    0.02646 =
         0.06521   -0.01090   -0.00913    0.00764
AFIX  23
H3A   2    0.864745    0.223840    0.438333    11.00000   -1.20000
H3B   2    0.913072    0.256159    0.498932    11.00000   -1.20000
AFIX   0
C4    1    0.793916    0.244545    0.519176    11.00000    0.07022    0.03579 =
         0.06625    0.00403   -0.00168   -0.01396
AFIX 137
H4A   2    0.745639    0.237324    0.492845    11.00000   -1.50000
H4B   2    0.785986    0.283072    0.549174    11.00000   -1.50000
H4C   2    0.805366    0.203770    0.545271    11.00000   -1.50000
AFIX   0
PART 1
C5    1    0.945173    0.325525    0.376578    31.00000    0.03494    0.03916 =
         0.05234   -0.01063    0.01143    0.00790
AFIX  23
H5A   2    0.993867    0.315323    0.402342    31.00000   -1.20000
H5B   2    0.933911    0.287376    0.346055    31.00000   -1.20000
AFIX   0
C6    1    0.953192    0.392061    0.338873    31.00000    0.02880    0.04658 =
         0.05542   -0.00446    0.01432    0.01220
AFIX  23
H6A   2    0.910400    0.395118    0.305232    31.00000   -1.20000
H6B   2    1.004801    0.392748    0.315225    31.00000   -1.20000
AFIX   0
PART 2
C7    1    0.916312    0.340599    0.355871   -31.00000    0.04365    0.04066 =
         0.05281   -0.01083    0.01327    0.00041
AFIX  23
H7A   2    0.942192    0.295705    0.352056   -31.00000   -1.20000
H7B   2    0.879646    0.345619    0.317712   -31.00000   -1.20000
AFIX   0
C8    1    0.979003    0.394554    0.351537   -31.00000    0.03072    0.04533 =
         0.06488    0.00129    0.02119    0.01069
AFIX  23
H8A   2    0.988571    0.406443    0.304431   -31.00000   -1.20000
H8B   2    1.029438    0.377486    0.370600   -31.00000   -1.20000
AFIX   0
PART 1
C9    1    1.060685    0.477898    0.403789    31.00000    0.03428    0.04774 =
         0.04571    0.00635    0.00663   -0.00862
AFIX  23
H9A   2    1.071743    0.503681    0.444953    31.00000   -1.20000
H9B   2    1.083696    0.432118    0.409731    31.00000   -1.20000
AFIX   0
C10   1    1.105216    0.512309    0.347156    31.00000    0.04370    0.06230 =
         0.06383    0.01635    0.02307   -0.00384
AFIX 137
H10A  2    1.080437    0.500110    0.304747    31.00000   -1.50000
H10B  2    1.160793    0.497375    0.347249    31.00000   -1.50000
H10C  2    1.103061    0.561573    0.353048    31.00000   -1.50000
AFIX   0
C11   1    0.921320    0.533623    0.335819    31.00000    0.04431    0.03583 =
         0.04457    0.01150    0.01244   -0.00653
AFIX  23
H11A  2    0.931935    0.579109    0.354579    31.00000   -1.20000
H11B  2    0.953430    0.528158    0.294949    31.00000   -1.20000
AFIX   0
C12   1    0.833430    0.525935    0.320019    31.00000    0.05106    0.05461 =
         0.04011    0.01023    0.01923    0.00932
AFIX 137
H12A  2    0.817467    0.560899    0.288120    31.00000   -1.50000
H12B  2    0.802331    0.530921    0.360898    31.00000   -1.50000
H12C  2    0.823807    0.481027    0.300848    31.00000   -1.50000
AFIX   0
PART 2
C13   1    1.035421    0.520911    0.406224   -31.00000    0.04067    0.03915 =
         0.04866   -0.00250    0.01517   -0.01615
AFIX  23
H13A  2    1.017842    0.566407    0.420855   -31.00000   -1.20000
H13B  2    1.067856    0.501465    0.442569   -31.00000   -1.20000
AFIX   0
C14   1    1.089020    0.529901    0.345898   -31.00000    0.05560    0.05006 =
         0.06256   -0.00701    0.02323   -0.01270
AFIX 137
H14A  2    1.061110    0.556525    0.312056   -31.00000   -1.50000
H14B  2    1.102734    0.485356    0.327676   -31.00000   -1.50000
H14C  2    1.137711    0.553610    0.359138   -31.00000   -1.50000
AFIX   0
C15   1    0.896027    0.519747    0.330442   -31.00000    0.05320    0.03225 =
         0.04340    0.00816    0.03161   -0.00737
AFIX  23
H15A  2    0.887552    0.565974    0.348195   -31.00000   -1.20000
H15B  2    0.932362    0.523739    0.291946   -31.00000   -1.20000
AFIX   0
PART 0
C16   1    0.913207    0.342995    0.626751    11.00000    0.03601    0.03684 =
         0.05009    0.01196   -0.00363   -0.00194
AFIX  23
H16A  2    0.900904    0.298786    0.605894    11.00000   -1.20000
H16B  2    0.955931    0.335420    0.659759    11.00000   -1.20000
AFIX   0
C17   1    0.839837    0.368239    0.662566    11.00000    0.04889    0.07883 =
         0.06898    0.03469    0.02167    0.00895
AFIX 137
H17A  2    0.801279    0.385152    0.630046    11.00000   -1.50000
H17B  2    0.854644    0.404937    0.692946    11.00000   -1.50000
H17C  2    0.816078    0.330974    0.687897    11.00000   -1.50000
AFIX   0
C18   1    1.042968    0.356523    0.537686    11.00000    0.02989    0.07077 =
         0.07244   -0.02817    0.01262   -0.00338
AFIX  23
H18A  2    1.027760    0.318227    0.508565    11.00000   -1.20000
H18B  2    1.075380    0.387972    0.510573    11.00000   -1.20000
AFIX   0
C19   1    1.095499    0.328840    0.592123    11.00000    0.03642    0.04073 =
         0.11507    0.00915    0.01906    0.00672
AFIX 137
H19A  2    1.143704    0.309388    0.572511    11.00000   -1.50000
H19B  2    1.066743    0.293621    0.616640    11.00000   -1.50000
H19C  2    1.110146    0.365543    0.622552    11.00000   -1.50000
AFIX   0
C20   1    0.991549    0.469802    0.615072    11.00000    0.05356    0.03448 =
         0.03412    0.00040   -0.00318   -0.00466
PART 1
AFIX  23
H20A  2    1.000673    0.452100    0.660452    21.00000   -1.20000
H20B  2    1.043257    0.485097    0.596966    21.00000   -1.20000
AFIX  23
PART 2
H20C  2    0.965928    0.468116    0.659318   -21.00000   -1.20000
H20D  2    1.049346    0.462617    0.621207   -21.00000   -1.20000
AFIX   0
PART 1
C21   1    0.937434    0.526000    0.617804    21.00000    0.03965    0.02783 =
         0.03080   -0.00102    0.00022    0.00182
AFIX  23
H21A  2    0.965399    0.566958    0.633955    21.00000   -1.20000
H21B  2    0.893319    0.515793    0.648793    21.00000   -1.20000
AFIX   0
PART 2
C22   1    0.976958    0.540968    0.582915   -21.00000    0.04574    0.02591 =
         0.03108   -0.00456   -0.00661   -0.00739
AFIX  23
H22A  2    1.021860    0.552157    0.553062   -21.00000   -1.20000
H22B  2    0.974836    0.575811    0.618255   -21.00000   -1.20000
AFIX   0
PART 1
C23   1    0.964637    0.607154    0.497247    21.00000    0.04104    0.03487 =
         0.04147    0.00622   -0.00480   -0.01812
AFIX  23
H23A  2    0.996194    0.585600    0.461509    21.00000   -1.20000
H23B  2    0.930623    0.641933    0.476060    21.00000   -1.20000
AFIX   0
C24   1    1.022214    0.643408    0.543461    21.00000    0.05446    0.04533 =
         0.05536    0.01180   -0.01050   -0.02463
AFIX 137
H24A  2    1.058256    0.671825    0.517241    21.00000   -1.50000
H24B  2    1.053174    0.609867    0.568363    21.00000   -1.50000
H24C  2    0.992300    0.671884    0.574547    21.00000   -1.50000
AFIX   0
C25   1    0.807259    0.590089    0.551033    21.00000    0.03851    0.03131 =
         0.04672   -0.01172   -0.00817    0.00590
AFIX  23
H25A  2    0.780604    0.600162    0.508310    21.00000   -1.20000
H25B  2    0.770767    0.561267    0.577319    21.00000   -1.20000
AFIX   0
C26   1    0.819308    0.657059    0.588501    21.00000    0.04473    0.04468 =
         0.07529   -0.01767   -0.01693    0.00913
AFIX 137
H26A  2    0.849413    0.688620    0.560566    21.00000   -1.50000
H26B  2    0.848790    0.648481    0.629643    21.00000   -1.50000
H26C  2    0.767413    0.676833    0.599214    21.00000   -1.50000
AFIX   0
PART 2
C27   1    0.880992    0.624562    0.491016   -21.00000    0.03750    0.02929 =
         0.04144    0.00500   -0.00026    0.00196
AFIX  23
H27A  2    0.896592    0.616405    0.444274   -21.00000   -1.20000
H27B  2    0.825282    0.640772    0.490717   -21.00000   -1.20000
AFIX   0
C28   1    0.933771    0.681713    0.518762   -21.00000    0.05150    0.02613 =
         0.05378   -0.00071   -0.00228   -0.01334
AFIX 137
H28A  2    0.929924    0.721520    0.489829   -21.00000   -1.50000
H28B  2    0.989124    0.666292    0.520542   -21.00000   -1.50000
H28C  2    0.915854    0.693698    0.563572   -21.00000   -1.50000
AFIX   0
C29   1    0.806413    0.557893    0.600161   -21.00000    0.03581    0.03159 =
         0.04223   -0.00256    0.00152    0.00330
AFIX  23
H29A  2    0.753875    0.550607    0.579157   -21.00000   -1.20000
H29B  2    0.812647    0.522653    0.634777   -21.00000   -1.20000
AFIX   0
C30   1    0.804082    0.626688    0.635103   -21.00000    0.02967    0.04029 =
         0.04983   -0.01636   -0.00251    0.00530
AFIX 137
H30A  2    0.788580    0.661813    0.603215   -21.00000   -1.50000
H30B  2    0.856841    0.637150    0.653051   -21.00000   -1.50000
H30C  2    0.765330    0.625181    0.671431   -21.00000   -1.50000
AFIX   0
PART 0
C31   1    0.449573    0.435778    0.586180    11.00000    0.02502    0.02314 =
         0.02939   -0.00001   -0.00505   -0.00236
C32   1    0.491893    0.393514    0.631668    11.00000    0.04059    0.02583 =
         0.02867    0.00276   -0.00659   -0.00120
C33   1    0.449182    0.363991    0.683374    11.00000    0.04699    0.04425 =
         0.02761    0.00856   -0.00500   -0.00306
AFIX  43
H33   2    0.477197    0.337642    0.715190    11.00000   -1.20000
AFIX   0
C34   1    0.368632    0.371200    0.690466    11.00000    0.04826    0.05193 =
         0.03146    0.00404    0.00739   -0.01090
AFIX  43
H34   2    0.341732    0.350703    0.726775    11.00000   -1.20000
AFIX   0
C35   1    0.326897    0.408828    0.643916    11.00000    0.03525    0.04025 =
         0.03871    0.00133    0.00102   -0.00861
AFIX  43
H35   2    0.270826    0.412755    0.648163    11.00000   -1.20000
AFIX   0
C36   1    0.364836    0.441097    0.591016    11.00000    0.02493    0.02793 =
         0.03994    0.00045   -0.00108   -0.00792
C37   1    0.580422    0.380469    0.624781    11.00000    0.03745    0.03810 =
         0.03428    0.00727   -0.00364    0.00235
C38   1    0.627045    0.445989    0.633770    11.00000    0.03171    0.04530 =
         0.03595    0.00490   -0.01059   -0.00233
AFIX 137
H38A  2    0.608045    0.479859    0.601899    11.00000   -1.50000
H38B  2    0.683686    0.437305    0.626123    11.00000   -1.50000
H38C  2    0.619407    0.462967    0.679072    11.00000   -1.50000
AFIX   0
C39   1    0.597728    0.347300    0.557349    11.00000    0.04127    0.03703 =
         0.04990   -0.00098    0.00013    0.01043
AFIX 137
H39A  2    0.574235    0.301863    0.556268    11.00000   -1.50000
H39B  2    0.655355    0.343912    0.550923    11.00000   -1.50000
H39C  2    0.574643    0.374944    0.521799    11.00000   -1.50000
AFIX   0
C40   1    0.611691    0.331207    0.678220    11.00000    0.04307    0.05003 =
         0.05682    0.01726   -0.01042    0.00328
AFIX 137
H40A  2    0.604095    0.351225    0.722318    11.00000   -1.50000
H40B  2    0.668424    0.322741    0.670817    11.00000   -1.50000
H40C  2    0.582422    0.288353    0.675479    11.00000   -1.50000
AFIX   0
C41   1    0.315916    0.482829    0.542276    11.00000    0.02590    0.05757 =
         0.07559    0.03405   -0.00261   -0.00479
C42   1    0.330069    0.461853    0.470586    11.00000    0.05800    0.07087 =
         0.05656    0.02604   -0.02692   -0.02263
AFIX 137
H42A  2    0.313615    0.414615    0.464508    11.00000   -1.50000
H42B  2    0.386714    0.466340    0.460037    11.00000   -1.50000
H42C  2    0.299002    0.491081    0.440996    11.00000   -1.50000
AFIX   0
C43   1    0.224889    0.475497    0.554575    11.00000    0.03153    0.12384 =
         0.11864    0.06624   -0.01130   -0.00558
AFIX 137
H43A  2    0.195962    0.506015    0.524723    11.00000   -1.50000
H43B  2    0.212768    0.487247    0.600779    11.00000   -1.50000
H43C  2    0.208658    0.428614    0.545961    11.00000   -1.50000
AFIX   0
C44   1    0.335817    0.557918    0.553130    11.00000    0.06062    0.04890 =
         0.09015    0.02433    0.02173    0.01629
AFIX 137
H44A  2    0.392851    0.565145    0.546088    11.00000   -1.50000
H44B  2    0.321748    0.570930    0.598619    11.00000   -1.50000
H44C  2    0.305560    0.585630    0.521616    11.00000   -1.50000
AFIX   0
C48   1    0.447507    0.503734    0.329880    11.00000    0.06637    0.02828 =
         0.03239    0.00387   -0.00553   -0.00892
C49   1    0.450270    0.437414    0.302201    11.00000    0.09114    0.02931 =
         0.04249   -0.00089   -0.02677   -0.00385
C50   1    0.386214    0.417205    0.263235    11.00000    0.12460    0.03784 =
         0.10647   -0.01752   -0.07676    0.00121
AFIX  43
H50   2    0.385887    0.372698    0.245244    11.00000   -1.20000
AFIX   0
C51   1    0.323007    0.459881    0.249877    11.00000    0.11008    0.06346 =
         0.11658   -0.01570   -0.07350   -0.00742
AFIX  43
H51   2    0.278500    0.443906    0.225394    11.00000   -1.20000
AFIX   0
C52   1    0.325146    0.525627    0.272340    11.00000    0.08921    0.04786 =
         0.07840    0.00243   -0.04692    0.00124
AFIX  43
H52   2    0.282938    0.555552    0.261234    11.00000   -1.20000
AFIX   0
C53   1    0.387911    0.549274    0.311043    11.00000    0.06748    0.03493 =
         0.03294    0.00558   -0.01119   -0.00841
C54   1    0.520498    0.389868    0.313389    11.00000    0.09400    0.02701 =
         0.03239   -0.00219   -0.02242   -0.00074
C55   1    0.598033    0.424346    0.296243    11.00000    0.09479    0.03965 =
         0.04485   -0.00413   -0.00243    0.00836
AFIX 137
H55A  2    0.596169    0.440305    0.250169    11.00000   -1.50000
H55B  2    0.641919    0.392101    0.301418    11.00000   -1.50000
H55C  2    0.606309    0.462998    0.326020    11.00000   -1.50000
AFIX   0
C56   1    0.521911    0.364643    0.385772    11.00000    0.10311    0.03739 =
         0.03805   -0.00006   -0.01098   -0.00059
AFIX 137
H56A  2    0.511877    0.402768    0.415825    11.00000   -1.50000
H56B  2    0.574102    0.344972    0.395624    11.00000   -1.50000
H56C  2    0.480652    0.330138    0.391930    11.00000   -1.50000
AFIX   0
C57   1    0.515457    0.326182    0.270372    11.00000    0.11586    0.03383 =
         0.04189   -0.00744   -0.02746    0.00265
AFIX 137
H57A  2    0.466600    0.301381    0.281004    11.00000   -1.50000
H57B  2    0.561609    0.297216    0.279159    11.00000   -1.50000
H57C  2    0.514929    0.339117    0.223371    11.00000   -1.50000
AFIX   0
C58   1    0.393025    0.624739    0.326752    11.00000    0.09283    0.03101 =
         0.03418    0.00406   -0.02481    0.00303
C59   1    0.400281    0.639311    0.400941    11.00000    0.18311    0.05917 =
         0.04433   -0.01032   -0.03669    0.02261
AFIX 137
H59A  2    0.356141    0.617678    0.424616    11.00000   -1.50000
H59B  2    0.398539    0.688370    0.408379    11.00000   -1.50000
H59C  2    0.450825    0.621247    0.417479    11.00000   -1.50000
AFIX   0
C60   1    0.465472    0.652054    0.290719    11.00000    0.07963    0.04925 =
         0.09290    0.03668   -0.03576   -0.01480
AFIX 137
H60A  2    0.513063    0.628060    0.306085    11.00000   -1.50000
H60B  2    0.471079    0.700574    0.299990    11.00000   -1.50000
H60C  2    0.459080    0.645175    0.242802    11.00000   -1.50000
AFIX   0
C61   1    0.320706    0.664659    0.300612    11.00000    0.07748    0.04501 =
         0.04623   -0.00038   -0.01238    0.00681
AFIX 137
H61A  2    0.318163    0.660673    0.252133    11.00000   -1.50000
H61B  2    0.326053    0.712489    0.312933    11.00000   -1.50000
H61C  2    0.271929    0.646192    0.320153    11.00000   -1.50000
AFIX  66
PART 1
C62   1    0.621285    0.693237    0.512352    31.00000    0.03656    0.02498 =
         0.03497    0.00618   -0.00641   -0.00915
C67   1    0.660464    0.731381    0.464409    31.00000    0.03669    0.02741 =
         0.03270    0.01238   -0.01986   -0.00332
C66   1    0.678368    0.799016    0.476602    31.00000    0.04759    0.03235 =
         0.05028    0.00679   -0.00389   -0.01569
AFIX  43
H66   2    0.705145    0.825086    0.443836    31.00000   -1.20000
AFIX  65
C65   1    0.657094    0.828507    0.536739    31.00000    0.05425    0.02867 =
         0.06152   -0.00714   -0.00891   -0.01272
AFIX  43
H65   2    0.669332    0.874732    0.545072    31.00000   -1.20000
AFIX  65
C64   1    0.617916    0.790363    0.584682    31.00000    0.05787    0.02722 =
         0.04153   -0.00572   -0.01707   -0.00240
AFIX  43
H64   2    0.603376    0.810518    0.625782    31.00000   -1.20000
AFIX  65
C63   1    0.600011    0.722728    0.572489    31.00000    0.03292    0.02124 =
         0.03298   -0.00660   -0.01328    0.00310
AFIX  66
PART 2
C68   1    0.628836    0.689614    0.508702   -31.00000    0.02646    0.01885 =
         0.03464   -0.00379   -0.01354    0.00728
C73   1    0.685660    0.717875    0.466907   -31.00000    0.03248    0.02532 =
         0.02903    0.00835   -0.00668    0.00037
C72   1    0.728958    0.774089    0.487476   -31.00000    0.02979    0.03208 =
         0.03760    0.00439   -0.00357   -0.00719
AFIX  43
H72   2    0.767795    0.793403    0.458910   -31.00000   -1.20000
AFIX  65
C71   1    0.715433    0.802042    0.549841   -31.00000    0.04833    0.03546 =
         0.05004   -0.00600   -0.00952   -0.01760
AFIX  43
H71   2    0.745025    0.840462    0.563898   -31.00000   -1.20000
AFIX  65
C70   1    0.658609    0.773782    0.591637   -31.00000    0.05126    0.03020 =
         0.02908   -0.00422   -0.01712   -0.00497
AFIX  43
H70   2    0.649365    0.792887    0.634260   -31.00000   -1.20000
AFIX  65
C69   1    0.615310    0.717568    0.571068   -31.00000    0.04100    0.02713 =
         0.03318    0.00815   -0.01236   -0.00420
AFIX   0
PART 0
C74   1    0.551239    0.688826    0.622462    11.00000    0.05167    0.03497 =
         0.05694   -0.01842    0.01716   -0.00736
PART 1
C75   1    0.559499    0.616899    0.637849    41.00000    0.06533    0.02757 =
         0.02497   -0.00832   -0.00521   -0.00394
AFIX 137
H75A  2    0.556257    0.590452    0.596732    41.00000   -1.50000
H75B  2    0.516735    0.603021    0.667992    41.00000   -1.50000
H75C  2    0.611052    0.608921    0.659156    41.00000   -1.50000
AFIX   0
C76   1    0.469250    0.699409    0.579373    41.00000    0.02901    0.02748 =
         0.04353   -0.00252    0.00589   -0.00137
AFIX 137
H76A  2    0.460111    0.747914    0.572232    41.00000   -1.50000
H76B  2    0.424266    0.680047    0.603817    41.00000   -1.50000
H76C  2    0.474449    0.676580    0.536357    41.00000   -1.50000
AFIX   0
C77   1    0.543213    0.735397    0.683265    41.00000    0.06901    0.04829 =
         0.03831   -0.01012    0.02435   -0.01242
AFIX 137
H77A  2    0.590240    0.730458    0.711604    41.00000   -1.50000
H77B  2    0.495571    0.722869    0.708467    41.00000   -1.50000
H77C  2    0.538708    0.782567    0.668506    41.00000   -1.50000
AFIX   0
PART 2
C78   1    0.609183    0.632092    0.657254   -41.00000    0.09817    0.02385 =
         0.03780   -0.00491    0.00637    0.00817
AFIX 137
H78A  2    0.630957    0.602101    0.622978   -41.00000   -1.50000
H78B  2    0.578352    0.605310    0.689150   -41.00000   -1.50000
H78C  2    0.652839    0.654988    0.680409   -41.00000   -1.50000
AFIX   0
C79   1    0.478492    0.649021    0.606228   -41.00000    0.04587    0.05121 =
         0.03698   -0.00952    0.00902   -0.00793
AFIX 137
H79A  2    0.435829    0.679950    0.592792   -41.00000   -1.50000
H79B  2    0.461667    0.623307    0.645434   -41.00000   -1.50000
H79C  2    0.490136    0.617627    0.569781   -41.00000   -1.50000
AFIX   0
C80   1    0.529368    0.728777    0.686986   -41.00000    0.05411    0.03263 =
         0.05007   -0.01733   -0.00492    0.00366
AFIX 137
H80A  2    0.577957    0.739024    0.711915   -41.00000   -1.50000
H80B  2    0.493837    0.701199    0.714519   -41.00000   -1.50000
H80C  2    0.502601    0.771155    0.674972   -41.00000   -1.50000
AFIX   0
PART 0
C81   1    0.692145    0.703987    0.392367    11.00000    0.03859    0.03452 =
         0.03882    0.00946   -0.00126   -0.00806
C82   1    0.639013    0.745756    0.347723    11.00000    0.10562    0.08316 =
         0.04863   -0.01417   -0.02707    0.04695
AFIX 137
H82A  2    0.583242    0.734898    0.356989    11.00000   -1.50000
H82B  2    0.651000    0.735414    0.301173    11.00000   -1.50000
H82C  2    0.648355    0.794033    0.356067    11.00000   -1.50000
AFIX   0
C83   1    0.777615    0.720133    0.373763    11.00000    0.04423    0.08009 =
         0.17496   -0.04246    0.01941   -0.01398
AFIX 137
H83A  2    0.787909    0.768422    0.381211    11.00000   -1.50000
H83B  2    0.786320    0.709296    0.326813    11.00000   -1.50000
H83C  2    0.813753    0.693097    0.401262    11.00000   -1.50000
AFIX   0
C84   1    0.678985    0.629537    0.375365    11.00000    0.10381    0.04411 =
         0.03116    0.00009   -0.00061   -0.01930
AFIX 137
H84A  2    0.706717    0.601077    0.407846    11.00000   -1.50000
H84B  2    0.699828    0.620268    0.330820    11.00000   -1.50000
H84C  2    0.621952    0.619410    0.376501    11.00000   -1.50000
AFIX   0
PART 2
C85   1    0.815691    0.492690    0.305295   -31.00000    0.04804    0.04564 =
         0.03974    0.00160    0.01117    0.01068
AFIX 137
H85A  2    0.796037    0.521949    0.269549   -31.00000   -1.50000
H85B  2    0.777285    0.492403    0.341908   -31.00000   -1.50000
H85C  2    0.822573    0.446479    0.288410   -31.00000   -1.50000
AFIX   0
HKLF 4


REM  JJ-017 P2(1)2(1)2(1)
REM wR2 = 0.0630, GooF = S = 1.091, Restrained GooF = 1.130 for all data
REM R1 = 0.0263 for 13436 Fo > 4sig(Fo) and 0.0283 for all 13920 data
REM 859 parameters refined using 769 restraints

END

WGHT      0.0247      4.8819

REM Highest difference peak  0.981,  deepest hole -0.674,  1-sigma level  0.074
Q1    1   0.5372  0.5633  0.4741  11.00000  0.05    0.98
Q2    1   0.5423  0.4829  0.4644  11.00000  0.05    0.90
Q3    1   0.5954  0.4803  0.4657  11.00000  0.05    0.88
Q4    1   0.5994  0.5625  0.4750  11.00000  0.05    0.79
Q5    1   0.5728  0.5240  0.5843  11.00000  0.05    0.69
Q6    1   0.3222  0.5225  0.4694  11.00000  0.05    0.51
Q7    1   0.2667  0.5211  0.4755  11.00000  0.05    0.48
Q8    1   0.5606  0.4178  0.4726  11.00000  0.05    0.48
Q9    1   0.5664  0.4263  0.5848  11.00000  0.05    0.43
Q10   1   0.2016  0.3398  0.3161  11.00000  0.05    0.41
;
_shelx_res_checksum              29004
_olex2_date_sample_data_collection 2022-10-10
_olex2_submission_special_instructions 'No special instructions were received'
_oxdiff_exptl_absorpt_empirical_details 
;
Empirical correction (ABSPACK) includes:
- Absorption correction using spherical harmonics
- Frame scaling
- Detector area scaling
- B-factor correction
;
_oxdiff_exptl_absorpt_empirical_full_max 1.366
_oxdiff_exptl_absorpt_empirical_full_min 0.762
####################################################################### 
# 
# This file contains crystal structure data downloaded from the 
# Cambridge Structural Database (CSD) hosted by the Cambridge 
# Crystallographic Data Centre (CCDC).
# 
# Full information about CCDC data access policies and citation 
# guidelines are available at http://www.ccdc.cam.ac.uk/access/V1 
# 
# Audit and citation data items may have been added by the CCDC. 
# Please retain this information to preserve the provenance of 
# this file and to allow appropriate attribution of the data. 
# 
#######################################################################

data_ks803
_database_code_depnum_ccdc_archive 'CCDC 2330340'
loop_
_audit_author_name
_audit_author_address
'rosario scopelliti'
;epfl
Switzerland
;
_audit_update_record             
;
2024-02-01 deposited with the CCDC.	2024-04-02 downloaded from the CCDC.
;
_audit_creation_date             2023-12-21
_audit_creation_method           
;
Olex2 1.5
(compiled 2023.08.24 svn.re1ec1418 for OlexSys, GUI svn.r6817)
;
_shelx_SHELXL_version_number     2019/3
_chemical_name_common            ?
_chemical_name_systematic        ?
_chemical_formula_moiety         'C38 H102 Fe N5 P4 Si6 Tm'
_chemical_formula_sum            'C38 H102 Fe N5 P4 Si6 Tm'
_chemical_formula_weight         1146.44
_chemical_melting_point          ?
_chemical_oxdiff_formula         'C38 H102 N5 P4 Si6 Fe1 Tm1'
loop_
_atom_type_symbol
_atom_type_description
_atom_type_scat_dispersion_real
_atom_type_scat_dispersion_imag
_atom_type_scat_source
C C 0.0181 0.0091 'International Tables Vol C Tables 4.2.6.8 and 6.1.1.4'
H H 0.0000 0.0000 'International Tables Vol C Tables 4.2.6.8 and 6.1.1.4'
Fe Fe -1.1336 3.1974 'International Tables Vol C Tables 4.2.6.8 and 6.1.1.4'
N N 0.0311 0.0180 'International Tables Vol C Tables 4.2.6.8 and 6.1.1.4'
P P 0.2955 0.4335 'International Tables Vol C Tables 4.2.6.8 and 6.1.1.4'
Si Si 0.2541 0.3302 'International Tables Vol C Tables 4.2.6.8 and 6.1.1.4'
Tm Tm -8.0393 4.1821 'International Tables Vol C Tables 4.2.6.8 and 6.1.1.4'

_shelx_space_group_comment       
;
The symmetry employed for this shelxl refinement is uniquely defined
by the following loop, which should always be used as a source of
symmetry information in preference to the above space-group names.
They are only intended as comments.
;
_space_group_crystal_system      monoclinic
_space_group_IT_number           14
_space_group_name_H-M_alt        'P 1 21/n 1'
_space_group_name_Hall           '-P 2yn'
loop_
_space_group_symop_operation_xyz
'x, y, z'
'-x+1/2, y+1/2, -z+1/2'
'-x, -y, -z'
'x-1/2, -y-1/2, z-1/2'

_cell_length_a                   11.60150(16)
_cell_length_b                   18.3958(2)
_cell_length_c                   27.5562(4)
_cell_angle_alpha                90
_cell_angle_beta                 94.1162(12)
_cell_angle_gamma                90
_cell_volume                     5865.83(14)
_cell_formula_units_Z            4
_cell_measurement_reflns_used    27606
_cell_measurement_temperature    139.99(10)
_cell_measurement_theta_max      75.2220
_cell_measurement_theta_min      3.2130
_shelx_estimated_absorpt_T_max   0.340
_shelx_estimated_absorpt_T_min   0.237
_exptl_absorpt_coefficient_mu    7.159
_exptl_absorpt_correction_T_max  0.962
_exptl_absorpt_correction_T_min  0.188
_exptl_absorpt_correction_type   gaussian
_exptl_absorpt_process_details   
;
CrysAlisPro 1.171.43.103a (Rigaku Oxford Diffraction, 2023)
Numerical absorption correction based on gaussian integration over
a multifaceted crystal model
Empirical absorption correction using spherical harmonics,
implemented in SCALE3 ABSPACK scaling algorithm.
;
_exptl_absorpt_special_details   ?
_exptl_crystal_colour            'clear intense red'
_exptl_crystal_density_diffrn    1.298
_exptl_crystal_density_meas      ?
_exptl_crystal_density_method    ?
_exptl_crystal_description       irregular
_exptl_crystal_F_000             2416
loop_
_exptl_crystal_face_index_h
_exptl_crystal_face_index_k
_exptl_crystal_face_index_l
_exptl_crystal_face_perp_dist
0 0 -1 0.1182
1 -2 -1 0.1313
1 -2 -2 0.1308
1 -1 0 0.1154
2 -1 -1 0.1225
1 2 -2 0.1053
-1 1 0 0.1196
1 2 0 0.1256
2 1 1 0.1458
2 -2 1 0.1153
1 -2 1 0.1137
-1 2 -1 0.0854
-1 -1 2 0.1043
0 -2 1 0.0956
-2 -2 -1 0.1187
-2 -12 0 0.1079
-1 -1 -2 0.1179
1 1 2 0.1254
1 0 2 0.1117
0 -1 -2 0.1226
-3 -2 -16 0.1197
-5 2 15 0.1479
0 2 -1 0.0962
2 7 13 0.1108
1 -3 17 0.1121
0 3 17 0.1167
4 -1 -15 0.1137
2 3 -16 0.1078

_exptl_crystal_size_max          0.282
_exptl_crystal_size_mid          0.245
_exptl_crystal_size_min          0.192
loop_
_exptl_oxdiff_crystal_face_indexfrac_h
_exptl_oxdiff_crystal_face_indexfrac_k
_exptl_oxdiff_crystal_face_indexfrac_l
_exptl_oxdiff_crystal_face_x
_exptl_oxdiff_crystal_face_y
_exptl_oxdiff_crystal_face_z
-0.0000 0.0007 -1.0000 0.0545 0.0020 -0.0128
0.9979 -1.9992 -0.9998 0.0924 0.0275 0.1961
0.9979 -1.9985 -1.9998 0.1470 0.0295 0.1833
0.9988 -1.0001 -0.0000 0.0202 0.0692 0.1397
1.9987 -0.9997 -1.0004 0.0773 0.1841 0.1975
1.0018 2.0008 -2.0010 0.0762 0.2044 -0.0934
-0.9988 1.0001 0.0000 -0.0202 -0.0692 -0.1397
1.0018 1.9994 -0.0009 -0.0328 0.2003 -0.0677
2.0007 0.9985 0.9991 -0.0671 0.2675 0.0848
1.9977 -2.0010 0.9999 -0.0141 0.1364 0.2923
0.9979 -2.0007 1.0003 -0.0166 0.0235 0.2217
-0.9979 2.0007 -1.0003 0.0166 -0.0235 -0.2217
-1.0008 -1.0010 2.0007 -0.0939 -0.1607 0.0242
-0.0020 -2.0004 1.0006 -0.0192 -0.0894 0.1511
-2.0016 -1.9983 -0.9988 0.0848 -0.3112 -0.0157
-1.6773 -11.6441 -0.0552 0.2050 -0.6971 0.6871
-1.0008 -0.9981 -1.9994 0.1242 -0.1526 -0.0270
1.0008 0.9981 1.9994 -0.1242 0.1526 0.0270
0.9998 -0.0018 1.9997 -0.1065 0.1089 0.0962
-0.0010 -0.9984 -1.9997 0.1267 -0.0397 0.0435
-2.5004 -1.5815 -16.2369 0.9072 -0.3191 -0.2742
-4.5463 1.8835 14.7215 -0.8476 -0.4606 -0.2634
0.0020 2.0004 -1.0006 0.0192 0.0894 -0.1511
2.1118 6.9294 13.2943 -0.8424 0.5142 -0.1611
1.4819 -2.5366 16.8201 -0.8687 0.0233 0.4948
-0.4765 2.6039 17.4627 -0.9996 0.0250 0.0089
4.4312 -1.4880 -15.0129 0.8562 0.4654 0.2242
2.4812 3.3975 -16.4846 0.8451 0.4612 -0.2705

_exptl_transmission_factor_max   ?
_exptl_transmission_factor_min   ?
_diffrn_reflns_av_R_equivalents  0.0452
_diffrn_reflns_av_unetI/netI     0.0294
_diffrn_reflns_Laue_measured_fraction_full 0.999
_diffrn_reflns_Laue_measured_fraction_max 0.987
_diffrn_reflns_limit_h_max       13
_diffrn_reflns_limit_h_min       -14
_diffrn_reflns_limit_k_max       22
_diffrn_reflns_limit_k_min       -22
_diffrn_reflns_limit_l_max       33
_diffrn_reflns_limit_l_min       -34
_diffrn_reflns_number            62660
_diffrn_reflns_point_group_measured_fraction_full 0.999
_diffrn_reflns_point_group_measured_fraction_max 0.987
_diffrn_reflns_theta_full        67.684
_diffrn_reflns_theta_max         75.563
_diffrn_reflns_theta_min         3.216
_diffrn_ambient_environment      N~2~
_diffrn_ambient_temperature      139.99(10)
_diffrn_detector                 'Hybrid Pixel Array Detector'
_diffrn_detector_area_resol_mean 10.0000
_diffrn_detector_type            'HyPix-Arc 150'
_diffrn_measured_fraction_theta_full 0.999
_diffrn_measured_fraction_theta_max 0.987
_diffrn_measurement_details      
;
List of Runs (angles in degrees, time in seconds):

  # Type    Start    End  Width  t~exp~   \w     \q     \k     \f   Frames
#--------------------------------------------------------------------------
  1  \w     41.00  91.00   0.50    0.20    --   79.75-128.00 -88.63  100
  2  \w     60.00 106.00   0.50    0.20    --   79.75-125.00 -67.43   92
  3  \w     53.00 104.00   0.50    0.20    --   79.75-123.00  11.39  102
  4  \w     38.00 105.00   0.50    0.20    --   79.75-125.00  35.74  134
  5  \w     66.00  92.00   0.50    0.20    --   76.50-125.00   0.00   52
  6  \w   -101.00 -75.00   0.50    0.20    --  -72.00 -77.00 -67.86   52
  7  \w   -112.00 -85.00   0.50    0.20    --  -76.25 -75.00 -71.50   54
  8  \w    -76.00 -44.00   0.50    0.20    --  -40.00 -75.00 -68.43   64
  9  \w   -115.00 -82.00   0.50    0.20    --  -72.00 -55.00 -53.60   66
 10  \w   -118.00 -93.00   0.50    0.20    --  -76.25 -51.00  78.22   50
 11  \w   -114.00 -88.00   0.50    0.20    --  -76.25 -67.00 114.57   52
 12  \w   -118.00 -85.00   0.50    0.20    --  -72.00 -41.00 134.66   66
 13  \w   -120.00 -90.00   0.50    0.20    --  -76.00 -44.00 117.98   60
 14  \w   -121.00 -90.00   0.50    0.20    --  -76.00 -41.00  10.79   62
 15  \w     52.00 113.00   0.50    0.20    --   79.75   4.00 -23.66  122
 16  \w     72.00 104.00   0.50    0.20    --   68.00  76.00-175.33   64
 17  \w     63.00  94.00   0.50    0.20    --   56.00  71.00 -21.25   62
 18  \w     56.00  87.00   0.50    0.20    --   48.00  67.00-108.73   62
 19  \w     72.00 104.00   0.50    0.20    --   68.00  76.00  56.27   64
 20  \w     66.00  97.00   0.50    0.20    --   60.00  73.00 109.58   62
 21  \w     47.00  78.00   0.50    0.20    --   40.00  70.00 178.89   62
 22  \w     95.00 121.00   0.50    0.20    --   79.75  36.00 171.60   52
 23  \w     91.00 116.00   0.50    0.20    --   79.75  44.00 138.75   50
 24  \w     94.00 125.00   0.50    0.20    --   79.75  37.00 104.31   62
 25  \w     61.00  93.00   0.50    0.20    --   52.00  64.00  41.17   64
 26  \w     90.00 115.00   0.50    0.20    --   79.75  36.00 139.27   50
 27  \w     95.00 121.00   0.50    0.20    --   79.75  44.00 -44.05   52
 28  \w    101.00 126.00   0.50    0.20    --   79.75  24.00-133.35   50
 29  \w     93.00 118.00   0.50    0.20    --   79.75  36.00-148.76   50
 30  \w     94.00 120.00   0.50    0.20    --   79.75  36.00 -92.94   52
 31  \w     79.00 126.00   0.50    0.20    --   79.75  26.00 -40.03   94
 32  \w     99.00 125.00   0.50    0.20    --   79.75  16.00  46.39   52
 33  \w     51.00  81.00   0.50    0.20    --   79.75  16.00  46.39   60
 34  \w     63.00 106.00   0.50    0.20    --   79.75  13.00 106.96   86
 35  \w     91.00 124.00   0.50    0.20    --   79.75  14.00 157.21   66
 36  \w     52.00  78.00   0.50    0.20    --   79.75  14.00 157.21   52
 37  \w     45.00  99.00   0.50    0.20    --   79.75   4.00-122.74  108
;
_diffrn_measurement_device       'four-circle diffractometer'
_diffrn_measurement_device_type  'XtaLAB Synergy R, DW system, HyPix-Arc 150'
_diffrn_measurement_method       '\w scans'
_diffrn_orient_matrix_type       
'CrysAlisPro convention (1999,Acta A55,543-557)'
_diffrn_orient_matrix_UB_11      0.0025124000
_diffrn_orient_matrix_UB_12      -0.0177046000
_diffrn_orient_matrix_UB_13      -0.0545363000
_diffrn_orient_matrix_UB_21      0.1129384000
_diffrn_orient_matrix_UB_22      0.0436043000
_diffrn_orient_matrix_UB_23      -0.0019891000
_diffrn_orient_matrix_UB_31      0.0705731000
_diffrn_orient_matrix_UB_32      -0.0692355000
_diffrn_orient_matrix_UB_33      0.0127605000
_diffrn_radiation_monochromator  mirror
_diffrn_radiation_probe          x-ray
_diffrn_radiation_type           'Cu K\a'
_diffrn_radiation_wavelength     1.54184
_diffrn_source                   'Rotating-anode X-ray tube'
_diffrn_source_type              'Rigaku (Cu) X-ray Source'
_reflns_Friedel_coverage         0.000
_reflns_Friedel_fraction_full    .
_reflns_Friedel_fraction_max     .
_reflns_number_gt                10262
_reflns_number_total             12041
_reflns_special_details          
;
 Reflections were merged by SHELXL according to the crystal
 class for the calculation of statistics and refinement.
 
 _reflns_Friedel_fraction is defined as the number of unique
 Friedel pairs measured divided by the number that would be
 possible theoretically, ignoring centric projections and
 systematic absences.
;
_reflns_threshold_expression     'I > 2\s(I)'
_computing_cell_refinement       'CrysAlisPro 1.171.43.103a (Rigaku OD, 2023)'
_computing_data_collection       
'CrysAlisPro system (CCD 43.103a 64-bit (release 20-12-2023))'
_computing_data_reduction        'CrysAlisPro 1.171.43.103a (Rigaku OD, 2023)'
_computing_molecular_graphics    'Olex2 1.5 (Dolomanov et al., 2009)'
_computing_publication_material  'Olex2 1.5 (Dolomanov et al., 2009)'
_computing_structure_refinement  'SHELXL 2019/3 (Sheldrick, 2015)'
_computing_structure_solution    'SHELXT  (Sheldrick, 2015)'
_refine_diff_density_max         1.581
_refine_diff_density_min         -1.135
_refine_diff_density_rms         0.085
_refine_ls_extinction_coef       .
_refine_ls_extinction_method     none
_refine_ls_goodness_of_fit_ref   1.046
_refine_ls_hydrogen_treatment    constr
_refine_ls_matrix_type           full
_refine_ls_number_parameters     522
_refine_ls_number_reflns         12041
_refine_ls_number_restraints     0
_refine_ls_R_factor_all          0.0497
_refine_ls_R_factor_gt           0.0421
_refine_ls_restrained_S_all      1.046
_refine_ls_shift/su_max          0.002
_refine_ls_shift/su_mean         0.000
_refine_ls_structure_factor_coef Fsqd
_refine_ls_weighting_details     
'w=1/[\s^2^(Fo^2^)+(0.0604P)^2^+6.0585P] where P=(Fo^2^+2Fc^2^)/3'
_refine_ls_weighting_scheme      calc
_refine_ls_wR_factor_gt          0.1111
_refine_ls_wR_factor_ref         0.1151
_refine_special_details          ?
_olex2_refinement_description    
;
1. Fixed Uiso
 At 1.2 times of:
  All C(H,H) groups
 At 1.5 times of:
  All C(H,H,H) groups
2.a Secondary CH2 refined with riding coordinates:
 C20(H20A,H20B), C22(H22A,H22B), C23(H23A,H23B), C24(H24A,H24B), C25(H25A,
 H25B), C27(H27A,H27B), C30(H30A,H30B), C31(H31A,H31B), C33(H33A,H33B),
 C34(H34A,H34B), C35(H35A,H35B), C37(H37A,H37B)
2.b Idealised Me refined as rotating group:
 C1(H1A,H1B,H1C), C2(H2A,H2B,H2C), C3(H3A,H3B,H3C), C4(H4A,H4B,H4C), C5(H5A,
 H5B,H5C), C6(H6A,H6B,H6C), C7(H7A,H7B,H7C), C8(H8A,H8B,H8C), C9(H9A,H9B,H9C),
 C10(H10A,H10B,H10C), C11(H11A,H11B,H11C), C12(H12A,H12B,H12C), C13(H13A,H13B,
 H13C), C14(H14A,H14B,H14C), C15(H15A,H15B,H15C), C16(H16A,H16B,H16C), C17(H17A,
 H17B,H17C), C18(H18A,H18B,H18C), C19(H19A,H19B,H19C), C21(H21A,H21B,H21C),
 C26(H26A,H26B,H26C), C28(H28A,H28B,H28C), C29(H29A,H29B,H29C), C32(H32A,H32B,
 H32C), C36(H36A,H36B,H36C), C38(H38A,H38B,H38C)
;
_atom_sites_solution_hydrogens   geom
_atom_sites_solution_primary     dual
_atom_sites_solution_secondary   ?
loop_
_atom_site_label
_atom_site_type_symbol
_atom_site_fract_x
_atom_site_fract_y
_atom_site_fract_z
_atom_site_U_iso_or_equiv
_atom_site_adp_type
_atom_site_occupancy
_atom_site_site_symmetry_order
_atom_site_calc_flag
_atom_site_refinement_flags_posn
_atom_site_refinement_flags_adp
_atom_site_refinement_flags_occupancy
_atom_site_disorder_assembly
_atom_site_disorder_group
Tm1 Tm 0.27268(2) 0.72938(2) 0.39381(2) 0.03779(7) Uani 1 1 d . . . . .
Fe1 Fe 0.27345(5) 0.77350(3) 0.58239(2) 0.03604(13) Uani 1 1 d . . . . .
P1 P 0.28370(8) 0.67222(5) 0.62560(3) 0.0414(2) Uani 1 1 d . . . . .
P2 P 0.46614(8) 0.76992(5) 0.59101(3) 0.03938(19) Uani 1 1 d . . . . .
P3 P 0.26108(8) 0.87349(5) 0.62770(3) 0.0426(2) Uani 1 1 d . . . . .
P4 P 0.08059(8) 0.78192(5) 0.57696(4) 0.0426(2) Uani 1 1 d . . . . .
Si1 Si 0.22292(9) 0.56409(6) 0.32906(4) 0.0484(2) Uani 1 1 d . . . . .
Si2 Si 0.05687(9) 0.60910(6) 0.39908(4) 0.0495(3) Uani 1 1 d . . . . .
Si3 Si 0.53925(9) 0.66250(6) 0.40239(4) 0.0461(2) Uani 1 1 d . . . . .
Si4 Si 0.50790(11) 0.77486(6) 0.32541(5) 0.0524(3) Uani 1 1 d . . . . .
Si5 Si 0.06631(10) 0.83315(6) 0.32482(4) 0.0533(3) Uani 1 1 d . . . . .
Si6 Si 0.24027(10) 0.91111(6) 0.38969(4) 0.0466(2) Uani 1 1 d . . . . .
N1 N 0.2780(3) 0.74728(17) 0.47821(11) 0.0421(7) Uani 1 1 d . . . . .
N2 N 0.2762(2) 0.76072(15) 0.51965(11) 0.0382(6) Uani 1 1 d . . . . .
N3 N 0.1790(3) 0.62768(17) 0.37013(11) 0.0434(7) Uani 1 1 d . . . . .
N4 N 0.4514(3) 0.72385(16) 0.37044(12) 0.0435(7) Uani 1 1 d . . . . .
N5 N 0.1863(3) 0.83018(17) 0.36559(11) 0.0439(7) Uani 1 1 d . . . . .
C1 C 0.3134(4) 0.6054(2) 0.28259(15) 0.0589(11) Uani 1 1 d . . . . .
H1A H 0.267059 0.640804 0.263037 0.088 Uiso 1 1 calc R U . . .
H1B H 0.340135 0.567176 0.261353 0.088 Uiso 1 1 calc R U . . .
H1C H 0.380194 0.629972 0.299066 0.088 Uiso 1 1 calc R U . . .
C2 C 0.1013(4) 0.5185(3) 0.29212(18) 0.0717(14) Uani 1 1 d . . . . .
H2A H 0.051091 0.493593 0.313914 0.107 Uiso 1 1 calc R U . . .
H2B H 0.132831 0.483110 0.270064 0.107 Uiso 1 1 calc R U . . .
H2C H 0.056374 0.555158 0.273102 0.107 Uiso 1 1 calc R U . . .
C3 C 0.3061(4) 0.4867(2) 0.35957(19) 0.0638(12) Uani 1 1 d . . . . .
H3A H 0.373217 0.505889 0.379094 0.096 Uiso 1 1 calc R U . . .
H3B H 0.332328 0.453545 0.334767 0.096 Uiso 1 1 calc R U . . .
H3C H 0.256097 0.460274 0.380711 0.096 Uiso 1 1 calc R U . . .
C4 C -0.0818(3) 0.6099(3) 0.35978(17) 0.0645(12) Uani 1 1 d . . . . .
H4A H -0.087968 0.655593 0.341454 0.097 Uiso 1 1 calc R U . . .
H4B H -0.147065 0.605741 0.380280 0.097 Uiso 1 1 calc R U . . .
H4C H -0.082767 0.568928 0.337060 0.097 Uiso 1 1 calc R U . . .
C5 C 0.0626(4) 0.5197(3) 0.43175(17) 0.0647(12) Uani 1 1 d . . . . .
H5A H 0.054297 0.480039 0.407982 0.097 Uiso 1 1 calc R U . . .
H5B H -0.000470 0.517161 0.453546 0.097 Uiso 1 1 calc R U . . .
H5C H 0.136812 0.515006 0.450814 0.097 Uiso 1 1 calc R U . . .
C6 C 0.0357(4) 0.6800(3) 0.44654(16) 0.0619(11) Uani 1 1 d . . . . .
H6A H 0.094089 0.673666 0.473735 0.093 Uiso 1 1 calc R U . . .
H6B H -0.041554 0.674870 0.458339 0.093 Uiso 1 1 calc R U . . .
H6C H 0.043639 0.728408 0.432356 0.093 Uiso 1 1 calc R U . . .
C7 C 0.5895(4) 0.5837(2) 0.36600(16) 0.0543(10) Uani 1 1 d . . . . .
H7A H 0.524255 0.564373 0.345368 0.081 Uiso 1 1 calc R U . . .
H7B H 0.620269 0.545557 0.388136 0.081 Uiso 1 1 calc R U . . .
H7C H 0.650099 0.600037 0.345528 0.081 Uiso 1 1 calc R U . . .
C8 C 0.4594(4) 0.6207(2) 0.45236(15) 0.0543(10) Uani 1 1 d . . . . .
H8A H 0.441051 0.658376 0.475711 0.081 Uiso 1 1 calc R U . . .
H8B H 0.507896 0.583352 0.468991 0.081 Uiso 1 1 calc R U . . .
H8C H 0.387722 0.598458 0.438445 0.081 Uiso 1 1 calc R U . . .
C9 C 0.6728(4) 0.7061(3) 0.43237(17) 0.0622(11) Uani 1 1 d . . . . .
H9A H 0.723935 0.721161 0.407415 0.093 Uiso 1 1 calc R U . . .
H9B H 0.713169 0.671073 0.454357 0.093 Uiso 1 1 calc R U . . .
H9C H 0.650833 0.748696 0.450950 0.093 Uiso 1 1 calc R U . . .
C10 C 0.6197(5) 0.7252(3) 0.29218(19) 0.0686(13) Uani 1 1 d . . . . .
H10A H 0.685710 0.713172 0.314937 0.103 Uiso 1 1 calc R U . . .
H10B H 0.645544 0.756136 0.266124 0.103 Uiso 1 1 calc R U . . .
H10C H 0.586078 0.680361 0.278124 0.103 Uiso 1 1 calc R U . . .
C11 C 0.3954(4) 0.8036(3) 0.27700(16) 0.0643(12) Uani 1 1 d . . . . .
H11A H 0.369943 0.761253 0.257488 0.096 Uiso 1 1 calc R U . . .
H11B H 0.428230 0.839991 0.255971 0.096 Uiso 1 1 calc R U . . .
H11C H 0.329251 0.824590 0.292216 0.096 Uiso 1 1 calc R U . . .
C12 C 0.5833(4) 0.8588(2) 0.34925(19) 0.0669(12) Uani 1 1 d . . . . .
H12A H 0.527755 0.890578 0.363977 0.100 Uiso 1 1 calc R U . . .
H12B H 0.616872 0.884386 0.322453 0.100 Uiso 1 1 calc R U . . .
H12C H 0.644868 0.845282 0.373827 0.100 Uiso 1 1 calc R U . . .
C13 C -0.0725(4) 0.8330(3) 0.3554(2) 0.0727(14) Uani 1 1 d . . . . .
H13A H -0.078625 0.787926 0.373980 0.109 Uiso 1 1 calc R U . . .
H13B H -0.137587 0.836312 0.330769 0.109 Uiso 1 1 calc R U . . .
H13C H -0.074098 0.874730 0.377456 0.109 Uiso 1 1 calc R U . . .
C14 C 0.0629(4) 0.7547(3) 0.28139(17) 0.0654(12) Uani 1 1 d . . . . .
H14A H 0.123717 0.760827 0.258811 0.098 Uiso 1 1 calc R U . . .
H14B H -0.012563 0.752844 0.263019 0.098 Uiso 1 1 calc R U . . .
H14C H 0.075810 0.709303 0.299612 0.098 Uiso 1 1 calc R U . . .
C15 C 0.0589(5) 0.9159(3) 0.28423(18) 0.0756(14) Uani 1 1 d . . . . .
H15A H 0.057966 0.959899 0.304287 0.113 Uiso 1 1 calc R U . . .
H15B H -0.011671 0.913971 0.262464 0.113 Uiso 1 1 calc R U . . .
H15C H 0.126483 0.916930 0.264860 0.113 Uiso 1 1 calc R U . . .
C16 C 0.3021(4) 0.9749(2) 0.34484(16) 0.0636(12) Uani 1 1 d . . . . .
H16A H 0.350333 0.947521 0.323517 0.095 Uiso 1 1 calc R U . . .
H16B H 0.349135 1.011998 0.362465 0.095 Uiso 1 1 calc R U . . .
H16C H 0.238941 0.998520 0.325215 0.095 Uiso 1 1 calc R U . . .
C17 C 0.1296(4) 0.9644(3) 0.42065(18) 0.0678(12) Uani 1 1 d . . . . .
H17A H 0.069608 0.981314 0.396432 0.102 Uiso 1 1 calc R U . . .
H17B H 0.166669 1.006386 0.437198 0.102 Uiso 1 1 calc R U . . .
H17C H 0.094659 0.933500 0.444551 0.102 Uiso 1 1 calc R U . . .
C18 C 0.3612(4) 0.8945(2) 0.43732(14) 0.0529(10) Uani 1 1 d . . . . .
H18A H 0.329253 0.878005 0.467407 0.079 Uiso 1 1 calc R U . . .
H18B H 0.404492 0.939655 0.443590 0.079 Uiso 1 1 calc R U . . .
H18C H 0.412930 0.857112 0.425850 0.079 Uiso 1 1 calc R U . . .
C19 C 0.2353(4) 0.5959(2) 0.71359(15) 0.0607(11) Uani 1 1 d . . . . .
H19A H 0.169526 0.567974 0.699180 0.091 Uiso 1 1 calc R U . . .
H19B H 0.226370 0.603170 0.748341 0.091 Uiso 1 1 calc R U . . .
H19C H 0.307045 0.569127 0.709444 0.091 Uiso 1 1 calc R U . . .
C20 C 0.2402(4) 0.6691(2) 0.68850(14) 0.0517(9) Uani 1 1 d . . . . .
H20A H 0.294118 0.700394 0.708602 0.062 Uiso 1 1 calc R U . . .
H20B H 0.162585 0.691501 0.688706 0.062 Uiso 1 1 calc R U . . .
C21 C 0.2592(4) 0.5698(2) 0.54974(14) 0.0550(10) Uani 1 1 d . . . . .
H21A H 0.238901 0.609401 0.526902 0.082 Uiso 1 1 calc R U . . .
H21B H 0.221964 0.524786 0.537855 0.082 Uiso 1 1 calc R U . . .
H21C H 0.343273 0.563221 0.552448 0.082 Uiso 1 1 calc R U . . .
C22 C 0.2183(3) 0.5885(2) 0.59929(14) 0.0492(9) Uani 1 1 d . . . . .
H22A H 0.236995 0.547573 0.621824 0.059 Uiso 1 1 calc R U . . .
H22B H 0.133268 0.594212 0.596313 0.059 Uiso 1 1 calc R U . . .
C23 C 0.4369(3) 0.6411(2) 0.63618(15) 0.0505(9) Uani 1 1 d . . . . .
H23A H 0.468743 0.656869 0.668784 0.061 Uiso 1 1 calc R U . . .
H23B H 0.440364 0.587376 0.634795 0.061 Uiso 1 1 calc R U . . .
C24 C 0.5086(3) 0.6740(2) 0.59680(16) 0.0510(9) Uani 1 1 d . . . . .
H24A H 0.492237 0.648333 0.565471 0.061 Uiso 1 1 calc R U . . .
H24B H 0.592149 0.669806 0.606441 0.061 Uiso 1 1 calc R U . . .
C25 C 0.5511(3) 0.8099(2) 0.64378(14) 0.0505(9) Uani 1 1 d . . . . .
H25A H 0.539176 0.863206 0.642981 0.061 Uiso 1 1 calc R U . . .
H25B H 0.519158 0.791506 0.673802 0.061 Uiso 1 1 calc R U . . .
C26 C 0.6811(4) 0.7953(3) 0.64746(17) 0.0645(12) Uani 1 1 d . . . . .
H26A H 0.714056 0.811512 0.617528 0.097 Uiso 1 1 calc R U . . .
H26B H 0.695012 0.743099 0.651924 0.097 Uiso 1 1 calc R U . . .
H26C H 0.717650 0.821919 0.675275 0.097 Uiso 1 1 calc R U . . .
C27 C 0.5495(4) 0.7992(2) 0.54033(14) 0.0506(9) Uani 1 1 d . . . . .
H27A H 0.625447 0.774435 0.543244 0.061 Uiso 1 1 calc R U . . .
H27B H 0.508478 0.782996 0.509485 0.061 Uiso 1 1 calc R U . . .
C28 C 0.5698(4) 0.8806(2) 0.53739(16) 0.0612(11) Uani 1 1 d . . . . .
H28A H 0.609636 0.891691 0.508096 0.092 Uiso 1 1 calc R U . . .
H28B H 0.617412 0.896609 0.566221 0.092 Uiso 1 1 calc R U . . .
H28C H 0.495383 0.906025 0.535937 0.092 Uiso 1 1 calc R U . . .
C29 C 0.2928(5) 0.9873(3) 0.56150(16) 0.0656(12) Uani 1 1 d . . . . .
H29A H 0.294076 0.947048 0.538265 0.098 Uiso 1 1 calc R U . . .
H29B H 0.346106 1.025441 0.552351 0.098 Uiso 1 1 calc R U . . .
H29C H 0.214358 1.007190 0.561156 0.098 Uiso 1 1 calc R U . . .
C30 C 0.3299(4) 0.9597(2) 0.61248(15) 0.0565(10) Uani 1 1 d . . . . .
H30A H 0.310745 0.997010 0.636522 0.068 Uiso 1 1 calc R U . . .
H30B H 0.414801 0.953130 0.615185 0.068 Uiso 1 1 calc R U . . .
C31 C 0.2958(4) 0.8671(2) 0.69419(13) 0.0484(9) Uani 1 1 d . . . . .
H31A H 0.241604 0.831808 0.707306 0.058 Uiso 1 1 calc R U . . .
H31B H 0.374380 0.846173 0.699505 0.058 Uiso 1 1 calc R U . . .
C32 C 0.2923(5) 0.9361(3) 0.72438(16) 0.0657(12) Uani 1 1 d . . . . .
H32A H 0.219491 0.961765 0.716164 0.099 Uiso 1 1 calc R U . . .
H32B H 0.357320 0.967452 0.717425 0.099 Uiso 1 1 calc R U . . .
H32C H 0.297709 0.923458 0.759024 0.099 Uiso 1 1 calc R U . . .
C33 C 0.1086(4) 0.9055(2) 0.62877(15) 0.0559(10) Uani 1 1 d . . . . .
H33A H 0.098602 0.932573 0.659237 0.067 Uiso 1 1 calc R U . . .
H33B H 0.089510 0.938511 0.600968 0.067 Uiso 1 1 calc R U . . .
C34 C 0.0288(4) 0.8396(2) 0.62556(16) 0.0548(10) Uani 1 1 d . . . . .
H34A H -0.052190 0.854760 0.617431 0.066 Uiso 1 1 calc R U . . .
H34B H 0.032814 0.813015 0.656872 0.066 Uiso 1 1 calc R U . . .
C35 C -0.0242(4) 0.7059(2) 0.57575(17) 0.0584(10) Uani 1 1 d . . . . .
H35A H -0.095777 0.721700 0.557019 0.070 Uiso 1 1 calc R U . . .
H35B H 0.008222 0.664887 0.557825 0.070 Uiso 1 1 calc R U . . .
C36 C -0.0562(5) 0.6781(3) 0.6243(2) 0.0750(14) Uani 1 1 d . . . . .
H36A H -0.116088 0.640696 0.619418 0.112 Uiso 1 1 calc R U . . .
H36B H -0.085602 0.718324 0.643215 0.112 Uiso 1 1 calc R U . . .
H36C H 0.012186 0.657121 0.642028 0.112 Uiso 1 1 calc R U . . .
C37 C 0.0306(3) 0.8347(2) 0.52244(14) 0.0493(9) Uani 1 1 d . . . . .
H37A H 0.067292 0.883285 0.525417 0.059 Uiso 1 1 calc R U . . .
H37B H 0.061466 0.810680 0.493964 0.059 Uiso 1 1 calc R U . . .
C38 C -0.0979(4) 0.8465(3) 0.51060(18) 0.0657(12) Uani 1 1 d . . . . .
H38A H -0.109413 0.882612 0.484552 0.099 Uiso 1 1 calc R U . . .
H38B H -0.133289 0.864010 0.539670 0.099 Uiso 1 1 calc R U . . .
H38C H -0.134063 0.800500 0.499959 0.099 Uiso 1 1 calc R U . . .

loop_
_atom_site_aniso_label
_atom_site_aniso_U_11
_atom_site_aniso_U_22
_atom_site_aniso_U_33
_atom_site_aniso_U_23
_atom_site_aniso_U_13
_atom_site_aniso_U_12
Tm1 0.03912(11) 0.03475(11) 0.03895(11) -0.00178(7) -0.00092(7) -0.00004(7)
Fe1 0.0376(3) 0.0332(3) 0.0367(3) 0.0010(2) -0.0018(2) 0.0003(2)
P1 0.0480(5) 0.0340(5) 0.0419(5) 0.0027(3) 0.0004(4) -0.0011(4)
P2 0.0382(4) 0.0392(5) 0.0402(4) 0.0015(4) -0.0011(3) -0.0015(3)
P3 0.0494(5) 0.0353(5) 0.0420(5) -0.0022(4) -0.0031(4) 0.0023(4)
P4 0.0388(5) 0.0401(5) 0.0483(5) -0.0021(4) -0.0022(4) 0.0015(4)
Si1 0.0460(5) 0.0426(6) 0.0564(6) -0.0105(5) 0.0011(4) -0.0020(4)
Si2 0.0428(5) 0.0532(6) 0.0518(6) -0.0126(5) -0.0006(4) -0.0066(5)
Si3 0.0413(5) 0.0479(6) 0.0491(5) -0.0042(4) 0.0032(4) 0.0012(4)
Si4 0.0605(7) 0.0402(6) 0.0582(6) -0.0013(5) 0.0159(5) -0.0040(5)
Si5 0.0544(6) 0.0509(6) 0.0522(6) -0.0005(5) -0.0120(5) 0.0060(5)
Si6 0.0572(6) 0.0365(5) 0.0450(5) 0.0008(4) -0.0045(4) 0.0043(4)
N1 0.0393(16) 0.0462(17) 0.0402(16) 0.0007(13) -0.0019(12) -0.0027(13)
N2 0.0368(15) 0.0343(15) 0.0430(16) -0.0012(12) -0.0009(12) -0.0009(11)
N3 0.0423(16) 0.0388(16) 0.0481(16) -0.0045(13) -0.0025(13) -0.0019(13)
N4 0.0393(15) 0.0396(16) 0.0523(18) -0.0046(13) 0.0084(13) -0.0022(12)
N5 0.0479(17) 0.0410(17) 0.0418(15) 0.0022(13) -0.0036(13) 0.0051(13)
C1 0.066(3) 0.056(3) 0.055(2) -0.014(2) 0.005(2) 0.000(2)
C2 0.059(3) 0.080(3) 0.075(3) -0.034(3) 0.002(2) -0.008(2)
C3 0.058(3) 0.041(2) 0.093(3) -0.003(2) 0.013(2) 0.0042(19)
C4 0.041(2) 0.082(3) 0.069(3) -0.022(2) -0.0031(19) -0.005(2)
C5 0.066(3) 0.067(3) 0.062(3) -0.002(2) 0.009(2) -0.020(2)
C6 0.050(2) 0.075(3) 0.060(3) -0.020(2) 0.0014(19) -0.006(2)
C7 0.053(2) 0.050(2) 0.060(2) -0.0021(19) 0.0044(18) 0.0082(18)
C8 0.053(2) 0.056(2) 0.054(2) 0.0014(19) 0.0043(18) 0.0066(19)
C9 0.044(2) 0.081(3) 0.061(3) -0.015(2) -0.0008(19) 0.000(2)
C10 0.082(3) 0.059(3) 0.069(3) 0.006(2) 0.032(3) 0.003(2)
C11 0.086(3) 0.053(3) 0.056(2) 0.007(2) 0.014(2) -0.002(2)
C12 0.067(3) 0.047(2) 0.090(3) -0.004(2) 0.023(2) -0.014(2)
C13 0.048(2) 0.084(4) 0.084(3) -0.002(3) -0.011(2) 0.006(2)
C14 0.072(3) 0.066(3) 0.055(2) -0.006(2) -0.019(2) 0.001(2)
C15 0.086(4) 0.071(3) 0.065(3) 0.010(2) -0.027(3) 0.007(3)
C16 0.086(3) 0.046(2) 0.057(2) 0.0086(19) -0.008(2) -0.006(2)
C17 0.081(3) 0.052(3) 0.070(3) -0.007(2) -0.001(2) 0.015(2)
C18 0.062(2) 0.048(2) 0.047(2) 0.0009(17) -0.0092(18) -0.0050(18)
C19 0.081(3) 0.053(3) 0.049(2) 0.0093(19) 0.009(2) -0.003(2)
C20 0.065(3) 0.044(2) 0.046(2) 0.0031(16) 0.0044(18) 0.0017(18)
C21 0.071(3) 0.042(2) 0.051(2) -0.0022(17) -0.0026(19) -0.0043(19)
C22 0.056(2) 0.038(2) 0.054(2) 0.0018(16) 0.0024(17) -0.0023(17)
C23 0.050(2) 0.043(2) 0.057(2) 0.0069(17) -0.0056(17) 0.0036(17)
C24 0.043(2) 0.049(2) 0.061(2) 0.0023(18) 0.0009(17) 0.0054(17)
C25 0.049(2) 0.056(2) 0.046(2) 0.0003(18) -0.0027(16) -0.0040(18)
C26 0.046(2) 0.090(3) 0.056(2) -0.004(2) -0.0077(19) -0.003(2)
C27 0.049(2) 0.056(2) 0.047(2) 0.0012(18) 0.0015(16) -0.0054(18)
C28 0.063(3) 0.063(3) 0.057(2) 0.009(2) 0.000(2) -0.012(2)
C29 0.086(3) 0.051(3) 0.060(3) 0.016(2) 0.006(2) 0.003(2)
C30 0.073(3) 0.041(2) 0.055(2) -0.0007(18) 0.000(2) -0.0060(19)
C31 0.056(2) 0.045(2) 0.0437(19) -0.0001(16) 0.0004(16) 0.0011(17)
C32 0.088(3) 0.058(3) 0.049(2) -0.011(2) -0.008(2) 0.004(2)
C33 0.057(2) 0.057(2) 0.052(2) -0.0109(19) -0.0042(18) 0.012(2)
C34 0.049(2) 0.058(3) 0.057(2) -0.0095(19) -0.0001(18) 0.0055(19)
C35 0.053(2) 0.049(2) 0.072(3) -0.001(2) -0.002(2) -0.0066(19)
C36 0.066(3) 0.063(3) 0.098(4) -0.008(3) 0.017(3) -0.007(2)
C37 0.052(2) 0.042(2) 0.052(2) -0.0035(16) -0.0104(17) 0.0061(16)
C38 0.055(3) 0.068(3) 0.072(3) -0.005(2) -0.014(2) 0.018(2)

_geom_special_details            
;
 All esds (except the esd in the dihedral angle between two l.s. planes)
 are estimated using the full covariance matrix.  The cell esds are taken
 into account individually in the estimation of esds in distances, angles
 and torsion angles; correlations between esds in cell parameters are only
 used when they are defined by crystal symmetry.  An approximate (isotropic)
 treatment of cell esds is used for estimating esds involving l.s. planes.
;
loop_
_geom_bond_atom_site_label_1
_geom_bond_atom_site_label_2
_geom_bond_distance
_geom_bond_site_symmetry_2
_geom_bond_publ_flag
Tm1 Si2 3.3524(11) . ?
Tm1 Si3 3.3210(11) . ?
Tm1 Si6 3.3650(10) . ?
Tm1 N1 2.345(3) . ?
Tm1 N3 2.237(3) . ?
Tm1 N4 2.217(3) . ?
Tm1 N5 2.221(3) . ?
Fe1 P1 2.2097(10) . ?
Fe1 P2 2.2321(10) . ?
Fe1 P3 2.2336(11) . ?
Fe1 P4 2.2371(11) . ?
Fe1 N2 1.747(3) . ?
P1 C20 1.841(4) . ?
P1 C22 1.842(4) . ?
P1 C23 1.870(4) . ?
P2 C24 1.836(4) . ?
P2 C25 1.850(4) . ?
P2 C27 1.836(4) . ?
P3 C30 1.838(4) . ?
P3 C31 1.851(4) . ?
P3 C33 1.866(4) . ?
P4 C34 1.843(4) . ?
P4 C35 1.852(4) . ?
P4 C37 1.847(4) . ?
Si1 N3 1.729(3) . ?
Si1 C1 1.874(5) . ?
Si1 C2 1.877(4) . ?
Si1 C3 1.884(5) . ?
Si2 N3 1.710(3) . ?
Si2 C4 1.873(4) . ?
Si2 C5 1.874(5) . ?
Si2 C6 1.875(4) . ?
Si3 N4 1.720(3) . ?
Si3 C7 1.879(4) . ?
Si3 C8 1.878(4) . ?
Si3 C9 1.882(4) . ?
Si4 N4 1.722(3) . ?
Si4 C10 1.877(5) . ?
Si4 C11 1.874(5) . ?
Si4 C12 1.870(5) . ?
Si5 N5 1.726(3) . ?
Si5 C13 1.871(5) . ?
Si5 C14 1.874(5) . ?
Si5 C15 1.888(5) . ?
Si6 N5 1.729(3) . ?
Si6 C16 1.884(5) . ?
Si6 C17 1.869(5) . ?
Si6 C18 1.876(4) . ?
N1 N2 1.170(4) . ?
C1 H1A 0.9800 . ?
C1 H1B 0.9800 . ?
C1 H1C 0.9800 . ?
C2 H2A 0.9800 . ?
C2 H2B 0.9800 . ?
C2 H2C 0.9800 . ?
C3 H3A 0.9800 . ?
C3 H3B 0.9800 . ?
C3 H3C 0.9800 . ?
C4 H4A 0.9800 . ?
C4 H4B 0.9800 . ?
C4 H4C 0.9800 . ?
C5 H5A 0.9800 . ?
C5 H5B 0.9800 . ?
C5 H5C 0.9800 . ?
C6 H6A 0.9800 . ?
C6 H6B 0.9800 . ?
C6 H6C 0.9800 . ?
C7 H7A 0.9800 . ?
C7 H7B 0.9800 . ?
C7 H7C 0.9800 . ?
C8 H8A 0.9800 . ?
C8 H8B 0.9800 . ?
C8 H8C 0.9800 . ?
C9 H9A 0.9800 . ?
C9 H9B 0.9800 . ?
C9 H9C 0.9800 . ?
C10 H10A 0.9800 . ?
C10 H10B 0.9800 . ?
C10 H10C 0.9800 . ?
C11 H11A 0.9800 . ?
C11 H11B 0.9800 . ?
C11 H11C 0.9800 . ?
C12 H12A 0.9800 . ?
C12 H12B 0.9800 . ?
C12 H12C 0.9800 . ?
C13 H13A 0.9800 . ?
C13 H13B 0.9800 . ?
C13 H13C 0.9800 . ?
C14 H14A 0.9800 . ?
C14 H14B 0.9800 . ?
C14 H14C 0.9800 . ?
C15 H15A 0.9800 . ?
C15 H15B 0.9800 . ?
C15 H15C 0.9800 . ?
C16 H16A 0.9800 . ?
C16 H16B 0.9800 . ?
C16 H16C 0.9800 . ?
C17 H17A 0.9800 . ?
C17 H17B 0.9800 . ?
C17 H17C 0.9800 . ?
C18 H18A 0.9800 . ?
C18 H18B 0.9800 . ?
C18 H18C 0.9800 . ?
C19 H19A 0.9800 . ?
C19 H19B 0.9800 . ?
C19 H19C 0.9800 . ?
C19 C20 1.517(6) . ?
C20 H20A 0.9900 . ?
C20 H20B 0.9900 . ?
C21 H21A 0.9800 . ?
C21 H21B 0.9800 . ?
C21 H21C 0.9800 . ?
C21 C22 1.517(5) . ?
C22 H22A 0.9900 . ?
C22 H22B 0.9900 . ?
C23 H23A 0.9900 . ?
C23 H23B 0.9900 . ?
C23 C24 1.537(6) . ?
C24 H24A 0.9900 . ?
C24 H24B 0.9900 . ?
C25 H25A 0.9900 . ?
C25 H25B 0.9900 . ?
C25 C26 1.529(6) . ?
C26 H26A 0.9800 . ?
C26 H26B 0.9800 . ?
C26 H26C 0.9800 . ?
C27 H27A 0.9900 . ?
C27 H27B 0.9900 . ?
C27 C28 1.519(6) . ?
C28 H28A 0.9800 . ?
C28 H28B 0.9800 . ?
C28 H28C 0.9800 . ?
C29 H29A 0.9800 . ?
C29 H29B 0.9800 . ?
C29 H29C 0.9800 . ?
C29 C30 1.526(6) . ?
C30 H30A 0.9900 . ?
C30 H30B 0.9900 . ?
C31 H31A 0.9900 . ?
C31 H31B 0.9900 . ?
C31 C32 1.520(6) . ?
C32 H32A 0.9800 . ?
C32 H32B 0.9800 . ?
C32 H32C 0.9800 . ?
C33 H33A 0.9900 . ?
C33 H33B 0.9900 . ?
C33 C34 1.525(6) . ?
C34 H34A 0.9900 . ?
C34 H34B 0.9900 . ?
C35 H35A 0.9900 . ?
C35 H35B 0.9900 . ?
C35 C36 1.504(7) . ?
C36 H36A 0.9800 . ?
C36 H36B 0.9800 . ?
C36 H36C 0.9800 . ?
C37 H37A 0.9900 . ?
C37 H37B 0.9900 . ?
C37 C38 1.519(5) . ?
C38 H38A 0.9800 . ?
C38 H38B 0.9800 . ?
C38 H38C 0.9800 . ?

loop_
_geom_angle_atom_site_label_1
_geom_angle_atom_site_label_2
_geom_angle_atom_site_label_3
_geom_angle
_geom_angle_site_symmetry_1
_geom_angle_site_symmetry_3
_geom_angle_publ_flag
Si2 Tm1 Si6 125.11(3) . . ?
Si3 Tm1 Si2 116.55(3) . . ?
Si3 Tm1 Si6 118.14(3) . . ?
N1 Tm1 Si2 90.93(8) . . ?
N1 Tm1 Si3 91.34(8) . . ?
N1 Tm1 Si6 83.62(8) . . ?
N3 Tm1 Si2 27.39(8) . . ?
N3 Tm1 Si3 98.12(8) . . ?
N3 Tm1 Si6 140.38(8) . . ?
N3 Tm1 N1 112.60(11) . . ?
N4 Tm1 Si2 134.36(8) . . ?
N4 Tm1 Si3 28.14(9) . . ?
N4 Tm1 Si6 98.07(8) . . ?
N4 Tm1 N1 109.63(11) . . ?
N4 Tm1 N3 108.76(11) . . ?
N4 Tm1 N5 110.14(12) . . ?
N5 Tm1 Si2 104.28(9) . . ?
N5 Tm1 Si3 136.76(9) . . ?
N5 Tm1 Si6 27.44(8) . . ?
N5 Tm1 N1 102.06(11) . . ?
N5 Tm1 N3 113.49(12) . . ?
P1 Fe1 P2 84.43(4) . . ?
P1 Fe1 P3 113.34(4) . . ?
P1 Fe1 P4 96.27(4) . . ?
P2 Fe1 P3 93.94(4) . . ?
P2 Fe1 P4 176.79(4) . . ?
P3 Fe1 P4 82.89(4) . . ?
N2 Fe1 P1 114.56(10) . . ?
N2 Fe1 P2 90.71(10) . . ?
N2 Fe1 P3 132.10(10) . . ?
N2 Fe1 P4 91.84(10) . . ?
C20 P1 Fe1 121.72(13) . . ?
C20 P1 C22 102.21(19) . . ?
C20 P1 C23 99.54(19) . . ?
C22 P1 Fe1 119.21(13) . . ?
C22 P1 C23 99.51(19) . . ?
C23 P1 Fe1 110.84(13) . . ?
C24 P2 Fe1 107.32(13) . . ?
C24 P2 C25 100.94(19) . . ?
C25 P2 Fe1 123.02(14) . . ?
C27 P2 Fe1 119.26(14) . . ?
C27 P2 C24 101.28(19) . . ?
C27 P2 C25 101.62(19) . . ?
C30 P3 Fe1 122.46(15) . . ?
C30 P3 C31 102.33(19) . . ?
C30 P3 C33 99.1(2) . . ?
C31 P3 Fe1 118.85(13) . . ?
C31 P3 C33 98.28(19) . . ?
C33 P3 Fe1 111.58(14) . . ?
C34 P4 Fe1 111.60(14) . . ?
C34 P4 C35 101.5(2) . . ?
C34 P4 C37 100.86(19) . . ?
C35 P4 Fe1 126.93(15) . . ?
C37 P4 Fe1 110.17(14) . . ?
C37 P4 C35 102.4(2) . . ?
N3 Si1 C1 112.22(18) . . ?
N3 Si1 C2 114.30(19) . . ?
N3 Si1 C3 112.63(19) . . ?
C1 Si1 C2 104.3(2) . . ?
C1 Si1 C3 108.5(2) . . ?
C2 Si1 C3 104.2(2) . . ?
N3 Si2 Tm1 36.99(10) . . ?
N3 Si2 C4 115.75(19) . . ?
N3 Si2 C5 113.44(19) . . ?
N3 Si2 C6 109.92(18) . . ?
C4 Si2 Tm1 125.61(17) . . ?
C4 Si2 C5 106.5(2) . . ?
C4 Si2 C6 104.3(2) . . ?
C5 Si2 Tm1 126.84(15) . . ?
C5 Si2 C6 106.1(2) . . ?
C6 Si2 Tm1 72.95(15) . . ?
N4 Si3 Tm1 37.44(11) . . ?
N4 Si3 C7 115.34(17) . . ?
N4 Si3 C8 109.81(17) . . ?
N4 Si3 C9 112.6(2) . . ?
C7 Si3 Tm1 124.80(14) . . ?
C7 Si3 C9 106.6(2) . . ?
C8 Si3 Tm1 72.45(13) . . ?
C8 Si3 C7 105.3(2) . . ?
C8 Si3 C9 106.6(2) . . ?
C9 Si3 Tm1 127.34(16) . . ?
N4 Si4 C10 113.46(19) . . ?
N4 Si4 C11 112.6(2) . . ?
N4 Si4 C12 112.9(2) . . ?
C11 Si4 C10 105.1(2) . . ?
C12 Si4 C10 104.5(2) . . ?
C12 Si4 C11 107.6(2) . . ?
N5 Si5 C13 112.8(2) . . ?
N5 Si5 C14 111.74(19) . . ?
N5 Si5 C15 114.3(2) . . ?
C13 Si5 C14 107.9(2) . . ?
C13 Si5 C15 105.3(3) . . ?
C14 Si5 C15 104.2(2) . . ?
N5 Si6 Tm1 36.30(10) . . ?
N5 Si6 C16 115.42(18) . . ?
N5 Si6 C17 112.7(2) . . ?
N5 Si6 C18 111.11(17) . . ?
C16 Si6 Tm1 126.48(16) . . ?
C17 Si6 Tm1 125.77(17) . . ?
C17 Si6 C16 106.2(2) . . ?
C17 Si6 C18 105.6(2) . . ?
C18 Si6 Tm1 74.83(13) . . ?
C18 Si6 C16 105.1(2) . . ?
N2 N1 Tm1 175.2(3) . . ?
N1 N2 Fe1 175.5(3) . . ?
Si1 N3 Tm1 126.65(17) . . ?
Si2 N3 Tm1 115.62(16) . . ?
Si2 N3 Si1 117.57(18) . . ?
Si3 N4 Tm1 114.42(16) . . ?
Si3 N4 Si4 118.96(18) . . ?
Si4 N4 Tm1 126.61(18) . . ?
Si5 N5 Tm1 125.22(17) . . ?
Si5 N5 Si6 118.40(18) . . ?
Si6 N5 Tm1 116.27(15) . . ?
Si1 C1 H1A 109.5 . . ?
Si1 C1 H1B 109.5 . . ?
Si1 C1 H1C 109.5 . . ?
H1A C1 H1B 109.5 . . ?
H1A C1 H1C 109.5 . . ?
H1B C1 H1C 109.5 . . ?
Si1 C2 H2A 109.5 . . ?
Si1 C2 H2B 109.5 . . ?
Si1 C2 H2C 109.5 . . ?
H2A C2 H2B 109.5 . . ?
H2A C2 H2C 109.5 . . ?
H2B C2 H2C 109.5 . . ?
Si1 C3 H3A 109.5 . . ?
Si1 C3 H3B 109.5 . . ?
Si1 C3 H3C 109.5 . . ?
H3A C3 H3B 109.5 . . ?
H3A C3 H3C 109.5 . . ?
H3B C3 H3C 109.5 . . ?
Si2 C4 H4A 109.5 . . ?
Si2 C4 H4B 109.5 . . ?
Si2 C4 H4C 109.5 . . ?
H4A C4 H4B 109.5 . . ?
H4A C4 H4C 109.5 . . ?
H4B C4 H4C 109.5 . . ?
Si2 C5 H5A 109.5 . . ?
Si2 C5 H5B 109.5 . . ?
Si2 C5 H5C 109.5 . . ?
H5A C5 H5B 109.5 . . ?
H5A C5 H5C 109.5 . . ?
H5B C5 H5C 109.5 . . ?
Si2 C6 H6A 109.5 . . ?
Si2 C6 H6B 109.5 . . ?
Si2 C6 H6C 109.5 . . ?
H6A C6 H6B 109.5 . . ?
H6A C6 H6C 109.5 . . ?
H6B C6 H6C 109.5 . . ?
Si3 C7 H7A 109.5 . . ?
Si3 C7 H7B 109.5 . . ?
Si3 C7 H7C 109.5 . . ?
H7A C7 H7B 109.5 . . ?
H7A C7 H7C 109.5 . . ?
H7B C7 H7C 109.5 . . ?
Si3 C8 H8A 109.5 . . ?
Si3 C8 H8B 109.5 . . ?
Si3 C8 H8C 109.5 . . ?
H8A C8 H8B 109.5 . . ?
H8A C8 H8C 109.5 . . ?
H8B C8 H8C 109.5 . . ?
Si3 C9 H9A 109.5 . . ?
Si3 C9 H9B 109.5 . . ?
Si3 C9 H9C 109.5 . . ?
H9A C9 H9B 109.5 . . ?
H9A C9 H9C 109.5 . . ?
H9B C9 H9C 109.5 . . ?
Si4 C10 H10A 109.5 . . ?
Si4 C10 H10B 109.5 . . ?
Si4 C10 H10C 109.5 . . ?
H10A C10 H10B 109.5 . . ?
H10A C10 H10C 109.5 . . ?
H10B C10 H10C 109.5 . . ?
Si4 C11 H11A 109.5 . . ?
Si4 C11 H11B 109.5 . . ?
Si4 C11 H11C 109.5 . . ?
H11A C11 H11B 109.5 . . ?
H11A C11 H11C 109.5 . . ?
H11B C11 H11C 109.5 . . ?
Si4 C12 H12A 109.5 . . ?
Si4 C12 H12B 109.5 . . ?
Si4 C12 H12C 109.5 . . ?
H12A C12 H12B 109.5 . . ?
H12A C12 H12C 109.5 . . ?
H12B C12 H12C 109.5 . . ?
Si5 C13 H13A 109.5 . . ?
Si5 C13 H13B 109.5 . . ?
Si5 C13 H13C 109.5 . . ?
H13A C13 H13B 109.5 . . ?
H13A C13 H13C 109.5 . . ?
H13B C13 H13C 109.5 . . ?
Si5 C14 H14A 109.5 . . ?
Si5 C14 H14B 109.5 . . ?
Si5 C14 H14C 109.5 . . ?
H14A C14 H14B 109.5 . . ?
H14A C14 H14C 109.5 . . ?
H14B C14 H14C 109.5 . . ?
Si5 C15 H15A 109.5 . . ?
Si5 C15 H15B 109.5 . . ?
Si5 C15 H15C 109.5 . . ?
H15A C15 H15B 109.5 . . ?
H15A C15 H15C 109.5 . . ?
H15B C15 H15C 109.5 . . ?
Si6 C16 H16A 109.5 . . ?
Si6 C16 H16B 109.5 . . ?
Si6 C16 H16C 109.5 . . ?
H16A C16 H16B 109.5 . . ?
H16A C16 H16C 109.5 . . ?
H16B C16 H16C 109.5 . . ?
Si6 C17 H17A 109.5 . . ?
Si6 C17 H17B 109.5 . . ?
Si6 C17 H17C 109.5 . . ?
H17A C17 H17B 109.5 . . ?
H17A C17 H17C 109.5 . . ?
H17B C17 H17C 109.5 . . ?
Si6 C18 H18A 109.5 . . ?
Si6 C18 H18B 109.5 . . ?
Si6 C18 H18C 109.5 . . ?
H18A C18 H18B 109.5 . . ?
H18A C18 H18C 109.5 . . ?
H18B C18 H18C 109.5 . . ?
H19A C19 H19B 109.5 . . ?
H19A C19 H19C 109.5 . . ?
H19B C19 H19C 109.5 . . ?
C20 C19 H19A 109.5 . . ?
C20 C19 H19B 109.5 . . ?
C20 C19 H19C 109.5 . . ?
P1 C20 H20A 107.7 . . ?
P1 C20 H20B 107.7 . . ?
C19 C20 P1 118.6(3) . . ?
C19 C20 H20A 107.7 . . ?
C19 C20 H20B 107.7 . . ?
H20A C20 H20B 107.1 . . ?
H21A C21 H21B 109.5 . . ?
H21A C21 H21C 109.5 . . ?
H21B C21 H21C 109.5 . . ?
C22 C21 H21A 109.5 . . ?
C22 C21 H21B 109.5 . . ?
C22 C21 H21C 109.5 . . ?
P1 C22 H22A 108.9 . . ?
P1 C22 H22B 108.9 . . ?
C21 C22 P1 113.4(3) . . ?
C21 C22 H22A 108.9 . . ?
C21 C22 H22B 108.9 . . ?
H22A C22 H22B 107.7 . . ?
P1 C23 H23A 109.9 . . ?
P1 C23 H23B 109.9 . . ?
H23A C23 H23B 108.3 . . ?
C24 C23 P1 109.0(3) . . ?
C24 C23 H23A 109.9 . . ?
C24 C23 H23B 109.9 . . ?
P2 C24 H24A 110.4 . . ?
P2 C24 H24B 110.4 . . ?
C23 C24 P2 106.5(3) . . ?
C23 C24 H24A 110.4 . . ?
C23 C24 H24B 110.4 . . ?
H24A C24 H24B 108.6 . . ?
P2 C25 H25A 108.1 . . ?
P2 C25 H25B 108.1 . . ?
H25A C25 H25B 107.3 . . ?
C26 C25 P2 116.7(3) . . ?
C26 C25 H25A 108.1 . . ?
C26 C25 H25B 108.1 . . ?
C25 C26 H26A 109.5 . . ?
C25 C26 H26B 109.5 . . ?
C25 C26 H26C 109.5 . . ?
H26A C26 H26B 109.5 . . ?
H26A C26 H26C 109.5 . . ?
H26B C26 H26C 109.5 . . ?
P2 C27 H27A 108.5 . . ?
P2 C27 H27B 108.5 . . ?
H27A C27 H27B 107.5 . . ?
C28 C27 P2 115.0(3) . . ?
C28 C27 H27A 108.5 . . ?
C28 C27 H27B 108.5 . . ?
C27 C28 H28A 109.5 . . ?
C27 C28 H28B 109.5 . . ?
C27 C28 H28C 109.5 . . ?
H28A C28 H28B 109.5 . . ?
H28A C28 H28C 109.5 . . ?
H28B C28 H28C 109.5 . . ?
H29A C29 H29B 109.5 . . ?
H29A C29 H29C 109.5 . . ?
H29B C29 H29C 109.5 . . ?
C30 C29 H29A 109.5 . . ?
C30 C29 H29B 109.5 . . ?
C30 C29 H29C 109.5 . . ?
P3 C30 H30A 108.9 . . ?
P3 C30 H30B 108.9 . . ?
C29 C30 P3 113.5(3) . . ?
C29 C30 H30A 108.9 . . ?
C29 C30 H30B 108.9 . . ?
H30A C30 H30B 107.7 . . ?
P3 C31 H31A 107.7 . . ?
P3 C31 H31B 107.7 . . ?
H31A C31 H31B 107.1 . . ?
C32 C31 P3 118.4(3) . . ?
C32 C31 H31A 107.7 . . ?
C32 C31 H31B 107.7 . . ?
C31 C32 H32A 109.5 . . ?
C31 C32 H32B 109.5 . . ?
C31 C32 H32C 109.5 . . ?
H32A C32 H32B 109.5 . . ?
H32A C32 H32C 109.5 . . ?
H32B C32 H32C 109.5 . . ?
P3 C33 H33A 110.0 . . ?
P3 C33 H33B 110.0 . . ?
H33A C33 H33B 108.3 . . ?
C34 C33 P3 108.7(3) . . ?
C34 C33 H33A 110.0 . . ?
C34 C33 H33B 110.0 . . ?
P4 C34 H34A 110.6 . . ?
P4 C34 H34B 110.6 . . ?
C33 C34 P4 105.8(3) . . ?
C33 C34 H34A 110.6 . . ?
C33 C34 H34B 110.6 . . ?
H34A C34 H34B 108.7 . . ?
P4 C35 H35A 108.2 . . ?
P4 C35 H35B 108.2 . . ?
H35A C35 H35B 107.3 . . ?
C36 C35 P4 116.4(3) . . ?
C36 C35 H35A 108.2 . . ?
C36 C35 H35B 108.2 . . ?
C35 C36 H36A 109.5 . . ?
C35 C36 H36B 109.5 . . ?
C35 C36 H36C 109.5 . . ?
H36A C36 H36B 109.5 . . ?
H36A C36 H36C 109.5 . . ?
H36B C36 H36C 109.5 . . ?
P4 C37 H37A 107.4 . . ?
P4 C37 H37B 107.4 . . ?
H37A C37 H37B 106.9 . . ?
C38 C37 P4 119.7(3) . . ?
C38 C37 H37A 107.4 . . ?
C38 C37 H37B 107.4 . . ?
C37 C38 H38A 109.5 . . ?
C37 C38 H38B 109.5 . . ?
C37 C38 H38C 109.5 . . ?
H38A C38 H38B 109.5 . . ?
H38A C38 H38C 109.5 . . ?
H38B C38 H38C 109.5 . . ?

loop_
_geom_torsion_atom_site_label_1
_geom_torsion_atom_site_label_2
_geom_torsion_atom_site_label_3
_geom_torsion_atom_site_label_4
_geom_torsion
_geom_torsion_site_symmetry_1
_geom_torsion_site_symmetry_2
_geom_torsion_site_symmetry_3
_geom_torsion_site_symmetry_4
_geom_torsion_publ_flag
Tm1 Si2 N3 Si1 175.8(3) . . . . ?
Tm1 Si3 N4 Si4 179.0(3) . . . . ?
Tm1 Si6 N5 Si5 176.3(3) . . . . ?
Fe1 P1 C20 C19 172.4(3) . . . . ?
Fe1 P1 C22 C21 53.2(3) . . . . ?
Fe1 P1 C23 C24 -22.4(3) . . . . ?
Fe1 P2 C24 C23 -50.2(3) . . . . ?
Fe1 P2 C25 C26 173.0(3) . . . . ?
Fe1 P2 C27 C28 84.0(3) . . . . ?
Fe1 P3 C30 C29 56.3(4) . . . . ?
Fe1 P3 C31 C32 177.4(3) . . . . ?
Fe1 P3 C33 C34 32.6(3) . . . . ?
Fe1 P4 C34 C33 43.5(3) . . . . ?
Fe1 P4 C35 C36 86.8(4) . . . . ?
Fe1 P4 C37 C38 178.9(3) . . . . ?
P1 C23 C24 P2 44.5(3) . . . . ?
P3 C33 C34 P4 -45.5(3) . . . . ?
C1 Si1 N3 Tm1 -29.0(3) . . . . ?
C1 Si1 N3 Si2 155.8(2) . . . . ?
C2 Si1 N3 Tm1 -147.4(2) . . . . ?
C2 Si1 N3 Si2 37.3(3) . . . . ?
C3 Si1 N3 Tm1 93.9(2) . . . . ?
C3 Si1 N3 Si2 -81.4(2) . . . . ?
C4 Si2 N3 Tm1 115.7(2) . . . . ?
C4 Si2 N3 Si1 -68.5(3) . . . . ?
C5 Si2 N3 Tm1 -120.7(2) . . . . ?
C5 Si2 N3 Si1 55.1(3) . . . . ?
C6 Si2 N3 Tm1 -2.1(2) . . . . ?
C6 Si2 N3 Si1 173.7(2) . . . . ?
C7 Si3 N4 Tm1 114.8(2) . . . . ?
C7 Si3 N4 Si4 -66.1(3) . . . . ?
C8 Si3 N4 Tm1 -3.8(2) . . . . ?
C8 Si3 N4 Si4 175.2(2) . . . . ?
C9 Si3 N4 Tm1 -122.5(2) . . . . ?
C9 Si3 N4 Si4 56.5(3) . . . . ?
C10 Si4 N4 Tm1 -147.3(2) . . . . ?
C10 Si4 N4 Si3 33.8(3) . . . . ?
C11 Si4 N4 Tm1 -28.1(3) . . . . ?
C11 Si4 N4 Si3 153.0(2) . . . . ?
C12 Si4 N4 Tm1 94.0(3) . . . . ?
C12 Si4 N4 Si3 -84.9(3) . . . . ?
C13 Si5 N5 Tm1 89.9(3) . . . . ?
C13 Si5 N5 Si6 -86.0(3) . . . . ?
C14 Si5 N5 Tm1 -31.8(3) . . . . ?
C14 Si5 N5 Si6 152.2(2) . . . . ?
C15 Si5 N5 Tm1 -149.8(2) . . . . ?
C15 Si5 N5 Si6 34.2(3) . . . . ?
C16 Si6 N5 Tm1 117.7(2) . . . . ?
C16 Si6 N5 Si5 -66.0(3) . . . . ?
C17 Si6 N5 Tm1 -120.1(2) . . . . ?
C17 Si6 N5 Si5 56.2(3) . . . . ?
C18 Si6 N5 Tm1 -1.8(2) . . . . ?
C18 Si6 N5 Si5 174.6(2) . . . . ?
C20 P1 C22 C21 -169.3(3) . . . . ?
C20 P1 C23 C24 -151.8(3) . . . . ?
C22 P1 C20 C19 36.3(4) . . . . ?
C22 P1 C23 C24 104.0(3) . . . . ?
C23 P1 C20 C19 -65.7(4) . . . . ?
C23 P1 C22 C21 -67.3(3) . . . . ?
C24 P2 C25 C26 53.9(4) . . . . ?
C24 P2 C27 C28 -158.7(3) . . . . ?
C25 P2 C24 C23 79.7(3) . . . . ?
C25 P2 C27 C28 -54.9(3) . . . . ?
C27 P2 C24 C23 -175.9(3) . . . . ?
C27 P2 C25 C26 -50.2(4) . . . . ?
C30 P3 C31 C32 39.0(4) . . . . ?
C30 P3 C33 C34 163.0(3) . . . . ?
C31 P3 C30 C29 -167.3(3) . . . . ?
C31 P3 C33 C34 -93.0(3) . . . . ?
C33 P3 C30 C29 -66.7(4) . . . . ?
C33 P3 C31 C32 -62.3(4) . . . . ?
C34 P4 C35 C36 -41.8(4) . . . . ?
C34 P4 C37 C38 -63.1(4) . . . . ?
C35 P4 C34 C33 -178.8(3) . . . . ?
C35 P4 C37 C38 41.4(4) . . . . ?
C37 P4 C34 C33 -73.5(3) . . . . ?
C37 P4 C35 C36 -145.8(4) . . . . ?

_shelx_res_file                  
;
TITL KS803 in P2(1)/n
    ks803.res
    created by SHELXL-2019/3 at 15:24:17 on 21-Dec-2023
CELL 1.54184 11.6015 18.395757 27.556214 90 94.1162 90
ZERR 4 0.000156 0.000248 0.000357 0 0.0012 0
LATT 1
SYMM 0.5-X,0.5+Y,0.5-Z
SFAC C H Fe N P Si Tm
UNIT 152 408 4 20 16 24 4

L.S. 10
PLAN  10
SIZE 0.282 0.245 0.192
TEMP -133
CONF
BOND
list 4
MORE -1
BOND $H
fmap 2 53
acta
OMIT -10 1 1
OMIT 9 2 0
OMIT 9 4 0
OMIT 10 1 1
REM <olex2.extras>
REM <HklSrc "%.\\ks803.hkl">
REM </olex2.extras>

WGHT    0.060400    6.058500
FVAR       1.25856
TM1   7    0.272676    0.729383    0.393809    11.00000    0.03912    0.03475 =
         0.03895   -0.00178   -0.00092   -0.00004
FE1   3    0.273450    0.773499    0.582385    11.00000    0.03756    0.03316 =
         0.03674    0.00100   -0.00183    0.00025
P1    5    0.283698    0.672223    0.625601    11.00000    0.04804    0.03399 =
         0.04189    0.00269    0.00037   -0.00114
P2    5    0.466142    0.769922    0.591011    11.00000    0.03816    0.03920 =
         0.04020    0.00153   -0.00114   -0.00154
P3    5    0.261079    0.873489    0.627701    11.00000    0.04945    0.03535 =
         0.04203   -0.00224   -0.00307    0.00235
P4    5    0.080587    0.781917    0.576960    11.00000    0.03880    0.04005 =
         0.04830   -0.00214   -0.00222    0.00151
SI1   6    0.222923    0.564087    0.329061    11.00000    0.04596    0.04260 =
         0.05642   -0.01053    0.00114   -0.00196
SI2   6    0.056865    0.609095    0.399082    11.00000    0.04282    0.05323 =
         0.05181   -0.01255   -0.00062   -0.00660
SI3   6    0.539253    0.662503    0.402392    11.00000    0.04129    0.04787 =
         0.04912   -0.00420    0.00323    0.00124
SI4   6    0.507902    0.774859    0.325406    11.00000    0.06046    0.04021 =
         0.05823   -0.00132    0.01592   -0.00401
SI5   6    0.066308    0.833150    0.324819    11.00000    0.05440    0.05090 =
         0.05217   -0.00054   -0.01204    0.00597
SI6   6    0.240268    0.911108    0.389691    11.00000    0.05724    0.03646 =
         0.04503    0.00076   -0.00446    0.00429
N1    4    0.277976    0.747276    0.478214    11.00000    0.03928    0.04622 =
         0.04018    0.00065   -0.00186   -0.00269
N2    4    0.276167    0.760719    0.519647    11.00000    0.03677    0.03434 =
         0.04296   -0.00123   -0.00087   -0.00088
N3    4    0.179034    0.627678    0.370125    11.00000    0.04232    0.03882 =
         0.04809   -0.00447   -0.00250   -0.00194
N4    4    0.451414    0.723846    0.370438    11.00000    0.03929    0.03955 =
         0.05229   -0.00460    0.00837   -0.00220
N5    4    0.186319    0.830177    0.365595    11.00000    0.04787    0.04103 =
         0.04182    0.00217   -0.00361    0.00509
C1    1    0.313366    0.605443    0.282585    11.00000    0.06554    0.05636 =
         0.05483   -0.01403    0.00480    0.00004
AFIX 137
H1A   2    0.267059    0.640804    0.263037    11.00000   -1.50000
H1B   2    0.340135    0.567176    0.261353    11.00000   -1.50000
H1C   2    0.380194    0.629972    0.299066    11.00000   -1.50000
AFIX   0
C2    1    0.101269    0.518546    0.292121    11.00000    0.05919    0.08010 =
         0.07526   -0.03413    0.00199   -0.00833
AFIX 137
H2A   2    0.051091    0.493593    0.313914    11.00000   -1.50000
H2B   2    0.132831    0.483110    0.270064    11.00000   -1.50000
H2C   2    0.056374    0.555158    0.273102    11.00000   -1.50000
AFIX   0
C3    1    0.306124    0.486659    0.359568    11.00000    0.05844    0.04118 =
         0.09301   -0.00264    0.01308    0.00423
AFIX 137
H3A   2    0.373217    0.505889    0.379094    11.00000   -1.50000
H3B   2    0.332328    0.453545    0.334767    11.00000   -1.50000
H3C   2    0.256097    0.460274    0.380711    11.00000   -1.50000
AFIX   0
C4    1   -0.081761    0.609940    0.359784    11.00000    0.04140    0.08240 =
         0.06857   -0.02173   -0.00308   -0.00522
AFIX 137
H4A   2   -0.087968    0.655593    0.341454    11.00000   -1.50000
H4B   2   -0.147065    0.605741    0.380280    11.00000   -1.50000
H4C   2   -0.082767    0.568928    0.337060    11.00000   -1.50000
AFIX   0
C5    1    0.062555    0.519656    0.431753    11.00000    0.06569    0.06706 =
         0.06212   -0.00188    0.00943   -0.02028
AFIX 137
H5A   2    0.054297    0.480039    0.407982    11.00000   -1.50000
H5B   2   -0.000470    0.517161    0.453546    11.00000   -1.50000
H5C   2    0.136812    0.515006    0.450814    11.00000   -1.50000
AFIX   0
C6    1    0.035738    0.679968    0.446542    11.00000    0.05041    0.07494 =
         0.05988   -0.01986    0.00139   -0.00550
AFIX 137
H6A   2    0.094089    0.673666    0.473735    11.00000   -1.50000
H6B   2   -0.041554    0.674870    0.458339    11.00000   -1.50000
H6C   2    0.043639    0.728408    0.432356    11.00000   -1.50000
AFIX   0
C7    1    0.589476    0.583690    0.366003    11.00000    0.05346    0.04970 =
         0.05966   -0.00208    0.00437    0.00824
AFIX 137
H7A   2    0.524255    0.564373    0.345368    11.00000   -1.50000
H7B   2    0.620269    0.545557    0.388136    11.00000   -1.50000
H7C   2    0.650099    0.600037    0.345528    11.00000   -1.50000
AFIX   0
C8    1    0.459436    0.620670    0.452360    11.00000    0.05285    0.05633 =
         0.05380    0.00139    0.00431    0.00656
AFIX 137
H8A   2    0.441051    0.658376    0.475711    11.00000   -1.50000
H8B   2    0.507896    0.583352    0.468991    11.00000   -1.50000
H8C   2    0.387722    0.598458    0.438445    11.00000   -1.50000
AFIX   0
C9    1    0.672798    0.706079    0.432371    11.00000    0.04425    0.08065 =
         0.06094   -0.01463   -0.00078   -0.00030
AFIX 137
H9A   2    0.723935    0.721161    0.407415    11.00000   -1.50000
H9B   2    0.713169    0.671073    0.454357    11.00000   -1.50000
H9C   2    0.650833    0.748696    0.450950    11.00000   -1.50000
AFIX   0
C10   1    0.619664    0.725197    0.292177    11.00000    0.08172    0.05917 =
         0.06884    0.00573    0.03227    0.00250
AFIX 137
H10A  2    0.685710    0.713172    0.314937    11.00000   -1.50000
H10B  2    0.645544    0.756136    0.266124    11.00000   -1.50000
H10C  2    0.586078    0.680361    0.278124    11.00000   -1.50000
AFIX   0
C11   1    0.395415    0.803601    0.276996    11.00000    0.08583    0.05258 =
         0.05568    0.00660    0.01427   -0.00154
AFIX 137
H11A  2    0.369943    0.761253    0.257488    11.00000   -1.50000
H11B  2    0.428230    0.839991    0.255971    11.00000   -1.50000
H11C  2    0.329251    0.824590    0.292216    11.00000   -1.50000
AFIX   0
C12   1    0.583323    0.858759    0.349253    11.00000    0.06678    0.04693 =
         0.08962   -0.00429    0.02308   -0.01359
AFIX 137
H12A  2    0.527755    0.890578    0.363977    11.00000   -1.50000
H12B  2    0.616872    0.884386    0.322453    11.00000   -1.50000
H12C  2    0.644868    0.845282    0.373827    11.00000   -1.50000
AFIX   0
C13   1   -0.072525    0.833013    0.355395    11.00000    0.04797    0.08409 =
         0.08369   -0.00156   -0.01072    0.00560
AFIX 137
H13A  2   -0.078625    0.787926    0.373980    11.00000   -1.50000
H13B  2   -0.137587    0.836312    0.330769    11.00000   -1.50000
H13C  2   -0.074098    0.874730    0.377456    11.00000   -1.50000
AFIX   0
C14   1    0.062913    0.754672    0.281386    11.00000    0.07226    0.06588 =
         0.05454   -0.00560   -0.01902    0.00090
AFIX 137
H14A  2    0.123717    0.760827    0.258811    11.00000   -1.50000
H14B  2   -0.012563    0.752844    0.263019    11.00000   -1.50000
H14C  2    0.075810    0.709303    0.299612    11.00000   -1.50000
AFIX   0
C15   1    0.058878    0.915942    0.284227    11.00000    0.08602    0.07087 =
         0.06516    0.00981   -0.02701    0.00714
AFIX 137
H15A  2    0.057966    0.959899    0.304287    11.00000   -1.50000
H15B  2   -0.011671    0.913971    0.262464    11.00000   -1.50000
H15C  2    0.126483    0.916930    0.264860    11.00000   -1.50000
AFIX   0
C16   1    0.302082    0.974942    0.344844    11.00000    0.08610    0.04565 =
         0.05713    0.00859   -0.00795   -0.00634
AFIX 137
H16A  2    0.350333    0.947521    0.323517    11.00000   -1.50000
H16B  2    0.349135    1.011998    0.362465    11.00000   -1.50000
H16C  2    0.238941    0.998520    0.325215    11.00000   -1.50000
AFIX   0
C17   1    0.129645    0.964417    0.420650    11.00000    0.08073    0.05226 =
         0.06956   -0.00730   -0.00072    0.01540
AFIX 137
H17A  2    0.069608    0.981314    0.396432    11.00000   -1.50000
H17B  2    0.166669    1.006386    0.437198    11.00000   -1.50000
H17C  2    0.094659    0.933500    0.444551    11.00000   -1.50000
AFIX   0
C18   1    0.361172    0.894485    0.437322    11.00000    0.06191    0.04758 =
         0.04726    0.00092   -0.00922   -0.00505
AFIX 137
H18A  2    0.329253    0.878005    0.467407    11.00000   -1.50000
H18B  2    0.404492    0.939655    0.443590    11.00000   -1.50000
H18C  2    0.412930    0.857112    0.425850    11.00000   -1.50000
AFIX   0
C19   1    0.235348    0.595861    0.713587    11.00000    0.08099    0.05259 =
         0.04911    0.00930    0.00879   -0.00340
AFIX 137
H19A  2    0.169526    0.567974    0.699180    11.00000   -1.50000
H19B  2    0.226370    0.603170    0.748341    11.00000   -1.50000
H19C  2    0.307045    0.569127    0.709444    11.00000   -1.50000
AFIX   0
C20   1    0.240152    0.669119    0.688498    11.00000    0.06523    0.04396 =
         0.04605    0.00306    0.00444    0.00174
AFIX  23
H20A  2    0.294118    0.700394    0.708602    11.00000   -1.20000
H20B  2    0.162585    0.691501    0.688706    11.00000   -1.20000
AFIX   0
C21   1    0.259237    0.569826    0.549740    11.00000    0.07132    0.04185 =
         0.05068   -0.00216   -0.00264   -0.00425
AFIX 137
H21A  2    0.238901    0.609401    0.526902    11.00000   -1.50000
H21B  2    0.221964    0.524786    0.537855    11.00000   -1.50000
H21C  2    0.343273    0.563221    0.552448    11.00000   -1.50000
AFIX   0
C22   1    0.218335    0.588507    0.599293    11.00000    0.05579    0.03791 =
         0.05381    0.00180    0.00238   -0.00227
AFIX  23
H22A  2    0.236995    0.547573    0.621824    11.00000   -1.20000
H22B  2    0.133268    0.594212    0.596313    11.00000   -1.20000
AFIX   0
C23   1    0.436919    0.641103    0.636178    11.00000    0.05032    0.04273 =
         0.05712    0.00688   -0.00559    0.00363
AFIX  23
H23A  2    0.468743    0.656869    0.668784    11.00000   -1.20000
H23B  2    0.440364    0.587376    0.634795    11.00000   -1.20000
AFIX   0
C24   1    0.508551    0.673972    0.596800    11.00000    0.04340    0.04861 =
         0.06052    0.00231    0.00095    0.00539
AFIX  23
H24A  2    0.492237    0.648333    0.565471    11.00000   -1.20000
H24B  2    0.592149    0.669806    0.606441    11.00000   -1.20000
AFIX   0
C25   1    0.551065    0.809916    0.643780    11.00000    0.04907    0.05572 =
         0.04581    0.00026   -0.00270   -0.00398
AFIX  23
H25A  2    0.539176    0.863206    0.642981    11.00000   -1.20000
H25B  2    0.519158    0.791506    0.673802    11.00000   -1.20000
AFIX   0
C26   1    0.681117    0.795300    0.647456    11.00000    0.04625    0.08955 =
         0.05619   -0.00398   -0.00769   -0.00308
AFIX 137
H26A  2    0.714056    0.811512    0.617528    11.00000   -1.50000
H26B  2    0.695012    0.743099    0.651924    11.00000   -1.50000
H26C  2    0.717650    0.821919    0.675275    11.00000   -1.50000
AFIX   0
C27   1    0.549507    0.799205    0.540335    11.00000    0.04912    0.05579 =
         0.04672    0.00118    0.00146   -0.00541
AFIX  23
H27A  2    0.625447    0.774435    0.543244    11.00000   -1.20000
H27B  2    0.508478    0.782996    0.509485    11.00000   -1.20000
AFIX   0
C28   1    0.569783    0.880601    0.537386    11.00000    0.06287    0.06291 =
         0.05718    0.00857   -0.00024   -0.01236
AFIX 137
H28A  2    0.609636    0.891691    0.508096    11.00000   -1.50000
H28B  2    0.617412    0.896609    0.566221    11.00000   -1.50000
H28C  2    0.495383    0.906025    0.535937    11.00000   -1.50000
AFIX   0
C29   1    0.292787    0.987319    0.561501    11.00000    0.08643    0.05087 =
         0.05955    0.01587    0.00568    0.00295
AFIX 137
H29A  2    0.294076    0.947048    0.538265    11.00000   -1.50000
H29B  2    0.346106    1.025441    0.552351    11.00000   -1.50000
H29C  2    0.214358    1.007190    0.561156    11.00000   -1.50000
AFIX   0
C30   1    0.329890    0.959716    0.612479    11.00000    0.07341    0.04093 =
         0.05456   -0.00071   -0.00012   -0.00603
AFIX  23
H30A  2    0.310745    0.997010    0.636522    11.00000   -1.20000
H30B  2    0.414801    0.953130    0.615185    11.00000   -1.20000
AFIX   0
C31   1    0.295849    0.867066    0.694186    11.00000    0.05612    0.04505 =
         0.04371   -0.00007    0.00041    0.00109
AFIX  23
H31A  2    0.241604    0.831808    0.707306    11.00000   -1.20000
H31B  2    0.374380    0.846173    0.699505    11.00000   -1.20000
AFIX   0
C32   1    0.292275    0.936062    0.724381    11.00000    0.08764    0.05820 =
         0.04934   -0.01109   -0.00774    0.00367
AFIX 137
H32A  2    0.219491    0.961765    0.716164    11.00000   -1.50000
H32B  2    0.357320    0.967452    0.717425    11.00000   -1.50000
H32C  2    0.297709    0.923458    0.759024    11.00000   -1.50000
AFIX   0
C33   1    0.108627    0.905518    0.628770    11.00000    0.05724    0.05679 =
         0.05241   -0.01093   -0.00418    0.01245
AFIX  23
H33A  2    0.098602    0.932573    0.659237    11.00000   -1.20000
H33B  2    0.089510    0.938511    0.600968    11.00000   -1.20000
AFIX   0
C34   1    0.028775    0.839592    0.625556    11.00000    0.04915    0.05815 =
         0.05656   -0.00947   -0.00006    0.00549
AFIX  23
H34A  2   -0.052190    0.854760    0.617431    11.00000   -1.20000
H34B  2    0.032814    0.813015    0.656872    11.00000   -1.20000
AFIX   0
C35   1   -0.024159    0.705867    0.575753    11.00000    0.05299    0.04869 =
         0.07240   -0.00054   -0.00241   -0.00661
AFIX  23
H35A  2   -0.095777    0.721700    0.557019    11.00000   -1.20000
H35B  2    0.008222    0.664887    0.557825    11.00000   -1.20000
AFIX   0
C36   1   -0.056209    0.678080    0.624338    11.00000    0.06607    0.06258 =
         0.09787   -0.00754    0.01730   -0.00653
AFIX 137
H36A  2   -0.116088    0.640696    0.619418    11.00000   -1.50000
H36B  2   -0.085602    0.718324    0.643215    11.00000   -1.50000
H36C  2    0.012186    0.657121    0.642028    11.00000   -1.50000
AFIX   0
C37   1    0.030604    0.834749    0.522436    11.00000    0.05162    0.04181 =
         0.05232   -0.00348   -0.01036    0.00610
AFIX  23
H37A  2    0.067292    0.883285    0.525417    11.00000   -1.20000
H37B  2    0.061466    0.810680    0.493964    11.00000   -1.20000
AFIX   0
C38   1   -0.097944    0.846511    0.510605    11.00000    0.05515    0.06770 =
         0.07150   -0.00460   -0.01411    0.01843
AFIX 137
H38A  2   -0.109413    0.882612    0.484552    11.00000   -1.50000
H38B  2   -0.133289    0.864010    0.539670    11.00000   -1.50000
H38C  2   -0.134063    0.800500    0.499959    11.00000   -1.50000
AFIX   0
HKLF 4


REM  KS803 in P2(1)/n
REM wR2 = 0.1151, GooF = S = 1.046, Restrained GooF = 1.046 for all data
REM R1 = 0.0421 for 10262 Fo > 4sig(Fo) and 0.0497 for all 12041 data
REM 522 parameters refined using 0 restraints

END

WGHT      0.0604      6.0585

REM Highest difference peak  1.581,  deepest hole -1.135,  1-sigma level  0.085
Q1    1   0.2637  0.7342  0.3589  11.00000  0.05    1.58
Q2    1   0.3011  0.7809  0.4001  11.00000  0.05    0.88
Q3    1   0.3796  0.7383  0.3835  11.00000  0.05    0.87
Q4    1   0.2402  0.7812  0.3941  11.00000  0.05    0.85
Q5    1   0.3165  0.6803  0.3981  11.00000  0.05    0.75
Q6    1   0.1702  0.7042  0.4031  11.00000  0.05    0.70
Q7    1   0.1641  0.7368  0.3989  11.00000  0.05    0.70
Q8    1   0.2230  0.6778  0.3952  11.00000  0.05    0.67
Q9    1   0.2602  0.7339  0.4459  11.00000  0.05    0.53
Q10   1   0.1585  0.7497  0.5809  11.00000  0.05    0.51
;
_shelx_res_checksum              1568
_olex2_submission_special_instructions 'No special instructions were received'
_oxdiff_exptl_absorpt_empirical_details 
;
Empirical correction (ABSPACK) includes:
- Absorption correction using spherical harmonics
- Frame scaling
- Detector area scaling
- B-factor correction
;
_oxdiff_exptl_absorpt_empirical_full_max 2.119
_oxdiff_exptl_absorpt_empirical_full_min 0.387
####################################################################### 
# 
# This file contains crystal structure data downloaded from the 
# Cambridge Structural Database (CSD) hosted by the Cambridge 
# Crystallographic Data Centre (CCDC).
# 
# Full information about CCDC data access policies and citation 
# guidelines are available at http://www.ccdc.cam.ac.uk/access/V1 
# 
# Audit and citation data items may have been added by the CCDC. 
# Please retain this information to preserve the provenance of 
# this file and to allow appropriate attribution of the data. 
# 
#######################################################################

data_nj1192-hex
_database_code_depnum_ccdc_archive 'CCDC 2330341'
loop_
_audit_author_name
_audit_author_address
'rosario scopelliti'
;epfl
Switzerland
;
_audit_update_record             
;
2024-02-01 deposited with the CCDC.	2024-04-02 downloaded from the CCDC.
;
_audit_creation_date             2023-12-19
_audit_creation_method           
;
Olex2 1.5
(compiled 2023.08.24 svn.re1ec1418 for OlexSys, GUI svn.r6817)
;
_shelx_SHELXL_version_number     2019/3
_chemical_name_common            ?
_chemical_name_systematic        ?
_chemical_formula_moiety         'C38 H102 Ce Fe N5 P4 Si6'
_chemical_formula_sum            'C38 H102 Ce Fe N5 P4 Si6'
_chemical_formula_weight         1117.63
_chemical_melting_point          ?
_chemical_oxdiff_formula         'C38 H102 N5 P4 Si6 Fe1 Ce1'
loop_
_atom_type_symbol
_atom_type_description
_atom_type_scat_dispersion_real
_atom_type_scat_dispersion_imag
_atom_type_scat_source
C C 0.0181 0.0091 'International Tables Vol C Tables 4.2.6.8 and 6.1.1.4'
H H 0.0000 0.0000 'International Tables Vol C Tables 4.2.6.8 and 6.1.1.4'
Ce Ce -1.8482 9.6596 'International Tables Vol C Tables 4.2.6.8 and 6.1.1.4'
Fe Fe -1.1336 3.1974 'International Tables Vol C Tables 4.2.6.8 and 6.1.1.4'
N N 0.0311 0.0180 'International Tables Vol C Tables 4.2.6.8 and 6.1.1.4'
P P 0.2955 0.4335 'International Tables Vol C Tables 4.2.6.8 and 6.1.1.4'
Si Si 0.2541 0.3302 'International Tables Vol C Tables 4.2.6.8 and 6.1.1.4'

_shelx_space_group_comment       
;
The symmetry employed for this shelxl refinement is uniquely defined
by the following loop, which should always be used as a source of
symmetry information in preference to the above space-group names.
They are only intended as comments.
;
_space_group_crystal_system      triclinic
_space_group_IT_number           2
_space_group_name_H-M_alt        'P -1'
_space_group_name_Hall           '-P 1'
loop_
_space_group_symop_operation_xyz
'x, y, z'
'-x, -y, -z'

_cell_length_a                   11.56977(16)
_cell_length_b                   19.2708(5)
_cell_length_c                   27.3324(7)
_cell_angle_alpha                78.622(2)
_cell_angle_beta                 89.5036(15)
_cell_angle_gamma                89.1024(16)
_cell_volume                     5973.4(2)
_cell_formula_units_Z            4
_cell_measurement_reflns_used    20716
_cell_measurement_temperature    140.00(10)
_cell_measurement_theta_max      75.8860
_cell_measurement_theta_min      10.7730
_shelx_estimated_absorpt_T_max   0.434
_shelx_estimated_absorpt_T_min   0.076
_exptl_absorpt_coefficient_mu    10.137
_exptl_absorpt_correction_T_max  0.810
_exptl_absorpt_correction_T_min  0.136
_exptl_absorpt_correction_type   gaussian
_exptl_absorpt_process_details   
;
CrysAlisPro 1.171.43.100a (Rigaku Oxford Diffraction, 2023)
Numerical absorption correction based on gaussian integration over
a multifaceted crystal model
Empirical absorption correction using spherical harmonics,
implemented in SCALE3 ABSPACK scaling algorithm.
;
_exptl_absorpt_special_details   ?
_exptl_crystal_colour            'clear dark orange'
_exptl_crystal_density_diffrn    1.243
_exptl_crystal_density_meas      ?
_exptl_crystal_density_method    ?
_exptl_crystal_description       prism
_exptl_crystal_F_000             2372
loop_
_exptl_crystal_face_index_h
_exptl_crystal_face_index_k
_exptl_crystal_face_index_l
_exptl_crystal_face_perp_dist
0 -1 1 0.0710
2 0 -1 0.2541
0 -1 0 0.0637
0 1 0 0.0365
0 -1 -1 0.0570
0 0 -1 0.0397
0 0 1 0.0752
-2 1 -2 0.2044
0 5 -14 0.0258
-5 8 -4 0.1522
1 2 -2 0.1318
-1 2 0 0.1462
3 10 9 0.1130
0 11 12 0.0380
-1 1 2 0.1973
-7 -2 3 0.2587
3 0 16 0.1184
-3 11 7 0.0945

_exptl_crystal_size_max          0.524
_exptl_crystal_size_mid          0.106
_exptl_crystal_size_min          0.099
loop_
_exptl_oxdiff_crystal_face_indexfrac_h
_exptl_oxdiff_crystal_face_indexfrac_k
_exptl_oxdiff_crystal_face_indexfrac_l
_exptl_oxdiff_crystal_face_x
_exptl_oxdiff_crystal_face_y
_exptl_oxdiff_crystal_face_z
-0.0013 -1.0002 1.0004 0.0974 0.0383 -0.0292
2.0012 0.1022 -0.9172 0.0277 0.0186 0.2703
-0.0009 -1.0009 -0.0002 0.0484 0.0642 -0.0140
0.0009 1.0009 0.0002 -0.0484 -0.0642 0.0140
-0.0006 -1.0016 -1.0008 -0.0007 0.0902 0.0012
0.0004 -0.0007 -1.0006 -0.0491 0.0259 0.0152
-0.0004 0.0007 1.0006 0.0491 -0.0259 -0.0152
-1.9992 0.8966 -2.0845 -0.2232 -0.0051 -0.2107
-0.0320 5.3533 -14.2216 -0.9581 0.0243 0.2854
-5.1800 7.8921 -3.6905 -0.7638 -0.4147 -0.4946
1.0030 2.0518 -1.9591 -0.1565 -0.0803 0.1859
-0.9986 1.9503 -0.0413 -0.1351 -0.1248 -0.0995
3.4347 10.3425 8.9340 0.0712 -0.8923 0.4459
0.1905 10.6975 12.0071 0.0790 -0.9968 -0.0090
-1.0002 0.9508 1.9597 0.0114 -0.1124 -0.1439
-7.1941 -2.2556 3.3550 -0.0052 0.0529 -0.9986
2.6181 0.1075 16.3662 0.8994 -0.4283 0.0874
-2.5633 11.4056 6.7268 -0.3211 -0.9077 -0.2701

_exptl_transmission_factor_max   ?
_exptl_transmission_factor_min   ?
_diffrn_reflns_av_R_equivalents  ?
_diffrn_reflns_av_unetI/netI     0.0472
_diffrn_reflns_Laue_measured_fraction_full 0.999
_diffrn_reflns_Laue_measured_fraction_max 0.981
_diffrn_reflns_limit_h_max       14
_diffrn_reflns_limit_h_min       -9
_diffrn_reflns_limit_k_max       23
_diffrn_reflns_limit_k_min       -23
_diffrn_reflns_limit_l_max       34
_diffrn_reflns_limit_l_min       -34
_diffrn_reflns_number            28872
_diffrn_reflns_point_group_measured_fraction_full 0.999
_diffrn_reflns_point_group_measured_fraction_max 0.981
_diffrn_reflns_theta_full        67.684
_diffrn_reflns_theta_max         76.089
_diffrn_reflns_theta_min         3.117
_diffrn_ambient_environment      N~2~
_diffrn_ambient_temperature      140.00(10)
_diffrn_detector                 'CCD plate'
_diffrn_detector_area_resol_mean 5.2817
_diffrn_detector_type            AtlasS2
_diffrn_measured_fraction_theta_full 0.999
_diffrn_measured_fraction_theta_max 0.981
_diffrn_measurement_details      
;
List of Runs (angles in degrees, time in seconds):

  # Type    Start    End  Width  t~exp~   \w     \q     \k     \f   Frames
#--------------------------------------------------------------------------
  1  \w   -114.00 -16.00   1.00    4.00    --  -40.91 -38.00-150.00   98
  2  \w   -112.00 -14.00   1.00    4.00    --  -40.91 -57.00 120.00   98
  3  \w   -100.00 -20.00   1.00    4.00    --  -40.91 -38.00 -60.00   80
  4  \w    -53.00  -7.00   1.00    4.00    --  -40.91 125.00   0.00   46
  5  \w     32.00  81.00   1.00    4.00    --   40.91-125.00 120.00   49
  6  \w     50.00  95.00   1.00    4.00    --   40.91-125.00 -60.00   45
  7  \w      2.00  36.00   1.00    4.00    --   40.91 -77.00-180.00   34
  8  \w     40.00 104.00   1.00   16.00    --  112.00-111.00  60.00   64
  9  \w    133.00 177.00   1.00   16.00    --  112.00  77.00 -60.00   44
 10  \w     68.00 108.00   1.00   16.00    --  112.00 -15.00 -30.00   40
 11  \w     41.00 109.00   1.00   16.00    --  112.00-111.00-150.00   68
 12  \w     37.00 139.00   1.00   16.00    --  112.00 -30.00 150.00  102
 13  \w     61.00 109.00   1.00   16.00    --  112.00-111.00  90.00   48
 14  \w    105.00 135.00   1.00   16.00    --  112.00  77.00 -90.00   30
 15  \w     60.00  87.00   1.00   16.00    --  112.00-111.00 -90.00   27
 16  \w    123.00 173.00   1.00   16.00    --  112.00  77.00-120.00   50
 17  \w     63.00 109.00   1.00   16.00    --  112.00-111.00-180.00   46
 18  \w    125.00 178.00   1.00   16.00    --  112.00  77.00-180.00   53
 19  \w     81.00 109.00   1.00   16.00    --  112.00-111.00 -60.00   28
 20  \w    142.00 168.00   1.00   16.00    --  112.00  77.00 -30.00   26
 21  \w     43.00  79.00   1.00   16.00    --  112.00-111.00  30.00   36
 22  \w     83.00 109.00   1.00   16.00    --  112.00-111.00  30.00   26
 23  \w     61.00 109.00   1.00   16.00    --  112.00-111.00 -30.00   48
 24  \w     64.00  90.00   1.00   16.00    --  112.00-111.00   0.00   26
 25  \w     40.00  70.00   1.00   16.00    --  112.00 -94.00  90.00   30
 26  \w     74.00 105.00   1.00   16.00    --  112.00 -94.00  90.00   31
 27  \w     60.00 100.00   1.00   16.00    --  112.00  15.00  30.00   40
 28  \w    119.00 178.00   1.00   16.00    --  112.00  15.00  30.00   59
 29  \w     56.00 108.00   1.00   16.00    --  112.00-111.00-120.00   52
 30  \w     90.00 116.00   1.00   16.00    --  112.00  61.00 150.00   26
 31  \w    129.00 173.00   1.00   16.00    --  112.00  61.00 150.00   44
 32  \w    139.00 166.00   1.00   16.00    --  112.00  77.00 -90.00   27
 33  \w     51.00 109.00   1.00   16.00    --  112.00-111.00 150.00   58
 34  \w    103.00 133.00   1.00   16.00    --  112.00  77.00 -30.00   30
 35  \w    125.00 161.00   1.00   16.00    --  112.00 -15.00 -30.00   36
 36  \w     44.00  81.00   1.00   16.00    --  112.00 -45.00 -90.00   37
 37  \w     86.00 111.00   1.00   16.00    --  112.00 -45.00 -90.00   25
 38  \w     49.00 125.00   1.00   16.00    --  112.00 -61.00-120.00   76
 39  \w     37.00  68.00   1.00   16.00    --  112.00 -77.00  90.00   31
;
_diffrn_measurement_device       'four-circle diffractometer'
_diffrn_measurement_device_type  'SuperNova, Dual, Cu at home/near, AtlasS2'
_diffrn_measurement_method       '\w scans'
_diffrn_orient_matrix_type       
'CrysAlisPro convention (1999,Acta A55,543-557)'
_diffrn_orient_matrix_UB_11      0.0387772000
_diffrn_orient_matrix_UB_12      -0.0483829000
_diffrn_orient_matrix_UB_13      0.0490700000
_diffrn_orient_matrix_UB_21      0.0007121000
_diffrn_orient_matrix_UB_22      -0.0641694000
_diffrn_orient_matrix_UB_23      -0.0258612000
_diffrn_orient_matrix_UB_31      0.1274000000
_diffrn_orient_matrix_UB_32      0.0138715000
_diffrn_orient_matrix_UB_33      -0.0151328000
_diffrn_radiation_monochromator  mirror
_diffrn_radiation_probe          x-ray
_diffrn_radiation_type           'Cu K\a'
_diffrn_radiation_wavelength     1.54184
_diffrn_source                   'micro-focus sealed X-ray tube'
_diffrn_source_type              'SuperNova (Cu) X-ray Source'
_reflns_Friedel_coverage         0.000
_reflns_Friedel_fraction_full    .
_reflns_Friedel_fraction_max     .
_reflns_number_gt                24544
_reflns_number_total             28872
_reflns_special_details          
;
 _reflns_Friedel_fraction is defined as the number of unique
 Friedel pairs measured divided by the number that would be
 possible theoretically, ignoring centric projections and
 systematic absences. Completness statistics refer to single and
 composite reflections containing twin component 1 only.
;
_reflns_threshold_expression     'I > 2\s(I)'
_computing_cell_refinement       'CrysAlisPro 1.171.43.100a (Rigaku OD, 2023)'
_computing_data_collection       
'CrysAlisPro system (CCD 43.101a 64-bit (release 13-12-2023))'
_computing_data_reduction        'CrysAlisPro 1.171.43.100a (Rigaku OD, 2023)'
_computing_molecular_graphics    'Olex2 1.5 (Dolomanov et al., 2009)'
_computing_publication_material  'Olex2 1.5 (Dolomanov et al., 2009)'
_computing_structure_refinement  'SHELXL 2019/3 (Sheldrick, 2015)'
_computing_structure_solution    'SHELXT (Sheldick, 2015)'
_refine_diff_density_max         2.604
_refine_diff_density_min         -1.990
_refine_diff_density_rms         0.168
_refine_ls_extinction_coef       .
_refine_ls_extinction_method     none
_refine_ls_goodness_of_fit_ref   1.040
_refine_ls_hydrogen_treatment    constr
_refine_ls_matrix_type           full
_refine_ls_number_parameters     1044
_refine_ls_number_reflns         28872
_refine_ls_number_restraints     0
_refine_ls_R_factor_all          0.0721
_refine_ls_R_factor_gt           0.0645
_refine_ls_restrained_S_all      1.040
_refine_ls_shift/su_max          0.001
_refine_ls_shift/su_mean         0.000
_refine_ls_structure_factor_coef Fsqd
_refine_ls_weighting_details     
'w=1/[\s^2^(Fo^2^)+(0.1408P)^2^+1.5294P] where P=(Fo^2^+2Fc^2^)/3'
_refine_ls_weighting_scheme      calc
_refine_ls_wR_factor_gt          0.1805
_refine_ls_wR_factor_ref         0.1889
_refine_special_details          
;
 Refined as a 2-component twin.
;
_olex2_refinement_description    
;
1. Twinned data refinement
 Scales: 0.6806(10)
 0.3194(10)
2. Fixed Uiso
 At 1.2 times of:
  All C(H,H) groups
 At 1.5 times of:
  All C(H,H,H) groups
3.a Secondary CH2 refined with riding coordinates:
 C20(H20A,H20B), C21(H21A,H21B), C23(H23A,H23B), C24(H24A,H24B), C25(H25A,
 H25B), C27(H27A,H27B), C29(H29A,H29B), C31(H31A,H31B), C33(H33A,H33B),
 C34(H34A,H34B), C35(H35A,H35B), C37(H37A,H37B), C57(H57A,H57B), C59(H59A,H59B),
  C61(H61A,H61B), C62(H62A,H62B), C63(H63A,H63B), C65(H65A,H65B), C67(H67A,
 H67B), C69(H69A,H69B), C71(H71A,H71B), C72(H72A,H72B), C73(H73A,H73B),
 C75(H75A,H75B)
3.b Idealised Me refined as rotating group:
 C1(H1A,H1B,H1C), C2(H2A,H2B,H2C), C3(H3A,H3B,H3C), C4(H4A,H4B,H4C), C5(H5A,
 H5B,H5C), C6(H6A,H6B,H6C), C7(H7A,H7B,H7C), C8(H8A,H8B,H8C), C9(H9A,H9B,H9C),
 C10(H10A,H10B,H10C), C11(H11A,H11B,H11C), C12(H12A,H12B,H12C), C13(H13A,H13B,
 H13C), C14(H14A,H14B,H14C), C15(H15A,H15B,H15C), C16(H16A,H16B,H16C), C17(H17A,
 H17B,H17C), C18(H18A,H18B,H18C), C19(H19A,H19B,H19C), C22(H22A,H22B,H22C),
 C26(H26A,H26B,H26C), C28(H28A,H28B,H28C), C30(H30A,H30B,H30C), C32(H32A,H32B,
 H32C), C36(H36A,H36B,H36C), C38(H38A,H38B,H38C), C39(H39A,H39B,H39C), C40(H40A,
 H40B,H40C), C41(H41A,H41B,H41C), C42(H42A,H42B,H42C), C43(H43A,H43B,H43C),
 C44(H44A,H44B,H44C), C45(H45A,H45B,H45C), C46(H46A,H46B,H46C), C47(H47A,H47B,
 H47C), C48(H48A,H48B,H48C), C49(H49A,H49B,H49C), C50(H50A,H50B,H50C), C51(H51A,
 H51B,H51C), C52(H52A,H52B,H52C), C53(H53A,H53B,H53C), C54(H54A,H54B,H54C),
 C55(H55A,H55B,H55C), C56(H56A,H56B,H56C), C58(H58A,H58B,H58C), C60(H60A,H60B,
 H60C), C64(H64A,H64B,H64C), C66(H66A,H66B,H66C), C68(H68A,H68B,H68C), C70(H70A,
 H70B,H70C), C74(H74A,H74B,H74C), C76(H76A,H76B,H76C)
;
_atom_sites_solution_hydrogens   geom
_atom_sites_solution_primary     dual
_atom_sites_solution_secondary   dfimap
loop_
_atom_site_label
_atom_site_type_symbol
_atom_site_fract_x
_atom_site_fract_y
_atom_site_fract_z
_atom_site_U_iso_or_equiv
_atom_site_adp_type
_atom_site_occupancy
_atom_site_site_symmetry_order
_atom_site_calc_flag
_atom_site_refinement_flags_posn
_atom_site_refinement_flags_adp
_atom_site_refinement_flags_occupancy
_atom_site_disorder_assembly
_atom_site_disorder_group
Ce1 Ce 0.80930(3) 0.25699(2) 0.58871(2) 0.02169(9) Uani 1 1 d . . . . .
Fe1 Fe 0.75973(8) 0.22656(5) 0.39681(4) 0.0210(2) Uani 1 1 d . . . . .
P1 P 0.56830(14) 0.21373(10) 0.40541(8) 0.0311(4) Uani 1 1 d . . . . .
P2 P 0.75076(14) 0.12418(9) 0.37170(7) 0.0261(3) Uani 1 1 d . . . . .
P3 P 0.94984(13) 0.23800(9) 0.38358(6) 0.0223(3) Uani 1 1 d . . . . .
P4 P 0.74542(14) 0.32127(8) 0.33686(6) 0.0244(3) Uani 1 1 d . . . . .
Si1 Si 0.62286(19) 0.39945(12) 0.57925(9) 0.0374(4) Uani 1 1 d . . . . .
Si2 Si 0.76159(19) 0.38380(13) 0.67262(9) 0.0403(5) Uani 1 1 d . . . . .
Si3 Si 0.61767(16) 0.14669(11) 0.67557(9) 0.0338(4) Uani 1 1 d . . . . .
Si4 Si 0.77831(16) 0.07244(10) 0.61752(8) 0.0287(4) Uani 1 1 d . . . . .
Si5 Si 1.10124(15) 0.21863(10) 0.63696(8) 0.0278(4) Uani 1 1 d . . . . .
Si6 Si 1.06261(16) 0.34482(10) 0.55642(7) 0.0280(4) Uani 1 1 d . . . . .
N1 N 0.7857(5) 0.2388(4) 0.4990(2) 0.0316(13) Uani 1 1 d . . . . .
N2 N 0.7761(5) 0.2331(3) 0.4589(2) 0.0252(11) Uani 1 1 d . . . . .
N5 N 0.7283(5) 0.3565(3) 0.6180(3) 0.0315(13) Uani 1 1 d . . . . .
N6 N 0.7233(4) 0.1503(3) 0.6304(2) 0.0247(11) Uani 1 1 d . . . . .
N7 N 1.0099(4) 0.2719(3) 0.59505(19) 0.0198(10) Uani 1 1 d . . . . .
C1 C 0.5802(9) 0.3404(6) 0.5359(4) 0.055(3) Uani 1 1 d . . . . .
H1A H 0.646493 0.332987 0.514846 0.083 Uiso 1 1 calc R U . . .
H1B H 0.516467 0.362578 0.514780 0.083 Uiso 1 1 calc R U . . .
H1C H 0.555459 0.294739 0.555364 0.083 Uiso 1 1 calc R U . . .
C2 C 0.6699(12) 0.4845(6) 0.5388(4) 0.065(3) Uani 1 1 d . . . . .
H2A H 0.714768 0.474202 0.510415 0.098 Uiso 1 1 calc R U . . .
H2B H 0.717763 0.510462 0.558253 0.098 Uiso 1 1 calc R U . . .
H2C H 0.601651 0.513234 0.526486 0.098 Uiso 1 1 calc R U . . .
C3 C 0.4857(8) 0.4216(6) 0.6102(4) 0.051(2) Uani 1 1 d . . . . .
H3A H 0.501913 0.455702 0.631484 0.077 Uiso 1 1 calc R U . . .
H3B H 0.454252 0.378420 0.630701 0.077 Uiso 1 1 calc R U . . .
H3C H 0.429368 0.442265 0.584723 0.077 Uiso 1 1 calc R U . . .
C4 C 0.7919(13) 0.4828(7) 0.6620(6) 0.078(4) Uani 1 1 d . . . . .
H4A H 0.719725 0.509676 0.653568 0.117 Uiso 1 1 calc R U . . .
H4B H 0.847504 0.495375 0.634586 0.117 Uiso 1 1 calc R U . . .
H4C H 0.823927 0.494269 0.692514 0.117 Uiso 1 1 calc R U . . .
C5 C 0.6456(9) 0.3664(7) 0.7224(4) 0.057(3) Uani 1 1 d . . . . .
H5A H 0.620675 0.317196 0.726589 0.086 Uiso 1 1 calc R U . . .
H5B H 0.579448 0.398288 0.712325 0.086 Uiso 1 1 calc R U . . .
H5C H 0.676383 0.374709 0.753954 0.086 Uiso 1 1 calc R U . . .
C6 C 0.8914(9) 0.3367(7) 0.7018(4) 0.058(3) Uani 1 1 d . . . . .
H6A H 0.957533 0.347283 0.679021 0.087 Uiso 1 1 calc R U . . .
H6B H 0.877951 0.285630 0.708783 0.087 Uiso 1 1 calc R U . . .
H6C H 0.907694 0.352275 0.733038 0.087 Uiso 1 1 calc R U . . .
C7 C 0.5115(7) 0.2205(6) 0.6598(4) 0.052(2) Uani 1 1 d . . . . .
H7A H 0.471168 0.216721 0.629020 0.078 Uiso 1 1 calc R U . . .
H7B H 0.551789 0.265697 0.654849 0.078 Uiso 1 1 calc R U . . .
H7C H 0.455235 0.218072 0.687046 0.078 Uiso 1 1 calc R U . . .
C8 C 0.5267(9) 0.0643(6) 0.6856(5) 0.063(3) Uani 1 1 d . . . . .
H8A H 0.576323 0.022505 0.696444 0.094 Uiso 1 1 calc R U . . .
H8B H 0.488706 0.060834 0.654301 0.094 Uiso 1 1 calc R U . . .
H8C H 0.468052 0.066930 0.711279 0.094 Uiso 1 1 calc R U . . .
C9 C 0.6822(9) 0.1532(5) 0.7373(3) 0.048(2) Uani 1 1 d . . . . .
H9A H 0.717985 0.199594 0.734626 0.072 Uiso 1 1 calc R U . . .
H9B H 0.740864 0.115853 0.746509 0.072 Uiso 1 1 calc R U . . .
H9C H 0.621284 0.147726 0.762828 0.072 Uiso 1 1 calc R U . . .
C10 C 0.8278(8) 0.0062(4) 0.6751(4) 0.046(2) Uani 1 1 d . . . . .
H10A H 0.761635 -0.007333 0.697319 0.068 Uiso 1 1 calc R U . . .
H10B H 0.886679 0.027802 0.692593 0.068 Uiso 1 1 calc R U . . .
H10C H 0.860622 -0.035978 0.664827 0.068 Uiso 1 1 calc R U . . .
C11 C 0.9083(7) 0.0919(5) 0.5754(3) 0.0364(17) Uani 1 1 d . . . . .
H11A H 0.962846 0.120335 0.589989 0.055 Uiso 1 1 calc R U . . .
H11B H 0.883765 0.118105 0.542590 0.055 Uiso 1 1 calc R U . . .
H11C H 0.945906 0.047286 0.571626 0.055 Uiso 1 1 calc R U . . .
C12 C 0.6747(8) 0.0242(5) 0.5834(3) 0.046(2) Uani 1 1 d . . . . .
H12A H 0.652955 0.054807 0.551654 0.068 Uiso 1 1 calc R U . . .
H12B H 0.605407 0.011844 0.603893 0.068 Uiso 1 1 calc R U . . .
H12C H 0.712141 -0.019074 0.576853 0.068 Uiso 1 1 calc R U . . .
C13 C 1.0156(6) 0.1604(4) 0.6873(3) 0.0363(17) Uani 1 1 d . . . . .
H13A H 0.933800 0.162650 0.677980 0.054 Uiso 1 1 calc R U . . .
H13B H 1.024277 0.176654 0.718797 0.054 Uiso 1 1 calc R U . . .
H13C H 1.044063 0.111417 0.691252 0.054 Uiso 1 1 calc R U . . .
C14 C 1.1988(6) 0.2696(5) 0.6700(3) 0.0376(17) Uani 1 1 d . . . . .
H14A H 1.152449 0.299777 0.687834 0.056 Uiso 1 1 calc R U . . .
H14B H 1.249187 0.299138 0.645714 0.056 Uiso 1 1 calc R U . . .
H14C H 1.246076 0.236692 0.693932 0.056 Uiso 1 1 calc R U . . .
C15 C 1.1999(7) 0.1603(4) 0.6077(3) 0.0399(17) Uani 1 1 d . . . . .
H15A H 1.268453 0.186862 0.594256 0.060 Uiso 1 1 calc R U . . .
H15B H 1.159338 0.144435 0.580647 0.060 Uiso 1 1 calc R U . . .
H15C H 1.223419 0.119091 0.632918 0.060 Uiso 1 1 calc R U . . .
C16 C 1.1982(7) 0.3278(5) 0.5227(3) 0.0419(18) Uani 1 1 d . . . . .
H16A H 1.192163 0.282612 0.511544 0.063 Uiso 1 1 calc R U . . .
H16B H 1.264258 0.325654 0.545117 0.063 Uiso 1 1 calc R U . . .
H16C H 1.209119 0.366048 0.493630 0.063 Uiso 1 1 calc R U . . .
C17 C 0.9521(7) 0.3811(4) 0.5078(3) 0.0348(16) Uani 1 1 d . . . . .
H17A H 0.885044 0.399143 0.523820 0.052 Uiso 1 1 calc R U . . .
H17B H 0.927747 0.343417 0.490946 0.052 Uiso 1 1 calc R U . . .
H17C H 0.985942 0.419617 0.483364 0.052 Uiso 1 1 calc R U . . .
C18 C 1.0929(8) 0.4208(4) 0.5877(3) 0.0430(19) Uani 1 1 d . . . . .
H18A H 1.151206 0.406355 0.613661 0.065 Uiso 1 1 calc R U . . .
H18B H 1.021554 0.435110 0.602895 0.065 Uiso 1 1 calc R U . . .
H18C H 1.121677 0.460804 0.562964 0.065 Uiso 1 1 calc R U . . .
C19 C 0.4049(9) 0.1479(7) 0.4803(5) 0.069(4) Uani 1 1 d . . . . .
H19A H 0.386569 0.115921 0.457811 0.103 Uiso 1 1 calc R U . . .
H19B H 0.351252 0.188543 0.474419 0.103 Uiso 1 1 calc R U . . .
H19C H 0.397495 0.122685 0.515005 0.103 Uiso 1 1 calc R U . . .
C20 C 0.5291(7) 0.1740(5) 0.4705(3) 0.0411(18) Uani 1 1 d . . . . .
H20A H 0.582271 0.133426 0.482104 0.049 Uiso 1 1 calc R U . . .
H20B H 0.543232 0.209473 0.491442 0.049 Uiso 1 1 calc R U . . .
C21 C 0.4526(7) 0.2822(5) 0.3857(4) 0.050(2) Uani 1 1 d . . . . .
H21A H 0.471278 0.308598 0.351738 0.060 Uiso 1 1 calc R U . . .
H21B H 0.378528 0.257844 0.383705 0.060 Uiso 1 1 calc R U . . .
C22 C 0.4360(9) 0.3347(7) 0.4198(4) 0.059(3) Uani 1 1 d . . . . .
H22A H 0.377234 0.370122 0.405729 0.088 Uiso 1 1 calc R U . . .
H22B H 0.509219 0.358345 0.422812 0.088 Uiso 1 1 calc R U . . .
H22C H 0.410705 0.309777 0.452788 0.088 Uiso 1 1 calc R U . . .
C23 C 0.5179(6) 0.1484(5) 0.3707(4) 0.0407(19) Uani 1 1 d . . . . .
H23A H 0.439963 0.132026 0.382387 0.049 Uiso 1 1 calc R U . . .
H23B H 0.513761 0.169466 0.334608 0.049 Uiso 1 1 calc R U . . .
C24 C 0.6050(7) 0.0862(4) 0.3797(4) 0.0394(18) Uani 1 1 d . . . . .
H24A H 0.592601 0.054937 0.355574 0.047 Uiso 1 1 calc R U . . .
H24B H 0.595454 0.057905 0.413912 0.047 Uiso 1 1 calc R U . . .
C25 C 0.8351(7) 0.0466(4) 0.4039(3) 0.0375(17) Uani 1 1 d . . . . .
H25A H 0.816917 0.005401 0.388863 0.045 Uiso 1 1 calc R U . . .
H25B H 0.918461 0.056397 0.398427 0.045 Uiso 1 1 calc R U . . .
C26 C 0.8112(8) 0.0278(4) 0.4598(3) 0.0413(18) Uani 1 1 d . . . . .
H26A H 0.732655 0.009537 0.465603 0.062 Uiso 1 1 calc R U . . .
H26B H 0.818561 0.070226 0.474250 0.062 Uiso 1 1 calc R U . . .
H26C H 0.866963 -0.008363 0.475549 0.062 Uiso 1 1 calc R U . . .
C27 C 0.7750(6) 0.1226(4) 0.3045(3) 0.0316(14) Uani 1 1 d . . . . .
H27A H 0.708181 0.146868 0.285709 0.038 Uiso 1 1 calc R U . . .
H27B H 0.843973 0.151318 0.293281 0.038 Uiso 1 1 calc R U . . .
C28 C 0.7916(9) 0.0523(5) 0.2893(3) 0.045(2) Uani 1 1 d . . . . .
H28A H 0.789972 0.059011 0.252780 0.068 Uiso 1 1 calc R U . . .
H28B H 0.729477 0.020500 0.303575 0.068 Uiso 1 1 calc R U . . .
H28C H 0.866365 0.031545 0.301483 0.068 Uiso 1 1 calc R U . . .
C29 C 1.0483(6) 0.2217(4) 0.4373(3) 0.0320(15) Uani 1 1 d . . . . .
H29A H 1.122873 0.244717 0.426781 0.038 Uiso 1 1 calc R U . . .
H29B H 1.015155 0.244669 0.463720 0.038 Uiso 1 1 calc R U . . .
C30 C 1.0720(7) 0.1440(5) 0.4595(3) 0.0390(17) Uani 1 1 d . . . . .
H30A H 1.102018 0.120090 0.433469 0.059 Uiso 1 1 calc R U . . .
H30B H 1.000119 0.121608 0.473230 0.059 Uiso 1 1 calc R U . . .
H30C H 1.129180 0.140251 0.486218 0.059 Uiso 1 1 calc R U . . .
C31 C 1.0287(6) 0.1949(4) 0.3381(3) 0.0295(14) Uani 1 1 d . . . . .
H31A H 1.013552 0.143447 0.346675 0.035 Uiso 1 1 calc R U . . .
H31B H 0.995413 0.212864 0.304652 0.035 Uiso 1 1 calc R U . . .
C32 C 1.1603(6) 0.2047(5) 0.3343(3) 0.0390(17) Uani 1 1 d . . . . .
H32A H 1.189871 0.188005 0.304880 0.058 Uiso 1 1 calc R U . . .
H32B H 1.196998 0.177463 0.364343 0.058 Uiso 1 1 calc R U . . .
H32C H 1.177875 0.254986 0.331185 0.058 Uiso 1 1 calc R U . . .
C33 C 0.9788(6) 0.3310(4) 0.3563(3) 0.0299(14) Uani 1 1 d . . . . .
H33A H 0.971259 0.360405 0.382051 0.036 Uiso 1 1 calc R U . . .
H33B H 1.058080 0.335828 0.342279 0.036 Uiso 1 1 calc R U . . .
C34 C 0.8902(7) 0.3544(4) 0.3152(3) 0.0348(16) Uani 1 1 d . . . . .
H34A H 0.912945 0.335708 0.285225 0.042 Uiso 1 1 calc R U . . .
H34B H 0.887637 0.406686 0.306021 0.042 Uiso 1 1 calc R U . . .
C35 C 0.6739(7) 0.3179(4) 0.2764(3) 0.0382(17) Uani 1 1 d . . . . .
H35A H 0.709978 0.278555 0.262996 0.046 Uiso 1 1 calc R U . . .
H35B H 0.591834 0.305690 0.283583 0.046 Uiso 1 1 calc R U . . .
C36 C 0.6770(9) 0.3840(5) 0.2355(3) 0.044(2) Uani 1 1 d . . . . .
H36A H 0.646746 0.373112 0.204485 0.066 Uiso 1 1 calc R U . . .
H36B H 0.756842 0.400080 0.230067 0.066 Uiso 1 1 calc R U . . .
H36C H 0.629306 0.421387 0.245450 0.066 Uiso 1 1 calc R U . . .
C37 C 0.6796(7) 0.4045(3) 0.3515(3) 0.0317(15) Uani 1 1 d . . . . .
H37A H 0.691078 0.443935 0.322704 0.038 Uiso 1 1 calc R U . . .
H37B H 0.595398 0.398139 0.356881 0.038 Uiso 1 1 calc R U . . .
C38 C 0.7328(8) 0.4233(4) 0.3975(4) 0.046(2) Uani 1 1 d . . . . .
H38A H 0.809658 0.443001 0.389195 0.069 Uiso 1 1 calc R U . . .
H38B H 0.739505 0.380658 0.423680 0.069 Uiso 1 1 calc R U . . .
H38C H 0.683512 0.458426 0.409412 0.069 Uiso 1 1 calc R U . . .
Ce2 Ce 0.78872(3) 0.73990(2) 0.91189(2) 0.02326(10) Uani 1 1 d . . . . .
Fe2 Fe 0.73875(8) 0.75944(5) 1.10497(4) 0.0210(2) Uani 1 1 d . . . . .
P5 P 0.75785(15) 0.66041(9) 1.16120(7) 0.0267(3) Uani 1 1 d . . . . .
P6 P 0.92994(13) 0.76705(9) 1.11256(7) 0.0265(3) Uani 1 1 d . . . . .
P7 P 0.54692(14) 0.75349(10) 1.10018(7) 0.0297(4) Uani 1 1 d . . . . .
P8 P 0.69984(14) 0.85318(8) 1.13729(6) 0.0241(3) Uani 1 1 d . . . . .
Si7 Si 1.06662(16) 0.67891(12) 0.93511(8) 0.0328(4) Uani 1 1 d . . . . .
Si8 Si 1.06102(17) 0.81102(12) 0.85729(9) 0.0357(4) Uani 1 1 d . . . . .
Si9 Si 0.56786(17) 0.83370(12) 0.83014(9) 0.0364(4) Uani 1 1 d . . . . .
Si10 Si 0.70021(19) 0.91736(11) 0.89051(8) 0.0340(4) Uani 1 1 d . . . . .
Si11 Si 0.64528(19) 0.58007(12) 0.92598(9) 0.0380(5) Uani 1 1 d . . . . .
Si12 Si 0.77950(18) 0.61188(13) 0.83028(10) 0.0412(5) Uani 1 1 d . . . . .
N3 N 0.7624(5) 0.7517(4) 1.0017(2) 0.0338(14) Uani 1 1 d . . . . .
N4 N 0.7533(5) 0.7562(3) 1.0422(2) 0.0278(12) Uani 1 1 d . . . . .
N8 N 0.9910(4) 0.7485(3) 0.8997(2) 0.0301(13) Uani 1 1 d . . . . .
N9 N 0.6722(5) 0.8384(3) 0.8741(2) 0.0308(12) Uani 1 1 d . . . . .
N10 N 0.7342(5) 0.6339(3) 0.8857(3) 0.0334(13) Uani 1 1 d . . . . .
C39 C 0.9688(7) 0.6312(4) 0.9848(3) 0.0421(19) Uani 1 1 d . . . . .
H39A H 0.943143 0.663484 1.006426 0.063 Uiso 1 1 calc R U . . .
H39B H 1.010437 0.590798 1.004733 0.063 Uiso 1 1 calc R U . . .
H39C H 0.901412 0.614264 0.969361 0.063 Uiso 1 1 calc R U . . .
C40 C 1.1959(7) 0.7079(7) 0.9658(4) 0.054(2) Uani 1 1 d . . . . .
H40A H 1.260592 0.714997 0.941995 0.081 Uiso 1 1 calc R U . . .
H40B H 1.217160 0.671454 0.994780 0.081 Uiso 1 1 calc R U . . .
H40C H 1.177874 0.752373 0.976605 0.081 Uiso 1 1 calc R U . . .
C41 C 1.1215(10) 0.6096(6) 0.9004(4) 0.059(3) Uani 1 1 d . . . . .
H41A H 1.056508 0.581942 0.892349 0.088 Uiso 1 1 calc R U . . .
H41B H 1.176833 0.578164 0.921263 0.088 Uiso 1 1 calc R U . . .
H41C H 1.159838 0.632734 0.869446 0.088 Uiso 1 1 calc R U . . .
C42 C 1.1379(9) 0.8760(6) 0.8877(5) 0.062(3) Uani 1 1 d . . . . .
H42A H 1.081045 0.904267 0.902439 0.093 Uiso 1 1 calc R U . . .
H42B H 1.184228 0.907389 0.862725 0.093 Uiso 1 1 calc R U . . .
H42C H 1.188640 0.850474 0.913975 0.093 Uiso 1 1 calc R U . . .
C43 C 1.1745(7) 0.7717(5) 0.8211(3) 0.045(2) Uani 1 1 d . . . . .
H43A H 1.231714 0.745642 0.844164 0.067 Uiso 1 1 calc R U . . .
H43B H 1.212832 0.809667 0.797698 0.067 Uiso 1 1 calc R U . . .
H43C H 1.138286 0.739367 0.802477 0.067 Uiso 1 1 calc R U . . .
C44 C 0.9599(8) 0.8615(5) 0.8098(4) 0.049(2) Uani 1 1 d . . . . .
H44A H 0.952102 0.836403 0.782160 0.074 Uiso 1 1 calc R U . . .
H44B H 0.990640 0.908824 0.797107 0.074 Uiso 1 1 calc R U . . .
H44C H 0.884080 0.865853 0.825233 0.074 Uiso 1 1 calc R U . . .
C45 C 0.6326(9) 0.8435(7) 0.7670(4) 0.060(3) Uani 1 1 d . . . . .
H45A H 0.684844 0.883926 0.761232 0.090 Uiso 1 1 calc R U . . .
H45B H 0.571163 0.851589 0.742011 0.090 Uiso 1 1 calc R U . . .
H45C H 0.676065 0.800347 0.764465 0.090 Uiso 1 1 calc R U . . .
C46 C 0.4914(8) 0.7466(6) 0.8448(4) 0.056(2) Uani 1 1 d . . . . .
H46A H 0.548368 0.707814 0.848502 0.084 Uiso 1 1 calc R U . . .
H46B H 0.438359 0.743271 0.817673 0.084 Uiso 1 1 calc R U . . .
H46C H 0.447559 0.743419 0.876039 0.084 Uiso 1 1 calc R U . . .
C47 C 0.4493(8) 0.9027(6) 0.8265(5) 0.058(3) Uani 1 1 d . . . . .
H47A H 0.418672 0.902651 0.860006 0.087 Uiso 1 1 calc R U . . .
H47B H 0.387147 0.891845 0.805132 0.087 Uiso 1 1 calc R U . . .
H47C H 0.480400 0.949419 0.812330 0.087 Uiso 1 1 calc R U . . .
C48 C 0.7231(9) 0.9928(5) 0.8357(4) 0.052(2) Uani 1 1 d . . . . .
H48A H 0.797248 0.986066 0.819546 0.078 Uiso 1 1 calc R U . . .
H48B H 0.723524 1.037683 0.847467 0.078 Uiso 1 1 calc R U . . .
H48C H 0.660410 0.993866 0.811672 0.078 Uiso 1 1 calc R U . . .
C49 C 0.8341(9) 0.9102(5) 0.9290(4) 0.051(2) Uani 1 1 d . . . . .
H49A H 0.821350 0.877224 0.960711 0.077 Uiso 1 1 calc R U . . .
H49B H 0.853077 0.956876 0.935524 0.077 Uiso 1 1 calc R U . . .
H49C H 0.898260 0.892634 0.910903 0.077 Uiso 1 1 calc R U . . .
C50 C 0.5820(10) 0.9478(5) 0.9295(4) 0.052(2) Uani 1 1 d . . . . .
H50A H 0.513489 0.961603 0.908778 0.078 Uiso 1 1 calc R U . . .
H50B H 0.608544 0.988426 0.942703 0.078 Uiso 1 1 calc R U . . .
H50C H 0.562363 0.909121 0.957199 0.078 Uiso 1 1 calc R U . . .
C51 C 0.7218(10) 0.5006(5) 0.9656(4) 0.056(3) Uani 1 1 d . . . . .
H51A H 0.747492 0.467896 0.944260 0.084 Uiso 1 1 calc R U . . .
H51B H 0.668418 0.476332 0.991121 0.084 Uiso 1 1 calc R U . . .
H51C H 0.788934 0.516589 0.981730 0.084 Uiso 1 1 calc R U . . .
C52 C 0.5219(9) 0.5421(6) 0.8962(4) 0.052(2) Uani 1 1 d . . . . .
H52A H 0.471976 0.580629 0.878970 0.077 Uiso 1 1 calc R U . . .
H52B H 0.477041 0.511073 0.922019 0.077 Uiso 1 1 calc R U . . .
H52C H 0.552175 0.514742 0.872161 0.077 Uiso 1 1 calc R U . . .
C53 C 0.5797(9) 0.6323(6) 0.9707(4) 0.053(2) Uani 1 1 d . . . . .
H53A H 0.641314 0.652478 0.987676 0.079 Uiso 1 1 calc R U . . .
H53B H 0.532591 0.601049 0.995500 0.079 Uiso 1 1 calc R U . . .
H53C H 0.530875 0.670535 0.952346 0.079 Uiso 1 1 calc R U . . .
C54 C 0.8854(7) 0.6777(5) 0.7959(4) 0.046(2) Uani 1 1 d . . . . .
H54A H 0.845822 0.723272 0.784329 0.068 Uiso 1 1 calc R U . . .
H54B H 0.917171 0.660277 0.767186 0.068 Uiso 1 1 calc R U . . .
H54C H 0.948355 0.683918 0.818380 0.068 Uiso 1 1 calc R U . . .
C55 C 0.6617(10) 0.6133(9) 0.7823(4) 0.083(5) Uani 1 1 d . . . . .
H55A H 0.622890 0.567500 0.788461 0.124 Uiso 1 1 calc R U . . .
H55B H 0.696021 0.622111 0.748787 0.124 Uiso 1 1 calc R U . . .
H55C H 0.605364 0.650886 0.784889 0.124 Uiso 1 1 calc R U . . .
C56 C 0.8506(13) 0.5233(6) 0.8380(6) 0.077(4) Uani 1 1 d . . . . .
H56A H 0.901832 0.516093 0.866988 0.116 Uiso 1 1 calc R U . . .
H56B H 0.895947 0.520407 0.807986 0.116 Uiso 1 1 calc R U . . .
H56C H 0.791582 0.486583 0.843084 0.116 Uiso 1 1 calc R U . . .
C57 C 0.6906(8) 0.6509(4) 1.2240(3) 0.0392(17) Uani 1 1 d . . . . .
H57A H 0.714753 0.691400 1.238618 0.047 Uiso 1 1 calc R U . . .
H57B H 0.605708 0.654783 1.219680 0.047 Uiso 1 1 calc R U . . .
C58 C 0.7170(13) 0.5839(5) 1.2611(4) 0.066(3) Uani 1 1 d . . . . .
H58A H 0.676265 0.585161 1.292559 0.099 Uiso 1 1 calc R U . . .
H58B H 0.800402 0.579955 1.267144 0.099 Uiso 1 1 calc R U . . .
H58C H 0.691358 0.543044 1.247912 0.099 Uiso 1 1 calc R U . . .
C59 C 0.7190(7) 0.5751(4) 1.1447(3) 0.0352(16) Uani 1 1 d . . . . .
H59A H 0.752824 0.536019 1.169701 0.042 Uiso 1 1 calc R U . . .
H59B H 0.633898 0.570436 1.146482 0.042 Uiso 1 1 calc R U . . .
C60 C 0.7604(8) 0.5676(4) 1.0928(3) 0.0408(18) Uani 1 1 d . . . . .
H60A H 0.844758 0.562319 1.092729 0.061 Uiso 1 1 calc R U . . .
H60B H 0.737414 0.609829 1.068411 0.061 Uiso 1 1 calc R U . . .
H60C H 0.725509 0.525719 1.083973 0.061 Uiso 1 1 calc R U . . .
C61 C 0.9130(7) 0.6426(4) 1.1770(3) 0.0400(18) Uani 1 1 d . . . . .
H61A H 0.932829 0.662736 1.206426 0.048 Uiso 1 1 calc R U . . .
H61B H 0.928093 0.590905 1.185191 0.048 Uiso 1 1 calc R U . . .
C62 C 0.9872(6) 0.6764(5) 1.1321(3) 0.0393(18) Uani 1 1 d . . . . .
H62A H 0.980734 0.649812 1.104792 0.047 Uiso 1 1 calc R U . . .
H62B H 1.069384 0.676985 1.141758 0.047 Uiso 1 1 calc R U . . .
C63 C 0.9974(6) 0.8117(5) 1.1580(3) 0.0367(17) Uani 1 1 d . . . . .
H63A H 0.971367 0.861858 1.150581 0.044 Uiso 1 1 calc R U . . .
H63B H 0.966668 0.790462 1.191401 0.044 Uiso 1 1 calc R U . . .
C64 C 1.1295(8) 0.8106(6) 1.1613(4) 0.050(2) Uani 1 1 d . . . . .
H64A H 1.152885 0.829106 1.190583 0.075 Uiso 1 1 calc R U . . .
H64B H 1.161799 0.840124 1.131094 0.075 Uiso 1 1 calc R U . . .
H64C H 1.158420 0.761877 1.164325 0.075 Uiso 1 1 calc R U . . .
C65 C 1.0167(6) 0.8005(5) 1.0556(3) 0.0406(19) Uani 1 1 d . . . . .
H65A H 1.096440 0.781284 1.061061 0.049 Uiso 1 1 calc R U . . .
H65B H 0.983967 0.781612 1.027604 0.049 Uiso 1 1 calc R U . . .
C66 C 1.0228(8) 0.8798(6) 1.0402(3) 0.050(2) Uani 1 1 d . . . . .
H66A H 1.056055 0.899382 1.067309 0.075 Uiso 1 1 calc R U . . .
H66B H 0.944856 0.899546 1.032868 0.075 Uiso 1 1 calc R U . . .
H66C H 1.071505 0.892132 1.010285 0.075 Uiso 1 1 calc R U . . .
C67 C 0.4918(7) 0.7960(6) 1.0383(3) 0.048(2) Uani 1 1 d . . . . .
H67A H 0.550477 0.830256 1.022483 0.058 Uiso 1 1 calc R U . . .
H67B H 0.487883 0.758910 1.017949 0.058 Uiso 1 1 calc R U . . .
C68 C 0.3752(7) 0.8349(5) 1.0338(4) 0.048(2) Uani 1 1 d . . . . .
H68A H 0.313379 0.800761 1.044116 0.073 Uiso 1 1 calc R U . . .
H68B H 0.363120 0.858839 0.999123 0.073 Uiso 1 1 calc R U . . .
H68C H 0.374213 0.869906 1.055393 0.073 Uiso 1 1 calc R U . . .
C69 C 0.4702(8) 0.6674(5) 1.1122(4) 0.047(2) Uani 1 1 d . . . . .
H69A H 0.502461 0.638459 1.089082 0.057 Uiso 1 1 calc R U . . .
H69B H 0.489685 0.642543 1.146500 0.057 Uiso 1 1 calc R U . . .
C70 C 0.3410(10) 0.6680(7) 1.1076(6) 0.075(4) Uani 1 1 d . . . . .
H70A H 0.309303 0.627204 1.130612 0.112 Uiso 1 1 calc R U . . .
H70B H 0.320339 0.665493 1.073261 0.112 Uiso 1 1 calc R U . . .
H70C H 0.309134 0.711792 1.115708 0.112 Uiso 1 1 calc R U . . .
C71 C 0.4775(6) 0.8032(5) 1.1432(3) 0.0386(17) Uani 1 1 d . . . . .
H71A H 0.395049 0.812421 1.134623 0.046 Uiso 1 1 calc R U . . .
H71B H 0.482474 0.776149 1.177955 0.046 Uiso 1 1 calc R U . . .
C72 C 0.5422(7) 0.8725(4) 1.1379(3) 0.0352(16) Uani 1 1 d . . . . .
H72A H 0.522463 0.895893 1.166070 0.042 Uiso 1 1 calc R U . . .
H72B H 0.519620 0.904790 1.106444 0.042 Uiso 1 1 calc R U . . .
C73 C 0.7516(7) 0.9418(4) 1.1077(3) 0.0333(15) Uani 1 1 d . . . . .
H73A H 0.716348 0.977342 1.125150 0.040 Uiso 1 1 calc R U . . .
H73B H 0.836465 0.943029 1.111869 0.040 Uiso 1 1 calc R U . . .
C74 C 0.7235(8) 0.9619(4) 1.0527(3) 0.0412(18) Uani 1 1 d . . . . .
H74A H 0.639822 0.968956 1.048581 0.062 Uiso 1 1 calc R U . . .
H74B H 0.749583 0.923990 1.035865 0.062 Uiso 1 1 calc R U . . .
H74C H 0.762926 1.005856 1.038040 0.062 Uiso 1 1 calc R U . . .
C75 C 0.7285(6) 0.8484(4) 1.2047(3) 0.0306(14) Uani 1 1 d . . . . .
H75A H 0.667236 0.819616 1.223983 0.037 Uiso 1 1 calc R U . . .
H75B H 0.802670 0.822495 1.212790 0.037 Uiso 1 1 calc R U . . .
C76 C 0.7349(8) 0.9178(5) 1.2230(3) 0.0437(18) Uani 1 1 d . . . . .
H76A H 0.742004 0.907937 1.259406 0.066 Uiso 1 1 calc R U . . .
H76B H 0.664446 0.945911 1.213347 0.066 Uiso 1 1 calc R U . . .
H76C H 0.802264 0.944280 1.207996 0.066 Uiso 1 1 calc R U . . .

loop_
_atom_site_aniso_label
_atom_site_aniso_U_11
_atom_site_aniso_U_22
_atom_site_aniso_U_33
_atom_site_aniso_U_23
_atom_site_aniso_U_13
_atom_site_aniso_U_12
Ce1 0.01591(15) 0.01931(16) 0.02897(18) -0.00235(12) -0.00331(12) -0.00181(12)
Fe1 0.0147(4) 0.0173(4) 0.0317(5) -0.0064(4) -0.0012(3) -0.0019(3)
P1 0.0160(7) 0.0286(8) 0.0498(11) -0.0106(8) -0.0008(7) -0.0035(6)
P2 0.0247(7) 0.0180(7) 0.0372(9) -0.0091(6) -0.0007(6) -0.0044(6)
P3 0.0167(6) 0.0219(7) 0.0287(8) -0.0054(6) -0.0013(6) -0.0013(5)
P4 0.0221(7) 0.0189(7) 0.0321(8) -0.0049(6) -0.0047(6) 0.0001(6)
Si1 0.0360(10) 0.0341(11) 0.0419(11) -0.0080(9) -0.0068(8) 0.0164(8)
Si2 0.0352(10) 0.0444(12) 0.0447(12) -0.0172(10) -0.0083(9) 0.0058(9)
Si3 0.0244(8) 0.0309(10) 0.0457(11) -0.0065(8) 0.0101(8) -0.0062(7)
Si4 0.0275(8) 0.0220(8) 0.0359(10) -0.0040(7) 0.0037(7) -0.0063(7)
Si5 0.0194(7) 0.0258(9) 0.0367(10) -0.0021(7) -0.0074(7) 0.0004(6)
Si6 0.0262(8) 0.0225(8) 0.0338(9) -0.0013(7) -0.0037(7) -0.0077(7)
N1 0.025(3) 0.040(3) 0.033(3) -0.014(3) -0.004(2) 0.000(2)
N2 0.024(2) 0.027(3) 0.026(3) -0.007(2) 0.002(2) -0.001(2)
N5 0.022(3) 0.026(3) 0.046(4) -0.006(2) -0.004(2) 0.005(2)
N6 0.017(2) 0.028(3) 0.029(3) -0.005(2) 0.003(2) -0.004(2)
N7 0.019(2) 0.022(3) 0.018(2) -0.0030(19) -0.0037(18) -0.0036(19)
C1 0.044(5) 0.070(7) 0.058(6) -0.029(5) -0.016(4) 0.023(5)
C2 0.083(7) 0.046(6) 0.056(6) 0.013(5) 0.006(6) 0.025(5)
C3 0.042(4) 0.058(6) 0.059(6) -0.028(5) -0.007(4) 0.029(4)
C4 0.086(8) 0.056(7) 0.103(10) -0.043(7) -0.034(8) 0.013(6)
C5 0.046(5) 0.081(8) 0.053(6) -0.035(5) 0.007(4) 0.011(5)
C6 0.050(5) 0.091(8) 0.038(5) -0.025(5) -0.008(4) 0.004(5)
C7 0.029(4) 0.061(6) 0.059(6) 0.004(5) 0.003(4) 0.005(4)
C8 0.049(5) 0.051(6) 0.094(8) -0.026(6) 0.034(5) -0.028(5)
C9 0.062(5) 0.049(5) 0.032(4) -0.008(3) 0.004(4) -0.005(4)
C10 0.050(5) 0.028(4) 0.053(5) 0.005(3) -0.003(4) 0.004(3)
C11 0.034(4) 0.042(4) 0.037(4) -0.016(3) 0.011(3) -0.010(3)
C12 0.053(5) 0.038(4) 0.044(5) -0.006(3) 0.007(4) -0.025(4)
C13 0.028(3) 0.039(4) 0.037(4) 0.006(3) -0.010(3) -0.006(3)
C14 0.028(3) 0.045(4) 0.038(4) -0.003(3) -0.013(3) 0.001(3)
C15 0.028(3) 0.038(4) 0.054(5) -0.009(3) -0.011(3) 0.009(3)
C16 0.034(4) 0.055(5) 0.034(4) -0.002(3) 0.003(3) -0.010(4)
C17 0.038(4) 0.026(3) 0.037(4) 0.003(3) -0.010(3) -0.002(3)
C18 0.058(5) 0.027(4) 0.044(4) -0.007(3) -0.004(4) -0.010(3)
C19 0.042(5) 0.077(8) 0.096(9) -0.038(7) 0.027(6) -0.032(5)
C20 0.033(4) 0.042(4) 0.050(5) -0.013(4) 0.009(3) -0.013(3)
C21 0.029(4) 0.049(5) 0.073(7) -0.015(5) -0.008(4) -0.004(4)
C22 0.048(5) 0.071(7) 0.062(6) -0.026(5) -0.001(5) 0.013(5)
C23 0.020(3) 0.046(5) 0.061(5) -0.021(4) -0.004(3) -0.011(3)
C24 0.032(3) 0.024(3) 0.066(5) -0.017(3) 0.004(3) -0.016(3)
C25 0.047(4) 0.018(3) 0.047(4) -0.004(3) 0.001(3) 0.003(3)
C26 0.053(5) 0.027(4) 0.040(4) 0.003(3) 0.002(4) -0.004(3)
C27 0.033(3) 0.028(3) 0.035(4) -0.008(3) -0.006(3) -0.002(3)
C28 0.057(5) 0.039(4) 0.045(5) -0.019(4) 0.008(4) -0.010(4)
C29 0.019(3) 0.045(4) 0.030(3) -0.001(3) -0.005(2) 0.001(3)
C30 0.037(4) 0.039(4) 0.037(4) 0.003(3) 0.002(3) -0.005(3)
C31 0.031(3) 0.037(4) 0.021(3) -0.006(3) 0.003(2) 0.000(3)
C32 0.028(3) 0.050(5) 0.038(4) -0.006(3) 0.009(3) 0.000(3)
C33 0.023(3) 0.019(3) 0.044(4) 0.001(3) -0.001(3) -0.006(2)
C34 0.038(4) 0.027(4) 0.038(4) -0.004(3) 0.003(3) -0.003(3)
C35 0.042(4) 0.028(4) 0.044(4) -0.006(3) -0.014(3) 0.003(3)
C36 0.069(5) 0.038(4) 0.025(4) -0.005(3) -0.017(4) 0.007(4)
C37 0.040(4) 0.014(3) 0.042(4) -0.007(3) -0.010(3) 0.007(3)
C38 0.053(5) 0.026(4) 0.064(6) -0.023(4) -0.015(4) 0.018(3)
Ce2 0.01716(16) 0.01934(16) 0.03204(19) -0.00197(13) -0.00057(13) -0.00077(12)
Fe2 0.0150(4) 0.0178(4) 0.0305(5) -0.0050(4) -0.0015(3) -0.0025(3)
P5 0.0293(8) 0.0194(7) 0.0308(8) -0.0029(6) -0.0067(6) -0.0028(6)
P6 0.0168(7) 0.0283(8) 0.0367(9) -0.0114(7) -0.0025(6) -0.0031(6)
P7 0.0165(7) 0.0305(9) 0.0401(10) -0.0014(7) -0.0012(6) -0.0057(6)
P8 0.0227(7) 0.0195(7) 0.0302(8) -0.0052(6) 0.0012(6) 0.0005(6)
Si7 0.0246(8) 0.0373(10) 0.0386(10) -0.0131(8) -0.0048(7) 0.0070(7)
Si8 0.0253(8) 0.0365(11) 0.0459(12) -0.0096(9) 0.0090(8) -0.0098(8)
Si9 0.0256(9) 0.0394(11) 0.0413(11) -0.0015(9) -0.0034(8) 0.0066(8)
Si10 0.0402(10) 0.0252(9) 0.0339(10) 0.0004(7) 0.0038(8) 0.0062(8)
Si11 0.0410(10) 0.0317(10) 0.0404(11) -0.0033(8) -0.0046(9) -0.0181(9)
Si12 0.0308(9) 0.0455(12) 0.0526(13) -0.0218(10) 0.0007(9) -0.0080(9)
N3 0.029(3) 0.049(4) 0.027(3) -0.015(3) 0.000(2) -0.003(3)
N4 0.022(2) 0.026(3) 0.034(3) -0.004(2) -0.001(2) -0.004(2)
N8 0.010(2) 0.037(3) 0.044(4) -0.009(3) 0.000(2) 0.000(2)
N9 0.021(2) 0.030(3) 0.039(3) -0.002(2) -0.001(2) 0.008(2)
N10 0.027(3) 0.030(3) 0.039(3) 0.003(2) -0.004(2) -0.009(2)
C39 0.042(4) 0.030(4) 0.049(5) 0.006(3) -0.010(4) -0.001(3)
C40 0.025(4) 0.085(8) 0.055(5) -0.021(5) -0.010(4) 0.002(4)
C41 0.070(6) 0.054(6) 0.056(6) -0.021(5) -0.008(5) 0.027(5)
C42 0.048(5) 0.058(6) 0.084(8) -0.023(6) 0.013(5) -0.028(5)
C43 0.027(3) 0.064(6) 0.042(4) -0.008(4) 0.008(3) 0.001(4)
C44 0.045(4) 0.044(5) 0.053(5) 0.006(4) 0.009(4) -0.004(4)
C45 0.049(5) 0.087(8) 0.042(5) -0.008(5) -0.005(4) 0.003(5)
C46 0.035(4) 0.051(5) 0.081(7) -0.013(5) -0.010(4) -0.006(4)
C47 0.038(4) 0.052(6) 0.082(7) -0.010(5) -0.014(5) 0.014(4)
C48 0.060(5) 0.030(4) 0.060(6) 0.007(4) 0.011(5) 0.003(4)
C49 0.059(5) 0.050(5) 0.052(5) -0.027(4) -0.009(4) 0.003(4)
C50 0.073(6) 0.027(4) 0.053(5) 0.001(4) 0.010(5) 0.016(4)
C51 0.071(6) 0.032(4) 0.058(6) 0.008(4) -0.015(5) -0.010(4)
C52 0.054(5) 0.057(6) 0.044(5) -0.010(4) 0.003(4) -0.031(5)
C53 0.046(5) 0.065(6) 0.051(5) -0.017(5) 0.011(4) -0.022(5)
C54 0.035(4) 0.055(5) 0.046(5) -0.010(4) 0.006(3) -0.006(4)
C55 0.055(6) 0.152(15) 0.053(6) -0.049(8) 0.009(5) -0.039(8)
C56 0.092(9) 0.040(6) 0.102(10) -0.019(6) 0.022(8) -0.005(6)
C57 0.051(4) 0.037(4) 0.029(4) -0.004(3) -0.004(3) -0.008(3)
C58 0.117(10) 0.033(5) 0.044(5) 0.003(4) 0.010(6) -0.013(6)
C59 0.046(4) 0.020(3) 0.040(4) -0.007(3) -0.007(3) -0.005(3)
C60 0.058(5) 0.022(3) 0.046(4) -0.014(3) 0.001(4) -0.004(3)
C61 0.036(4) 0.028(4) 0.055(5) -0.004(3) -0.018(3) 0.008(3)
C62 0.026(3) 0.038(4) 0.056(5) -0.014(4) -0.007(3) 0.008(3)
C63 0.031(4) 0.041(4) 0.038(4) -0.007(3) -0.008(3) -0.008(3)
C64 0.037(4) 0.073(7) 0.043(5) -0.018(4) -0.006(4) -0.016(4)
C65 0.019(3) 0.063(6) 0.044(4) -0.021(4) 0.001(3) -0.010(3)
C66 0.045(5) 0.071(7) 0.032(4) -0.006(4) 0.007(3) -0.017(4)
C67 0.023(3) 0.070(6) 0.043(5) 0.011(4) -0.004(3) 0.005(4)
C68 0.029(4) 0.054(5) 0.063(6) -0.013(4) -0.021(4) 0.006(4)
C69 0.044(4) 0.045(5) 0.053(5) -0.008(4) 0.000(4) -0.021(4)
C70 0.052(6) 0.057(7) 0.108(11) 0.001(7) -0.003(6) -0.015(5)
C71 0.020(3) 0.046(5) 0.048(5) -0.005(4) 0.004(3) -0.001(3)
C72 0.038(4) 0.024(3) 0.044(4) -0.008(3) 0.002(3) 0.009(3)
C73 0.043(4) 0.025(3) 0.030(4) 0.001(3) 0.000(3) -0.006(3)
C74 0.048(4) 0.032(4) 0.040(4) 0.002(3) 0.000(3) 0.004(3)
C75 0.036(3) 0.029(3) 0.026(3) -0.003(3) 0.004(3) 0.002(3)
C76 0.052(5) 0.041(4) 0.043(4) -0.018(4) -0.004(4) 0.009(4)

_geom_special_details            
;
 All esds (except the esd in the dihedral angle between two l.s. planes)
 are estimated using the full covariance matrix.  The cell esds are taken
 into account individually in the estimation of esds in distances, angles
 and torsion angles; correlations between esds in cell parameters are only
 used when they are defined by crystal symmetry.  An approximate (isotropic)
 treatment of cell esds is used for estimating esds involving l.s. planes.
;
loop_
_geom_bond_atom_site_label_1
_geom_bond_atom_site_label_2
_geom_bond_distance
_geom_bond_site_symmetry_2
_geom_bond_publ_flag
Ce1 Si1 3.435(2) . ?
Ce1 Si6 3.4284(17) . ?
Ce1 N1 2.563(6) . ?
Ce1 N5 2.395(6) . ?
Ce1 N6 2.375(5) . ?
Ce1 N7 2.355(5) . ?
Fe1 P1 2.2377(18) . ?
Fe1 P2 2.2173(19) . ?
Fe1 P3 2.2332(17) . ?
Fe1 P4 2.2043(19) . ?
Fe1 N2 1.740(6) . ?
P1 C20 1.849(9) . ?
P1 C21 1.871(10) . ?
P1 C23 1.824(8) . ?
P2 C24 1.844(7) . ?
P2 C25 1.846(8) . ?
P2 C27 1.862(8) . ?
P3 C29 1.841(7) . ?
P3 C31 1.853(7) . ?
P3 C33 1.834(7) . ?
P4 C34 1.851(8) . ?
P4 C35 1.868(8) . ?
P4 C37 1.877(7) . ?
Si1 N5 1.715(6) . ?
Si1 C1 1.871(10) . ?
Si1 C2 1.872(11) . ?
Si1 C3 1.875(9) . ?
Si2 N5 1.725(7) . ?
Si2 C4 1.911(13) . ?
Si2 C5 1.888(10) . ?
Si2 C6 1.846(11) . ?
Si3 N6 1.721(6) . ?
Si3 C7 1.852(10) . ?
Si3 C8 1.891(9) . ?
Si3 C9 1.877(9) . ?
Si4 N6 1.719(6) . ?
Si4 C10 1.906(9) . ?
Si4 C11 1.883(7) . ?
Si4 C12 1.889(9) . ?
Si5 N7 1.734(6) . ?
Si5 C13 1.880(8) . ?
Si5 C14 1.859(8) . ?
Si5 C15 1.872(9) . ?
Si6 N7 1.700(5) . ?
Si6 C16 1.870(9) . ?
Si6 C17 1.876(8) . ?
Si6 C18 1.875(8) . ?
N1 N2 1.127(9) . ?
C1 H1A 0.9800 . ?
C1 H1B 0.9800 . ?
C1 H1C 0.9800 . ?
C2 H2A 0.9800 . ?
C2 H2B 0.9800 . ?
C2 H2C 0.9800 . ?
C3 H3A 0.9800 . ?
C3 H3B 0.9800 . ?
C3 H3C 0.9800 . ?
C4 H4A 0.9800 . ?
C4 H4B 0.9800 . ?
C4 H4C 0.9800 . ?
C5 H5A 0.9800 . ?
C5 H5B 0.9800 . ?
C5 H5C 0.9800 . ?
C6 H6A 0.9800 . ?
C6 H6B 0.9800 . ?
C6 H6C 0.9800 . ?
C7 H7A 0.9800 . ?
C7 H7B 0.9800 . ?
C7 H7C 0.9800 . ?
C8 H8A 0.9800 . ?
C8 H8B 0.9800 . ?
C8 H8C 0.9800 . ?
C9 H9A 0.9800 . ?
C9 H9B 0.9800 . ?
C9 H9C 0.9800 . ?
C10 H10A 0.9800 . ?
C10 H10B 0.9800 . ?
C10 H10C 0.9800 . ?
C11 H11A 0.9800 . ?
C11 H11B 0.9800 . ?
C11 H11C 0.9800 . ?
C12 H12A 0.9800 . ?
C12 H12B 0.9800 . ?
C12 H12C 0.9800 . ?
C13 H13A 0.9800 . ?
C13 H13B 0.9800 . ?
C13 H13C 0.9800 . ?
C14 H14A 0.9800 . ?
C14 H14B 0.9800 . ?
C14 H14C 0.9800 . ?
C15 H15A 0.9800 . ?
C15 H15B 0.9800 . ?
C15 H15C 0.9800 . ?
C16 H16A 0.9800 . ?
C16 H16B 0.9800 . ?
C16 H16C 0.9800 . ?
C17 H17A 0.9800 . ?
C17 H17B 0.9800 . ?
C17 H17C 0.9800 . ?
C18 H18A 0.9800 . ?
C18 H18B 0.9800 . ?
C18 H18C 0.9800 . ?
C19 H19A 0.9800 . ?
C19 H19B 0.9800 . ?
C19 H19C 0.9800 . ?
C19 C20 1.533(11) . ?
C20 H20A 0.9900 . ?
C20 H20B 0.9900 . ?
C21 H21A 0.9900 . ?
C21 H21B 0.9900 . ?
C21 C22 1.514(14) . ?
C22 H22A 0.9800 . ?
C22 H22B 0.9800 . ?
C22 H22C 0.9800 . ?
C23 H23A 0.9900 . ?
C23 H23B 0.9900 . ?
C23 C24 1.538(12) . ?
C24 H24A 0.9900 . ?
C24 H24B 0.9900 . ?
C25 H25A 0.9900 . ?
C25 H25B 0.9900 . ?
C25 C26 1.524(11) . ?
C26 H26A 0.9800 . ?
C26 H26B 0.9800 . ?
C26 H26C 0.9800 . ?
C27 H27A 0.9900 . ?
C27 H27B 0.9900 . ?
C27 C28 1.503(11) . ?
C28 H28A 0.9800 . ?
C28 H28B 0.9800 . ?
C28 H28C 0.9800 . ?
C29 H29A 0.9900 . ?
C29 H29B 0.9900 . ?
C29 C30 1.523(11) . ?
C30 H30A 0.9800 . ?
C30 H30B 0.9800 . ?
C30 H30C 0.9800 . ?
C31 H31A 0.9900 . ?
C31 H31B 0.9900 . ?
C31 C32 1.537(10) . ?
C32 H32A 0.9800 . ?
C32 H32B 0.9800 . ?
C32 H32C 0.9800 . ?
C33 H33A 0.9900 . ?
C33 H33B 0.9900 . ?
C33 C34 1.523(11) . ?
C34 H34A 0.9900 . ?
C34 H34B 0.9900 . ?
C35 H35A 0.9900 . ?
C35 H35B 0.9900 . ?
C35 C36 1.521(11) . ?
C36 H36A 0.9800 . ?
C36 H36B 0.9800 . ?
C36 H36C 0.9800 . ?
C37 H37A 0.9900 . ?
C37 H37B 0.9900 . ?
C37 C38 1.513(11) . ?
C38 H38A 0.9800 . ?
C38 H38B 0.9800 . ?
C38 H38C 0.9800 . ?
Ce2 Si7 3.4271(19) . ?
Ce2 Si10 3.492(2) . ?
Ce2 Si11 3.474(2) . ?
Ce2 N3 2.524(6) . ?
Ce2 N8 2.365(5) . ?
Ce2 N9 2.378(6) . ?
Ce2 N10 2.389(7) . ?
Fe2 P5 2.2109(19) . ?
Fe2 P6 2.2332(17) . ?
Fe2 P7 2.2305(18) . ?
Fe2 P8 2.2008(19) . ?
Fe2 N4 1.735(6) . ?
P5 C57 1.855(8) . ?
P5 C59 1.850(7) . ?
P5 C61 1.861(8) . ?
P6 C62 1.838(9) . ?
P6 C63 1.831(8) . ?
P6 C65 1.856(8) . ?
P7 C67 1.842(9) . ?
P7 C69 1.864(9) . ?
P7 C71 1.830(9) . ?
P8 C72 1.857(8) . ?
P8 C73 1.846(7) . ?
P8 C75 1.858(7) . ?
Si7 N8 1.721(7) . ?
Si7 C39 1.867(9) . ?
Si7 C40 1.866(9) . ?
Si7 C41 1.884(10) . ?
Si8 N8 1.708(7) . ?
Si8 C42 1.874(10) . ?
Si8 C43 1.876(9) . ?
Si8 C44 1.869(10) . ?
Si9 N9 1.727(7) . ?
Si9 C45 1.850(10) . ?
Si9 C46 1.880(10) . ?
Si9 C47 1.885(10) . ?
Si10 N9 1.705(7) . ?
Si10 C48 1.891(9) . ?
Si10 C49 1.868(10) . ?
Si10 C50 1.883(10) . ?
Si11 N10 1.707(6) . ?
Si11 C51 1.903(10) . ?
Si11 C52 1.877(9) . ?
Si11 C53 1.879(11) . ?
Si12 N10 1.726(7) . ?
Si12 C54 1.885(9) . ?
Si12 C55 1.895(12) . ?
Si12 C56 1.859(13) . ?
N3 N4 1.133(9) . ?
C39 H39A 0.9800 . ?
C39 H39B 0.9800 . ?
C39 H39C 0.9800 . ?
C40 H40A 0.9800 . ?
C40 H40B 0.9800 . ?
C40 H40C 0.9800 . ?
C41 H41A 0.9800 . ?
C41 H41B 0.9800 . ?
C41 H41C 0.9800 . ?
C42 H42A 0.9800 . ?
C42 H42B 0.9800 . ?
C42 H42C 0.9800 . ?
C43 H43A 0.9800 . ?
C43 H43B 0.9800 . ?
C43 H43C 0.9800 . ?
C44 H44A 0.9800 . ?
C44 H44B 0.9800 . ?
C44 H44C 0.9800 . ?
C45 H45A 0.9800 . ?
C45 H45B 0.9800 . ?
C45 H45C 0.9800 . ?
C46 H46A 0.9800 . ?
C46 H46B 0.9800 . ?
C46 H46C 0.9800 . ?
C47 H47A 0.9800 . ?
C47 H47B 0.9800 . ?
C47 H47C 0.9800 . ?
C48 H48A 0.9800 . ?
C48 H48B 0.9800 . ?
C48 H48C 0.9800 . ?
C49 H49A 0.9800 . ?
C49 H49B 0.9800 . ?
C49 H49C 0.9800 . ?
C50 H50A 0.9800 . ?
C50 H50B 0.9800 . ?
C50 H50C 0.9800 . ?
C51 H51A 0.9800 . ?
C51 H51B 0.9800 . ?
C51 H51C 0.9800 . ?
C52 H52A 0.9800 . ?
C52 H52B 0.9800 . ?
C52 H52C 0.9800 . ?
C53 H53A 0.9800 . ?
C53 H53B 0.9800 . ?
C53 H53C 0.9800 . ?
C54 H54A 0.9800 . ?
C54 H54B 0.9800 . ?
C54 H54C 0.9800 . ?
C55 H55A 0.9800 . ?
C55 H55B 0.9800 . ?
C55 H55C 0.9800 . ?
C56 H56A 0.9800 . ?
C56 H56B 0.9800 . ?
C56 H56C 0.9800 . ?
C57 H57A 0.9900 . ?
C57 H57B 0.9900 . ?
C57 C58 1.505(12) . ?
C58 H58A 0.9800 . ?
C58 H58B 0.9800 . ?
C58 H58C 0.9800 . ?
C59 H59A 0.9900 . ?
C59 H59B 0.9900 . ?
C59 C60 1.527(11) . ?
C60 H60A 0.9800 . ?
C60 H60B 0.9800 . ?
C60 H60C 0.9800 . ?
C61 H61A 0.9900 . ?
C61 H61B 0.9900 . ?
C61 C62 1.532(13) . ?
C62 H62A 0.9900 . ?
C62 H62B 0.9900 . ?
C63 H63A 0.9900 . ?
C63 H63B 0.9900 . ?
C63 C64 1.532(11) . ?
C64 H64A 0.9800 . ?
C64 H64B 0.9800 . ?
C64 H64C 0.9800 . ?
C65 H65A 0.9900 . ?
C65 H65B 0.9900 . ?
C65 C66 1.506(14) . ?
C66 H66A 0.9800 . ?
C66 H66B 0.9800 . ?
C66 H66C 0.9800 . ?
C67 H67A 0.9900 . ?
C67 H67B 0.9900 . ?
C67 C68 1.527(11) . ?
C68 H68A 0.9800 . ?
C68 H68B 0.9800 . ?
C68 H68C 0.9800 . ?
C69 H69A 0.9900 . ?
C69 H69B 0.9900 . ?
C69 C70 1.500(15) . ?
C70 H70A 0.9800 . ?
C70 H70B 0.9800 . ?
C70 H70C 0.9800 . ?
C71 H71A 0.9900 . ?
C71 H71B 0.9900 . ?
C71 C72 1.523(11) . ?
C72 H72A 0.9900 . ?
C72 H72B 0.9900 . ?
C73 H73A 0.9900 . ?
C73 H73B 0.9900 . ?
C73 C74 1.514(11) . ?
C74 H74A 0.9800 . ?
C74 H74B 0.9800 . ?
C74 H74C 0.9800 . ?
C75 H75A 0.9900 . ?
C75 H75B 0.9900 . ?
C75 C76 1.521(11) . ?
C76 H76A 0.9800 . ?
C76 H76B 0.9800 . ?
C76 H76C 0.9800 . ?

loop_
_geom_angle_atom_site_label_1
_geom_angle_atom_site_label_2
_geom_angle_atom_site_label_3
_geom_angle
_geom_angle_site_symmetry_1
_geom_angle_site_symmetry_3
_geom_angle_publ_flag
Si6 Ce1 Si1 99.44(5) . . ?
N1 Ce1 Si1 96.55(15) . . ?
N1 Ce1 Si6 90.45(14) . . ?
N5 Ce1 Si1 27.50(16) . . ?
N5 Ce1 Si6 91.26(15) . . ?
N5 Ce1 N1 123.1(2) . . ?
N6 Ce1 Si1 112.06(14) . . ?
N6 Ce1 Si6 146.00(14) . . ?
N6 Ce1 N1 98.1(2) . . ?
N6 Ce1 N5 110.7(2) . . ?
N7 Ce1 Si1 120.46(14) . . ?
N7 Ce1 Si6 26.84(13) . . ?
N7 Ce1 N1 103.15(18) . . ?
N7 Ce1 N5 103.25(19) . . ?
N7 Ce1 N6 119.65(19) . . ?
P2 Fe1 P1 83.28(7) . . ?
P2 Fe1 P3 94.46(7) . . ?
P3 Fe1 P1 176.53(9) . . ?
P4 Fe1 P1 93.92(8) . . ?
P4 Fe1 P2 114.98(8) . . ?
P4 Fe1 P3 84.63(7) . . ?
N2 Fe1 P1 92.43(19) . . ?
N2 Fe1 P2 123.4(2) . . ?
N2 Fe1 P3 91.01(19) . . ?
N2 Fe1 P4 121.7(2) . . ?
C20 P1 Fe1 111.0(3) . . ?
C20 P1 C21 103.9(5) . . ?
C21 P1 Fe1 127.8(3) . . ?
C23 P1 Fe1 110.5(3) . . ?
C23 P1 C20 102.9(4) . . ?
C23 P1 C21 97.6(4) . . ?
C24 P2 Fe1 112.2(3) . . ?
C24 P2 C25 99.0(4) . . ?
C24 P2 C27 99.5(4) . . ?
C25 P2 Fe1 120.3(3) . . ?
C25 P2 C27 103.1(4) . . ?
C27 P2 Fe1 119.0(2) . . ?
[truncated: 286,534 more chars]
